# Supplementary material for: Amplified fluorogenic immunoassay for early diagnosis and monitoring of Alzheimer’s disease from tear fluid
Source: Nat Commun. 2023 Dec 9;14:8153. doi: 10.1038/s41467-023-43995-5 (PMC10710446; doi:10.1038/s41467-023-43995-5)
Supplement: Supplementary file 4 — Supplementary Data [file 41467_2023_43995_MOESM4_ESM.xlsx]

## Sheet: Supplementary Data 1
Supplementary Data 1. Identified protein lists from global profiling with TMT 6-plex quantification. Protein abundances measured by TMT protein ion intensity listed.
Protein FDR Confidence	Accession	Gene Symbol	Description	Sum PEP Score	Coverage	# Peptides	# PSMs	# Unique Peptides	HC-_Rep1_01	HC-_Rep2_01	HC-_Rep3_01	HC-_Rep1_02	HC-_Rep2_02	HC-_Rep3_02	MCI+_Rep1_01	MCI+_Rep2_01	MCI+_Rep3_01	MCI+_Rep1_02	MCI+_Rep2_02	MCI+_Rep3_02	AD+_Rep1_01	AD+_Rep2_01	AD+_Rep3_01	AD+_Rep1_02	AD+_Rep2_02	AD+_Rep3_02
High	Q09666	AHNAK	Neuroblast differentiation-associated protein AHNAK	1848.94	78.438	310	1386	309	162235	150157	94951.5	106223	99346.9	61177.6	220691	207396	127134	143687	135284	83972.8	231465	219053	136150	194742	184153	114635
High	P02768	ALB	Serum albumin	1393.35	93.7603	102	8863	102	1.32746e+06	998580	1.02499e+06	920364	693941	710412	1.99661e+06	1.54246e+06	1.47971e+06	1.27384e+06	986144	967216	1.82001e+06	1.39139e+06	1.37472e+06	1.55575e+06	1.1926e+06	1.1683e+06
High	P01024	C3	Complement C3	1154.76	74.3836	126	1426	126	238669	187893	145489	162374	127489	98499.4	261871	209087	156016	172516	138273	103246	266197	215730	163044	226193	182215	137239
High	P02788	LTF	Lactotransferrin	1022.7	91.2676	89	7293	89	1.13712e+06	1.01085e+06	774574	802958	715467	548428	1.00794e+06	900961	656047	645300	585244	431717	652679	592281	433879	577824	520877	380449
High	P02787	TF	Serotransferrin	822.731	78.3668	73	1488	73	179871	177151	123057	120441	117385	83505.4	259208	257017	175832	172933	171748	118391	263481	256924	181396	223218	218679	153109
High	Q15149	PLEC	Plectin	749.415	41.9513	182	416	175	42775.3	44388.6	27810.6	28356.6	29639.1	18742.5	64633.8	67348	41808.1	41468.3	44254.6	27253.5	71549.7	74303.6	46458.1	60973.9	63013.5	39329.4
High	P14618	PKM	Pyruvate kinase PKM	584.355	81.3559	51	1115	4	110059	122126	84757	73099.1	82409.2	56347.7	144588	171820	108776	97098.7	115420	73346.4	147684	177295	114095	125626	150100	96769.4
High	P01023	A2M	Alpha-2-macroglobulin	583.234	58.2768	68	499	61	63376.2	49753.6	55651	43464.1	33358.4	38424.2	88829.9	69066	74300.8	59188	46130.1	49500.5	103167	77054.5	86031.1	84852.6	64438.7	71407.4
High	Q13813	SPTAN1	Spectrin alpha chain, non-erythrocytic 1	576.02	56.8366	125	331	125	34723.5	26026.7	23094	22885	17617.2	15398.5	46104.9	33983.4	29413.1	29941.4	22275.9	19417	56346.4	41077.9	34516.8	47211.8	34492	29158.5
High	P14618-2	PKM	Isoform M1 of Pyruvate kinase PKM	536.42	75.1412	50	969	3	1092.06	896.335	456.938	745.179	627.06	327.727	1242.79	920.959	482.449	788.986	575.397	306.169	1125.57	841.401	422.146	923.632	726.151	376.703
High	O60437	PPL	Periplakin	533.656	64.5216	117	384	117	53423.2	39625	30002.6	34793.9	25754.8	20045.4	71900	51427.2	39881	47020	33394.7	26036	94871.5	66590.3	53063.1	79737.8	56097.4	45042.6
High	P06733	ENO1	Alpha-enolase	519.586	80.8756	42	2361	13	224603	220753	156095	154994	150728	108624	281611	276837	195745	187205	183205	132132	241460	234974	165312	202701	199724	139399
High	P31025	LCN1	Lipocalin-1	515.094	78.4091	24	3665	24	808870	646082	679532	576228	466905	488265	556817	458928	467675	357740	299203	301628	424875	352076	352556	373554	299976	306353
High	P01833	PIGR	Polymeric immunoglobulin receptor	512.445	74.7382	53	2619	53	299121	318691	195251	207883	221328	136403	268990	285968	170445	178787	187434	113065	209212	217867	136483	181361	188878	117873
High	P00450	CP	Ceruloplasmin	491.575	55.1174	52	426	52	55078.5	49414.4	36880.6	37438.1	34023.9	25523.1	48020.4	46150.4	30830.3	32111.3	31256.2	20673.2	58026	53717.3	38251.6	49116.3	45344.4	33010
High	P00352	ALDH1A1	Retinal dehydrogenase 1	491.127	87.8244	45	865	41	137006	103208	88764	93288.6	69950.8	60215.6	172971	133022	114331	117498	89801.9	77474.7	140967	110857	93453.4	121333	95123.4	80212.7
High	P0C0L5	C4B	Complement C4-B	476.619	50.172	70	358	4	43769.8	34589.1	29901.1	29636.5	22897.9	20074.1	57349	44814.7	37802.2	37587.3	29189.7	25575.7	74073.6	56557.7	49967.2	61471.8	47626	41388.4
High	P0C0L4	C4A	Complement C4-A	475.078	49.4266	69	362	3	2233.07	1717.15	1195.72	1455.43	1120.56	803.379	2203.35	1908.04	881.06	1426.39	1212.03	641.435	3663.97	3176.23	1329.09	3117.47	2693.39	1151.48
High	P0DMV9	HSPA1B	Heat shock 70 kDa protein 1B	451.523	72.3869	47	625	27	57591.7	56626.8	47213.4	38518.6	38554.8	32149.9	84896	83960.3	69994.9	56815.7	55834.1	47048.4	76889.8	77184.6	64076.7	64884.6	65509.9	54117.1
High	Q9Y490	TLN1	Talin-1	446.21	46.3597	84	228	84	21762.5	16448.2	16058.1	14391.4	10862.2	10454.4	32747.9	25908.7	23894.8	21509.1	17055.9	15787.5	31644.9	24680.2	23034.4	26948.7	20709.2	19562.9
High	P98088	MUC5AC	Mucin-5AC	436.055	24.9735	79	227	74	27849.5	27452.3	13676.9	18567.7	18153.4	9221.35	41236.7	40695.7	18638	27446.9	26750.7	12484.3	30127.9	29674	13618.4	25795.3	25261.5	11805.9
High	P19013	KRT4	Keratin, type II cytoskeletal 4	429.137	70.0375	54	536	44	63758.8	54270.4	33852.9	40805.7	34932.5	21634.2	47871.4	39543.8	24875.5	30506.9	25350.2	16197.3	183272	167456	105544	153326	139629	87669.4
High	P13646	KRT13	Keratin, type I cytoskeletal 13	421.571	79.0393	44	690	26	55171.4	53847	34832.2	35647.4	34883.6	22184.1	41420.6	43280.8	22829.3	26413.1	28189	14534.4	212157	193678	143550	178734	163277	120612
High	O43707	ACTN4	Alpha-actinin-4	419.7	70.1427	61	361	44	40120.2	34288.7	25445.6	26419.6	22653.6	17127.5	51225.6	42030.7	31370.7	33723.5	27780.5	21152.5	76297.5	61071.6	45660.2	65564.6	51564.1	38335.6
High	P18206	VCL	Vinculin	405.373	62.0811	65	310	65	30214.1	45612	20218	20077.6	30450.5	13608.9	42573	66141.1	27941.1	27353.3	43681.8	18131.5	33386.6	54303	22473.4	28513.1	45814.7	19169.9
High	P15311	EZR	Ezrin	404.705	66.5529	55	593	40	86971.5	96645.2	46732.1	58541.8	65733.6	31930.1	112475	129328	59392.1	74145.6	85174.1	39626.8	106778	123465	57166.7	90254.9	103196	48596.8
High	P46940	IQGAP1	Ras GTPase-activating-like protein IQGAP1	402.993	50.7544	70	274	68	20643.6	21253	14840.4	13768.2	14313.8	9824.98	29359.1	29406	19886.5	19264.5	19146.3	13131.8	36859.5	35645.1	24149.5	31501.1	29890.8	20791.7
High	P08603	CFH	Complement factor H	400.568	56.052	58	280	50	38289.8	31428.4	22696.4	25974.3	21208.8	15280.7	44934.2	37246.4	26204	29463.6	24525.3	17729.5	45896.7	37081.5	27832.2	38805	31607.7	23601.8
High	P04264	KRT1	Keratin, type II cytoskeletal 1	400.114	68.0124	52	492	45	125633	100694	79619.9	89405.9	71859.4	56369	90594	69814	54986.2	59606.7	46646.3	37370.4	46195.2	38147.2	27898.5	40557.3	33572.9	24510.8
High	Q7Z406-6	MYH14	Isoform 6 of Myosin-14	397.091	44.3335	79	249	71	26434	19673.3	16456.1	17470.2	13201.8	11539.9	27235.5	19619.8	16781.7	17588	13039.6	11452	35605.6	27250.5	21541	30201.7	22977.2	18037.4
High	P13645	KRT10	Keratin, type I cytoskeletal 10	391.889	61.3014	37	419	29	70159.8	68296.8	62801.7	49769.2	48468.9	43577.3	36715.5	34263.1	31036.3	24416.3	22728	20324.1	22375.6	18617.3	15525.4	19437.4	16109.7	13698.7
High	P13647	KRT5	Keratin, type II cytoskeletal 5	382.108	59.1525	54	605	33	79601.9	62782.2	53613.2	52273.9	41129.6	35802	48144.5	38678	35970	31513.6	25022.6	23324.3	257267	210942	165392	215359	177857	139874
High	P00558	PGK1	Phosphoglycerate kinase 1	381.292	88.4892	42	517	36	68313.2	79790	43668.8	45632.5	54131.9	29196.9	104007	123426	64161.6	65842.2	80787.2	42184.7	81363.9	96977.8	50862.5	68012.8	82363.6	41991.6
High	P60709	ACTB	Actin, cytoplasmic 1	378.494	77.3333	29	1166	9	85382.8	79118.1	60749.5	57956.2	53625.3	41662.9	126570	122215	92670	85340.8	81287.8	61160.8	121305	116204	86590.1	102989	98472.7	74365.3
High	P11142	HSPA8	Heat shock cognate 71 kDa protein	377.679	69.5046	47	459	30	73971.1	59487	44115.2	49500.3	39821.1	29617.1	114363	89468.1	63096.6	75498.4	59333.8	42262.6	105514	82323.2	58041.3	88831.3	69898.2	48991.8
High	P06396	GSN	Gelsolin	374.58	67.2634	43	466	43	78432.3	70809.8	52192.4	53797.8	47784.4	35028.2	108147	94957	69109.7	69987.4	61984.1	45835.4	97445.5	85706	62957.6	80797.8	71136.7	52524.2
High	P35579	MYH9	Myosin-9	364.37	44.6429	83	231	75	28258.1	21807.6	21864.1	18658.4	14553.7	14295.8	36041.1	27577.3	26645.8	23367.2	18258.4	17821.4	37744	29226.3	27888.5	31999.3	24823.8	23401.1
High	Q92817	EVPL	Envoplakin	361.468	47.0733	84	205	84	21838.9	20996.7	14308.2	14542.8	13961.5	9602.7	27839.2	27098.6	17497.7	18204.4	17397.1	11548.4	36078.2	33928.8	23567.9	30733.4	28902.4	19800.3
High	P02675	FGB	Fibrinogen beta chain	359.811	75.5601	38	331	38	33950.1	33388.9	17582.7	23372.2	22815.5	12119.9	38863.7	41514.5	19607.9	25981.3	27229.7	13408.2	50350.8	49220.8	25379.6	43053.2	41641.7	21665.3
High	P06733-2	ENO1	Isoform MBP-1 of Alpha-enolase	357.727	83.5777	29	1907	1	342.326		350.936	239.733		224.714	527.134		575.224	332.545		338.78	368.389		378.351	333.266		323.729
High	P13639	EEF2	Elongation factor 2	353.876	60.0233	48	382	48	40633.8	46148	32112.9	26999.7	30929.8	21150	57098.7	64790.2	43534.7	37190.5	42500.8	29433.3	55932.3	65517.1	45109.8	47244.9	54921.3	38149.9
High	P22314	UBA1	Ubiquitin-like modifier-activating enzyme 1	352.636	52.2684	43	265	43	24015.8	21966.1	17398.6	16227.7	14628.6	11359	33671.1	31712	24980.3	21858.5	21002.2	16836	31797.7	30067.9	23237.2	26672	25554.9	19741.2
High	P04406	GAPDH	Glyceraldehyde-3-phosphate dehydrogenase	349.089	80	31	670	31	77517.9	86941.4	53030.1	53420.1	59143.9	36412.6	97590.1	112191	65860.7	65043.1	73964.8	44255.6	101222	114247	67931.4	85632.6	98385.5	57301.9
High	P02774-3	GC	Isoform 3 of Vitamin D-binding protein	348.874	76.4706	40	398	40	71271.2	46992.6	34040.8	47589.3	30657.6	22585.3	89209.5	58987.7	41916	59199.9	38511.9	27806.9	97612.9	63611.3	46153.3	82684.3	53877.3	38700.3
High	P35908	KRT2	Keratin, type II cytoskeletal 2 epidermal	337.969	74.4914	49	365	34	61999.1	61481.5	45019.9	42996.7	42571	31281.8	24304.3	24537.7	17128.7	15489.5	16399.6	11413.5	14539.3	14708	10583.7	12995.4	12876.3	9101.08
High	P04075-2	ALDOA	Isoform 2 of Fructose-bisphosphate aldolase A	337.025	79.1866	37	378	31	65283.4	50422.2	47122.8	44847.8	33928.7	31418.8	91008.9	72377.4	63773.9	58455.3	46562.1	41863	74594.1	58475.6	53524	63004.3	49980.9	45691
High	P29401-2	TKT	Isoform 2 of Transketolase	331.589	61.9651	37	368	37	64800.2	65874.1	54670	44094.9	44965.1	38201.5	77402.1	77867.7	65684.4	49781.5	51422	43438.7	61921.5	64117.9	59625.9	53083	53191.4	49501.1
High	P07384	CAPN1	Calpain-1 catalytic subunit	327.711	56.5826	46	339	45	43160.3	33767	23809.2	28886.2	22831.5	16134.2	54735.5	42679.8	28373.9	36074.8	28732.7	19380.8	56552.3	44186.9	29725.7	48489.3	37688.5	25482.4
High	O75369-8	FLNB	Isoform 8 of Filamin-B	327.171	38.0934	75	168	71	16038.3	13775.8	9247.98	10718.9	9257.86	6275.57	20295.8	18478.7	11611.2	13389	12228.5	7744.62	21932.8	20201.2	13048.8	18526.9	17076.7	11224.3
High	P02545	LMNA	Prelamin-A/C	324.241	66.7169	51	285	49	35471.5	35650.3	25402.1	23231.2	23455.5	16715.3	51448	53633.3	35873.5	34666.4	36145.9	24167.3	61090.5	66091.5	40239.9	51705.3	55419.4	33876.2
High	P01876	IGHA1	Immunoglobulin heavy constant alpha 1	322.264	73.6544	22	1891	11	289757	311279	201457	204690	220841	142570	257906	294058	175748	171888	190650	119273	172908	190326	119526	153219	169592	105601
High	P04083	ANXA1	Annexin A1	321.581	75.7225	30	647	30	84975.9	83853.3	85134.3	58333.2	56635.6	58240.2	121759	118515	122720	80592.6	79236.1	82140.2	102767	103227	105724	87700	87950.8	88385.4
High	P07355-2	ANXA2	Isoform 2 of Annexin A2	320.667	80.112	41	486	41	62368.1	57090	49570.5	42065.3	38969.2	33004.4	92311.1	85633.2	71409.1	60812.4	56053.8	47569.5	99804.1	92753.1	80055.4	84126.5	78650.3	67157.9
High	P30740	SERPINB1	Leukocyte elastase inhibitor	318.498	67.2823	34	382	34	52981.9	46565.3	41620.5	36952.8	32013.2	28721.3	63770.6	56791.2	51605	42452.4	37795	34547.5	73624.5	64342.2	59838.1	61627.2	53847.3	50161.9
High	P01009	SERPINA1	Alpha-1-antitrypsin	316.879	69.1388	33	769	32	98175.1	99734.4	97131.8	65764.1	68392.9	66452.3	118774	137867	120781	78426.3	91607.4	80792.3	142005	159347	144928	120873	132404	120449
High	P02647	APOA1	Apolipoprotein A-I	315.96	78.2772	37	572	37	87858.9	91742.6	58788.3	58612.9	62107.3	39703	127383	142514	83401.9	83934.7	93834.9	56318.8	130285	139406	86261.7	110582	120340	72603.6
High	P08727	KRT19	Keratin, type I cytoskeletal 19	314.537	86.25	42	676	27	63717.6	54580.1	32720.7	43193.7	37119.7	21482	53246.2	47229.3	27882.9	34522.9	30326.3	18499.3	151707	130354	78349.9	127320	109235	65666.7
High	P20810-6	CAST	Isoform 6 of Calpastatin	314.057	68.3944	49	254	1	49157.4	30121.4	34995.9	32578.7	19792.2	22947.6	70440.8	44317.2	49524.4	46403.2	28328.1	33484.8	69944.5	40078.9	50471.6	59136.4	33541.9	42194.5
High	P20810-5	CAST	Isoform 5 of Calpastatin	313.192	70.5026	49	255	1	68.8799		115.777	46.1573		80.7933	104.171		164.866	74.8949		114.916	35.2905		65.006	26.7189		62.3008
High	Q13228-4	SELENBP1	Isoform 4 of Methanethiol oxidase	307.731	68.4825	36	375	36	49477.2	36964.5	34274.7	33333.3	25352.3	23355.1	67759.7	53694.3	46780.5	45531.5	36504	32209.8	49370.1	39340.2	35443.8	42431.4	33928.4	30455.4
High	P25311	AZGP1	Zinc-alpha-2-glycoprotein	305.033	70.8054	30	908	30	239524	252249	149608	167486	175120	103810	183625	186652	111842	118437	121386	72269.2	137404	140753	84792.1	119336	120279	73381
High	P0DOX2	1	Immunoglobulin alpha-2 heavy chain	303.573	70.5495	24	1097	4	199167	155471	136585	138832	107611	95192.6	179675	153292	119798	117263	98068.3	79743.5	149333	127164	99055.3	128805	109432	85969.9
High	P35527	KRT9	Keratin, type I cytoskeletal 9	300.783	61.9583	32	223	31	32708.8	38601.4	24491.1	23958.9	27277.5	17239.9	26034	30273	20959.9	18329.9	20655.5	13991.5	14883	15337	11524.8	13117.8	13647.3	10126.1
High	P06737	PYGL	Glycogen phosphorylase, liver form	299.226	65.2893	53	215	46	28081.6	22280.9	12201	18680.5	14850.5	8328.93	29606.3	23702	12636.4	19179.3	15071	8244.01	32756.9	27073.3	14112.3	28061.1	22810.3	12044.8
High	P09211	GSTP1	Glutathione S-transferase P	290.026	91.9048	19	810	19	82381.2	67152.2	60199.5	56015.6	46192.3	41969.1	109377	91926.2	79168	70490	62884.7	53610.9	88967.3	77758.3	66849.1	77800.3	68045.6	56605.4
High	P15924	DSP	Desmoplakin	289.411	28.457	77	172	77	27332.8	19433.8	15725.4	18498	13042.5	10649.6	28275.9	21370.9	15939	18606.7	14223.8	10364.5	32192.2	23766.9	17974.3	27592.3	20368.9	15913.9
High	P00738	HP	Haptoglobin	288.76	66.7488	30	417	15	70211.7	78276.6	63798.5	47947	52780.1	43284.2	80596.1	89998.9	71616.4	52209.4	56991.3	46210.9	73509	82181.9	68507.4	62484.5	69025.3	58222.8
High	Q9UGM3	DMBT1	Deleted in malignant brain tumors 1 protein	287.955	41.4422	30	215	30	25971.6	21834.9	21113.1	17917	15091.4	14492.2	18302.3	15348.4	13476.5	12141.8	10136	9245.47	19409.4	16567.6	14728.7	16569.8	14057.7	12497.3
High	P01008	SERPINC1	Antithrombin-III	287.592	62.5	33	305	33	38820.8	26830.3	22088.3	26063.9	18459.2	14956.6	59938.2	42208.3	33506.6	39194.8	27978.9	21673.4	55996.2	39828.5	30773.5	46593.7	33508.2	26643.7
High	P02671	FGA	Fibrinogen alpha chain	285.269	41.224	37	306	37	50279.1	44058.7	31359.4	32733.5	29345.8	20581.6	61919	55916	38381.4	40638.7	36862.1	25477.4	84309	75151.3	51698.2	70731.1	62304.4	43394.2
High	P30838	ALDH3A1	Aldehyde dehydrogenase, dimeric NADP-preferring	284.326	58.2781	29	409	28	71197.1	61999.4	50193.2	48398.2	41627.5	33747.9	89465.1	78787.9	62283.4	59226.2	50987.8	41107.8	91323.9	81509.4	63665	76978.7	69033.6	53287.9
High	Q8WUM4	PDCD6IP	Programmed cell death 6-interacting protein	282.133	60.7143	49	180	49	22240.1	24619.6	12136.5	14512.3	15709.6	7758.74	33530.6	34804	17270.6	21298.1	23092.9	11403.9	33346.7	35512.2	17240.3	28480.6	30045.4	14488.2
High	P13797	PLS3	Plastin-3	278.773	71.5873	42	207	32	35152.5	28903	20937	22966.6	19074.5	14167.8	50970.1	44291	27024	33519.9	28865.3	18377	46777.3	40745.2	25803.4	39954.1	34224.3	21686.6
High	P01877	IGHA2	Immunoglobulin heavy constant alpha 2	278.571	83.8235	21	1052	1	1023.06	2689.22	523.652	745.655	1889.53	359.683	1256.95	3304.73	649.524	823.346	2077.62	425.743	1511.97	3767.88	855.781	1273.31	3237.85	728.141
High	Q01518	CAP1	Adenylyl cyclase-associated protein 1	275.171	61.6842	35	220	1	181.99	915.993		128.765	612.318		352.038	1779.97		233.449	1247.12		308.612	1598.91		257.433	1369.38
High	P07900-2	HSP90AA1	Isoform 2 of Heat shock protein HSP 90-alpha	273.772	47.541	46	217	30	25544.3	24932.3	14490.5	16658.3	16594.8	9684.28	33532.4	30937	16996.2	21790.7	20583.9	11253.6	47852.5	45747.7	23182.2	40081.4	38536.1	19441.9
High	P05787-2	KRT8	Isoform 2 of Keratin, type II cytoskeletal 8	273.194	68.2975	43	305	32	21599.5	16146.3	10437.4	14235	10710.3	6811.92	29328.6	22083.5	13764.3	19092.2	13959.8	9111.19	48287.9	35665.6	22432.4	41193.7	30253.3	18989.7
High	P68104	EEF1A1	Elongation factor 1-alpha 1	272.384	60.1732	29	364	16	58477.6	68704.5	36380	39427.7	46414.1	24582.4	81321.7	98849.1	49578.8	53631.2	64260.1	32657.8	75224.2	90386.1	44116	63438.4	75384.1	37942.8
High	P50395	GDI2	Rab GDP dissociation inhibitor beta	269.371	79.5506	35	246	24	19572.6	20120.4	13587.3	13208.8	13546.1	9119.67	24915.9	26930.7	17068.4	16527.9	17827.3	11430.2	26565.3	28538.8	17533.6	22569.5	23913.7	14941.2
High	P0DOX5	1	Immunoglobulin gamma-1 heavy chain	266.516	56.7929	23	689	12	110757	92688.7	82165.3	76005.6	63601.4	57222.7	144005	120337	101577	94898.5	80865.1	69361.8	156684	130269	115455	131299	108234	93836.1
High	Q01518-2	CAP1	Isoform 2 of Adenylyl cyclase-associated protein 1	263.826	61.6034	35	209	1	24744.8	22347.1	19260.5	16143.4	14570.9	12566.5	42343.5	36670.4	32700	26979.6	24018.4	21123	39033.8	34016.9	29946.2	32554.2	28473.9	25047
High	P00751	CFB	Complement factor B	263.26	46.9895	42	243	42	38568.2	32941.5	18705.5	25908.3	21958.1	12588.2	52510.1	47200.6	25505.3	35284.6	31300.6	17184.1	55768.1	48637.8	26644.1	46666.8	41636.6	22446.1
High	P34932	HSPA4	Heat shock 70 kDa protein 4	262.992	66.9048	46	162	44	19792.8	18360.3	10102.2	13178.3	12249.3	6732.85	28503.4	25358.2	13498.9	18698.3	16775.2	8961.7	27585.6	24272.1	13710.1	23315.2	20755.7	11621.6
High	P11021	HSPA5	Endoplasmic reticulum chaperone BiP	261.758	57.6453	41	199	38	20298.4	22390.9	15672	13258	14907.4	10416.1	31079.5	34135.3	23751.2	20370.9	22330.7	15535.3	31224	33884.8	23964.7	26806.4	28853.2	20346.7
High	P01871	IGHM	Immunoglobulin heavy constant mu	261.425	60.9272	27	338	10	57675.8	45905.3	39558.9	39092.6	31314.3	26979.6	39778.7	32866	27350.6	25801.3	21697.2	18458.6	30031.7	25527.6	20741.1	25735.8	21708.8	17666.7
High	P36871	PGM1	Phosphoglucomutase-1	257.844	70.6406	37	207	37	20323.6	25051	16445.3	13586.3	16467.3	11207.9	25968.8	32448.4	20952	16996.4	21220.9	13909.8	23364.5	29348.8	19551.6	19682.8	24670.1	16681.1
High	P26038	MSN	Moesin	252.707	54.5927	44	228	29	13664.6	12846.8	10989	9070.44	8584.71	7430.94	20409.7	18635.5	14696.7	13410	12404.3	9476.28	17796.8	16355.7	11812.9	15278.9	13981.7	10226.8
High	Q13421-2	MSLN	Isoform 3 of Mesothelin	251.423	49.3902	26	322	2	54230.7	49225	42395.9	37349.9	33971.8	29130.9	38303.6	34630.6	27858.8	25532.4	23023	19009.9	38895.8	35262.3	28343	33326	30017.4	24147.4
High	P08729	KRT7	Keratin, type II cytoskeletal 7	251.41	63.5394	40	292	31	17752.8	14020.1	10040.5	11578.3	8906.36	6456.47	20678.5	16039	11739.8	13314.3	10454.1	7654.47	52750.4	48720	33278.7	44526.3	40262.6	27920.6
High	P00338-3	LDHA	Isoform 3 of L-lactate dehydrogenase A chain	249.898	72.2992	29	327	27	51573.9	51629.3	37699.5	34448.5	36004.2	25529.9	60739.5	58571.1	42378.5	39490.4	39268.9	27807.6	57248.5	59755.7	41474.9	48599.9	50095.8	34696.3
High	P47895	ALDH1A3	Aldehyde dehydrogenase family 1 member A3	247.394	64.8438	32	288	30	45686.2	30022.1	30560.2	31112.7	20684	20850.2	51322	32416.9	34714.1	34459.3	21875.7	23549.8	36528.7	23280.5	25244.8	31757.4	20038.9	21704.9
High	P13796	LCP1	Plastin-2	246.622	69.378	36	177	28	9283	10178.7	9101.27	6083.92	6860.36	5932.14	14366.1	16195.6	14068.5	9630.27	10850.7	9289.28	13147.9	14467.1	12570.7	11054.8	12300.9	10555.6
High	Q06830	PRDX1	Peroxiredoxin-1	242.849	80.402	25	360	21	54321.8	61307.6	42970.2	36821.1	41377.4	29426.4	79303.5	91449.1	62441.9	52306.2	58396.9	41708.5	63109.8	71083.9	49862.4	53788.7	61251.3	41812.5
High	P55072	VCP	Transitional endoplasmic reticulum ATPase	242.544	69.2308	49	187	49	16757.6	11253.8	11673.1	10883.1	7441.77	7687.37	22469.5	14541	15956.1	14498.9	9350.75	10118.6	37289.1	23361.7	26041.8	31276	19616.4	21861.2
High	P06744	GPI	Glucose-6-phosphate isomerase	241.86	49.8208	28	217	28	32681.4	21962	20770.8	21778.3	14925.2	13989.2	42604.4	30000.9	27855.4	27507.9	20529.6	18896.5	37937.4	26697.9	24660.6	32160.3	22963.6	20969.5
High	P10909-2	CLU	Isoform 2 of Clusterin	238.1	39.9202	24	386	24	97452.6	62075.7	71745.9	65811.5	42744	48841.9	73758.7	47998.2	54357.5	48925.8	31071.5	35769.6	75605.5	48141.1	54358.9	63759.2	41424.2	45928.6
High	P04792	HSPB1	Heat shock protein beta-1	237.484	90.7317	20	528	20	66251.4	51642.1	45397.3	45220.2	34724.3	32453.4	107997	83426.3	73364.2	69613.3	54646.4	48317.3	114554	90099	79616.2	99305.6	78510.2	67086.4
High	Q00610	CLTC	Clathrin heavy chain 1	236.711	33.4328	49	139	49	9961.2	9208.81	5529.75	6731.36	6173.62	3747.82	10753.5	9708.99	6102.86	7063.63	6397	3909.91	15502.2	14727.1	9266.4	13080.2	12303.3	8082.17
High	O75874	IDH1	Isocitrate dehydrogenase [NADP] cytoplasmic	234.734	78.744	33	267	32	39734.9	33180.2	18379.6	26149.9	22211.5	12225.5	51589.8	40648	23389.3	34803.8	27202.1	15704.2	52084.8	42218.4	23246.5	43824.9	35728.5	19653
High	P01859	IGHG2	Immunoglobulin heavy constant gamma 2	233.591	73.3129	20	1054	10	98853.7	88023.1	70581	67483.3	60031.8	47882.9	123054	108140	84784.2	82653.4	72761.6	57039.8	125401	110315	88210.1	106313	93221.6	74823.9
High	P04114	APOB	Apolipoprotein B-100	233.514	14.508	56	127	55	10629.4	12159	7725.24	7255.08	8343.51	5297.26	10540.7	11780.4	7558.44	6904.58	7718.25	4920.94	11330.9	12700	8240.64	9677.46	11057.1	7042.26
High	P52209	PGD	6-phosphogluconate dehydrogenase, decarboxylating	233.194	66.8737	30	229	29	33676.5	23184	14638.1	23965.1	15406.1	9818.85	46166.4	31324.2	20513	30733.7	20927.2	13073.4	46554.5	30924.6	19068.8	38550.7	26324.1	16507.5
High	P60174	TPI1	Triosephosphate isomerase	232.505	79.3706	23	430	23	81068.4	67505.6	44650.5	53764.4	47377.1	30338.1	109308	98734	62783.4	71671.7	66449.6	42083.3	90804.6	83055.9	53691.1	78029.2	69959.7	45584.3
High	P00747	PLG	Plasminogen	232.155	63.7037	39	155	39	24030.2	20148.9	12227.3	15929.5	13514.6	8179.75	27940.1	23919.9	14264.4	18224.5	15952.3	9514.04	27432.3	24197.5	15009.9	23188	20341	12665.1
High	Q14204	DYNC1H1	Cytoplasmic dynein 1 heavy chain 1	232.004	15.777	63	124	63	13353.1	7068.95	8163.48	8908.84	4666.67	5438.67	14963.2	8505.21	8941.73	9656.07	5580.24	5824.57	19568	12522.1	12170.5	16659.5	10525.8	10305.5
High	P01042-2	KNG1	Isoform LMW of Kininogen-1	231.779	59.0164	31	175	2	1439.57	485.873	1346.52	1015.75	328.671	914.479	2035.03	667.373	1798.67	1363.25	491.962	1160.03	2321.49	861.752	1865.14	1916.78	692.879	1590.93
High	P21980	TGM2	Protein-glutamine gamma-glutamyltransferase 2	231.763	50.8006	34	254	34	21801.5	22992.2	13980.2	14552.9	15422.7	9239.64	28147.4	33005.8	18982.3	18566.9	21847.8	12346.1	38981.8	45784.2	26188.1	32809.7	38403.7	21858
High	Q13421	MSLN	Mesothelin	229.445	52.6984	26	296	2	429.866	756.9	163.511	304.067	487.101	111.336	480.466	844.048	157.737	313.125	554.703	113.444	450.134	915.569	153.383	374.287	754.73	124.33
High	P01042	KNG1	Kininogen-1	228.308	40.3727	31	163	2	27193.1	22630.3	10556.9	17740	14880.9	6968.09	36620	30525.4	14024.8	23859.1	20087.2	9167.09	38273.6	33079.8	14290.6	32847.6	27808.9	12100.9
High	Q14764	MVP	Major vault protein	226.484	53.0795	35	143	35	12286.3	8726.05	8631.43	7541.06	5538.48	5703.03	12935.2	9711.19	10187.5	8471.2	6481.38	6595.96	18121.3	13687.9	15628.9	15289.4	11582	13227.5
High	P78371	CCT2	T-complex protein 1 subunit beta	226.177	72.3364	35	137	35	8642.69	10211.4	6288.56	5879.87	6671.11	4155	12919.4	14790.6	9031.09	8087.06	9602.19	5955.42	11525.3	13365	8410.22	9969.15	11447.9	7138.52
High	P00390	GSR	Glutathione reductase, mitochondrial	226.139	59.5785	25	168	25	23368.6	17892.6	19796.7	15901.2	11775.8	13906.2	34838.1	25756.7	28833.4	22248.7	16978.4	19324.1	29376.1	23279.9	25799.3	24819.7	19742.1	21169.6
High	O60664	PLIN3	Perilipin-3	225.934	80.4147	27	141	27	13354.7	7210.53	10726.2	8890	4787.27	7292.67	19326.6	10816.4	15156.2	12675.3	7127.89	10157.4	16624.1	9270.45	13379.1	13942.6	7846.65	11030.1
High	P36952	SERPINB5	Serpin B5	225.795	72.2667	27	206	27	45925.4	18546.6	35980.7	31414	12294	24103.7	50937.2	20960	38738.7	33557.3	14043.1	26211.5	57856.5	23766.6	45504.7	48036.4	20049.8	37668.1
High	P40394-2	ADH7	Isoform 2 of Alcohol dehydrogenase class 4 mu/sigma chain	225.094	64.7208	27	322	27	49186.8	46953.8	36928.2	33121.5	31151	25270.8	54546.5	52173.2	39000.5	35645.8	34241.5	26500.5	61557.6	60300.7	43845.9	51289.6	50239.6	37281.4
High	Q96KP4	CNDP2	Cytosolic non-specific dipeptidase	224.873	66.5263	26	250	26	24703	21365.9	12938.8	16707.6	14272.6	8639.85	33941.2	31029.4	16882.1	22823	20964	11326	30938.5	27082.6	15619.6	26268.4	22932.6	13144.2
High	P06727	APOA4	Apolipoprotein A-IV	224.13	77.5253	37	184	37	21924.4	19805.3	18361.2	14399.6	13320.4	11902	35214.8	33277.7	29963.2	22960.6	22132.5	19392.9	32068.8	30230.1	26682.7	27100.6	25598.7	22576.7
High	P14550	AKR1A1	Aldo-keto reductase family 1 member A1	223.353	80.6154	29	304	28	39731.9	31039	34447.7	26289.4	20586.7	23125.9	54381.6	41712.5	48261.4	36318.7	27466.6	32345.2	46982.7	37016.5	41831.1	39818.2	30917.9	34738.9
High	P02679	FGG	Fibrinogen gamma chain	222.994	62.0309	28	255	28	33156.7	34612.3	36839.2	21857.7	22888.9	25224.3	40044.3	40574.9	41276.7	26211.6	27432.2	26551.8	55724.8	58922.4	57036.1	47045.8	49413.7	46577.2
High	P31939	ATIC	Bifunctional purine biosynthesis protein PURH	221.109	71.9595	36	158	36	12629.7	12305.8	7608.8	8119.69	7804.28	5157.73	15421.1	15641.9	9393.65	10265.6	10076.2	6272.3	15611.5	14060.3	8640.49	13310.5	11931.2	7333.66
High	P02538	KRT6A	Keratin, type II cytoskeletal 6A	219.262	52.4823	38	301	3	12496.5	9228.04	8774.63	8645.41	6264.83	6053.21	9369.09	7836.1	6552.57	6374.73	5414.49	4387.71	14193	10851.7	9119.79	11927.3	9174.31	7669.88
High	Q9P2E9	RRBP1	Ribosome-binding protein 1	218.95	53.8298	54	122	54	22130.4	19657.2	7547.59	14479.5	12616.9	5004.63	38127.9	35815.6	12721.8	25397.2	24148.4	8228.07	41469.7	40665.4	11931.3	34329.2	33569.4	10133.8
High	P35241-5	RDX	Isoform 5 of Radixin	215.086	52.1523	38	226	22	12132.3	6793.3	6527.42	7965.52	4370.15	4295.86	17140.9	9634.86	9194.15	11122	6393.24	5977.16	14081.5	8012.42	7417.07	12078.6	6655.1	6329.51
High	P22079	LPO	Lactoperoxidase	214.72	54.4944	33	180	33	27396.6	27845	18196	18860.5	19135	12638.2	26262.4	26566.5	16121.3	17693	17979.8	11007.7	18185	17568	11068.1	15707.1	15206.6	9688.78
High	P28838	LAP3	Cytosol aminopeptidase	214.68	66.2813	33	165	33	15947.3	9625.93	11100.2	10656.3	6454.6	7514.4	20867.2	12185.3	14178.1	14193.9	8297.22	9628.8	22455	12716	14944.2	19112	10972.5	12704.4
High	P09467	FBP1	Fructose-1,6-bisphosphatase 1	213.679	63.3136	22	284	20	29759.8	26587	16246.1	20299	18257.4	10843.7	42665	39425.4	23162	28985.6	26285.7	15645.7	35865.8	34068.2	20132.3	30404.4	28578.1	17108
High	P04259	KRT6B	Keratin, type II cytoskeletal 6B	210.753	53.3688	38	304	3	1695.73	1013.86	1489.72	1127.67	645.354	1019.77	1715.37	814.003	1272.94	1200.51	566.367	884.588	1602.12	933.659	1267.81	1319.65	808.759	1092.53
High	P31948-2	STIP1	Isoform 2 of Stress-induced-phosphoprotein 1	210.13	57.6271	43	176	43	29173.8	25030.8	12563.1	19257.6	16751	8305.92	42514.3	35587.6	17996.6	27872.5	23720.5	11795.8	37248.9	31679.5	15574.7	31844.6	26921.7	13014.4
High	P07339	CTSD	Cathepsin D	209.527	60.1942	18	260	18	32601.6	23131.2	19692.1	22559	15889	13446.5	32527.2	23684.4	19075.9	21864.6	15629	12925.6	31437.8	22203	18086	27109.2	19128.8	15628.5
High	P80303	NUCB2	Nucleobindin-2	208.36	59.2857	26	175	25	46928.6	25698.5	37491.5	32458.5	17176.6	25376.2	33123	18526.8	26723.1	21962.9	12143.3	17761.5	26792.1	15785.8	22289.2	22569.4	13749.4	18679.5
High	O75083	WDR1	WD repeat-containing protein 1	207.791	62.2112	31	174	31	25346.9	19124.4	21617.3	16853.2	12659	14448.6	31422.2	24565	27102.3	20919.6	15947.2	18079.3	32861.7	24486.2	27405.8	27987.5	20874.2	23296.9
High	P02533	KRT14	Keratin, type I cytoskeletal 14	207.702	68.6441	35	244	14	16346.8	8519.26	11482.3	10923.4	5805.88	7812.61	13833.7	6859.92	10068.5	8925.84	4550.13	6837.8	18009.3	11059.6	12774.4	15309.2	9351.21	10820.8
High	P35221	CTNNA1	Catenin alpha-1	206.948	53.2009	38	93	29	12375	7749.15	5100.24	8212.67	5264.16	3300.82	16210.6	10493.3	7010.93	11219	6900.25	4662.34	18873.3	11980.8	7941.53	15788.9	10183.1	6608.6
High	P37802-2	TAGLN2	Isoform 2 of Transgelin-2	205.589	77.7273	19	248	19	28533.1	23543.7	15879.5	19055.9	15960.4	10687.2	36215.4	30813.4	19582.4	24342.6	20737.9	13180.7	33345.2	28055.7	17878.9	28640.4	24182.2	15492
High	P02790	HPX	Hemopexin	205.522	56.9264	28	328	28	55009.4	28196.9	30302.5	37809.5	18937.4	20418	78322.7	43109.9	42918.6	53630.2	29148.1	30020.8	76345.1	40677.1	42273.6	64672.2	34988.3	36049.2
High	P58107	EPPK1	Epiplakin	204.426	45.5189	42	129	36	9627.75	4100.32	2734.51	5591.03	2653.88	1521.02	11334.3	5281.1	2829.83	7651.63	3457.09	1973.92	14640	6536.52	3574.54	12283.8	5633.88	3036.08
High	Q04828	AKR1C1	Aldo-keto reductase family 1 member C1	203.692	82.6625	28	226	1	43655.1	47537	20038.6	29998.2	32679	13829.1	56383.6	59087.9	24484.5	36838.9	39614.8	16494.5	29477.6	32083.5	13410.4	25184.7	27908.7	11448.3
High	P30101	PDIA3	Protein disulfide-isomerase A3	203.613	66.9307	35	142	35	16811.3	19138.3	12033.7	11172.5	12637.2	7839.77	28638.8	33024.7	20640.9	18540.8	19352.3	13388.2	28258.3	30299	20300	24220.8	26142.3	17191.3
High	P30041	PRDX6	Peroxiredoxin-6	203.461	75.4464	21	229	21	26027	18481.1	17638.8	17513.9	12404.8	11985.6	30965.5	23015.6	20754.3	20854.7	15042.1	14193.5	27829.2	20588.3	18323.2	23637.4	17681.2	15766.8
High	P09960	LTA4H	Leukotriene A-4 hydrolase	201.698	56.4648	33	154	33	14563.3	14427.7	11688.7	9866.91	9616.28	8069.2	17989.4	18726.5	14353.4	11803.3	12158.9	9693.36	16443.9	16852.6	13800.9	14006.3	14376.7	11590.9
High	Q01082	SPTBN1	Spectrin beta chain, non-erythrocytic 1	200.397	22.1235	46	99	39	7555.82	8801.78	4569.28	5064.55	5820.62	3033.01	10599.3	12283.2	6212.7	6965.23	7950.31	4056.37	11486.8	13881.1	6557.65	9718.04	11758.7	5475.41
High	P13489	RNH1	Ribonuclease inhibitor	196.314	73.7527	28	129	28	14174.5	12147.7	6120.78	9422.47	7882.16	4126.03	16820.8	15951.3	7315.05	10951.9	10299.9	4763.27	16561.2	15504.5	7175.9	14152.5	13133.7	6133.64
High	P00734	F2	Prothrombin	196.232	52.5723	28	117	28	11702.1	8395.94	9134.3	7595.12	5751.08	6454.35	12781.2	9460.04	10188.6	8517.21	6302.47	6873.6	15638.5	11320.1	11326.6	13224.5	9622.5	9535.2
High	P08238	HSP90AB1	Heat shock protein HSP 90-beta	196.063	53.0387	35	141	17	3788.16	6698.23	4539.96	2570.25	4481.07	3044.47	5180.47	7844.92	6095.43	3343.58	4865.62	4071.98	7685.88	10090.9	8501.25	6464.32	8584.48	7120.68
High	P07476	IVL	Involucrin	195.848	60.3419	30	100	30	6592.31	9459.96	6675.66	4336.79	5380.94	4388.51	10398.9	12003.4	10350.1	6805.88	7757.28	6752.88	16195.9	17165.9	16114	13350.4	13937.4	13142.4
High	O15020	SPTBN2	Spectrin beta chain, non-erythrocytic 2	195.746	23.0544	47	102	40	9594.23	9614.44	7758.83	6401.97	6378.14	5144.78	11093.2	11711.7	9865.56	7408.13	7693.6	6563.18	14810.5	15467.4	13986.2	12553.3	13248.9	11804.7
High	O75556	SCGB2A1	Mammaglobin-B	195.329	73.6842	9	1844	9	386945	354157	286834	274517	251844	204190	183399	170899	130724	122371	115245	89040.2	151394	140911	111678	133323	122373	98227.7
High	Q01469	FABP5	Fatty acid-binding protein 5	192.822	74.8148	18	369	18	48955.8	53859.7	35842.1	33029.2	37484.4	24224.1	64609.3	74827.1	46764.8	41918.7	50028.3	31288.1	63810	76099.1	47863.1	53875.5	64033.2	40461.9
High	Q6XQN6	NAPRT	Nicotinate phosphoribosyltransferase	189.862	68.4015	26	178	26	15306.4	11801.9	7727.7	10110.7	7898.15	5182.39	21855.6	16984	10580.4	14270.4	11331	7057.09	17943.4	13892.4	9075.6	15583.2	11979	7831.43
High	P61158	ACTR3	Actin-related protein 3	187.647	72.7273	24	149	24	13510.1	10206.2	10103.4	9048.64	6885.4	6748.55	17962.6	13998.5	12802.3	11781.3	9296.94	8536.04	16936.4	13474.1	12252.5	14442.4	11599.2	10505.7
High	Q99497	PARK7	Protein/nucleic acid deglycase DJ-1	186.653	89.9471	21	198	21	23118.5	19238.2	22855.2	15059.9	13225.1	15063.4	33414.2	26735.7	32845.7	21337	17844.6	21105.7	24243	19812.3	23650.9	20505.1	16966.9	19472.7
High	Q9HC38-2	GLOD4	Isoform 2 of Glyoxalase domain-containing protein 4	186.328	72.1477	23	182	23	20763.6	17057.1	20555.8	13711.9	11139.5	13527.4	28168.8	24361.4	28182.8	18048	15726.8	18584.2	23499.5	21650.3	23519.8	19821.2	18193.7	19922.1
High	P68032	ACTC1	Actin, alpha cardiac muscle 1	185.475	44.5623	22	403	4	5434.25	3947.35	6236.56	3685.92	2607.52	4175.65	4779.18	4587.51	5501.13	3246.08	3155.14	3711.3	7597.66	5413.03	8029.71	6324.07	4812.92	6843.85
High	P52895	AKR1C2	Aldo-keto reductase family 1 member C2	185.365	77.0898	27	227	4	13734.6	10987.4	7807.7	9101.75	7195.16	5150.04	21097.7	16692.5	11243.8	14365	11273.8	7857.66	8851.67	7811.85	5498.7	7510.35	6578.54	4640.78
High	P47989	XDH	Xanthine dehydrogenase/oxidase	185.192	29.9325	37	116	36	13829.1	9957.11	8624.59	9454.54	6683.28	5561.86	18102.8	13337.6	10652.2	11709.1	8845.05	7018.76	19473.6	14968.5	11762.5	16466.9	12726.9	9885.64
High	P0DP25	CALM3	Calmodulin-3	184.992	72.4832	12	293	11	22388.3	29595.6	16425.9	15002.9	19501.6	11032.7	28350.1	38426.5	21700.9	18750	25206.2	14428.3	23459.3	30040.9	17992.7	19893.4	25540.6	14911.6
High	P50995	ANXA11	Annexin A11	184.681	43.9604	26	170	26	21178.9	15615.1	15809.8	14077.2	10509.3	10560.6	27469.3	21306.1	21070.5	18173.5	14382.1	14015.9	24920.2	19983.7	19389.7	21400.4	17205.7	16657.1
High	Q12882	DPYD	Dihydropyrimidine dehydrogenase [NADP(+)]	184.091	48.7805	37	92	37	10066.6	9886.54	6455.59	6954.24	6461.89	4417.95	12841.9	12874.4	8632.98	8546.39	8540.85	5687.75	11718	11837.3	7446.72	9933.34	10020.8	6449.4
High	P04632	CAPNS1	Calpain small subunit 1	183	76.8657	12	180	10	7940.77	5334.93	4393.25	5286.77	3637.41	2954.57	10983	7439.71	5873.63	7338.31	4943.51	3977.99	10326.2	6740.82	5375.56	8862.59	5706.06	4513.28
High	P23528	CFL1	Cofilin-1	182.303	77.7108	22	218	18	49782.4	43328.7	20328	33588.6	29102.5	13758	70988.8	63052.1	28404.7	45449.7	42785.1	17974.1	61479.6	58054.6	23824.9	50904.1	48271.4	20687.7
High	P31947	SFN	14-3-3 protein sigma	181.728	75.8065	19	223	17	31366.9	32092.6	13721.7	21540.2	22667	9095.48	44157	46534.9	18347.3	28315.8	31029.8	12289	51253.4	56680.3	22089.7	43894	47596	18844.6
High	P49368	CCT3	T-complex protein 1 subunit gamma	180.974	61.6514	32	112	32	9778.29	9895.88	4441.36	6464.12	6480.71	2946.32	14743.5	14489.1	6172.94	9694.11	9546.59	4180.77	14233	13682.2	6303.42	12133.3	11580.2	5354.34
High	P34931	HSPA1L	Heat shock 70 kDa protein 1-like	180.269	35.7254	20	308	1			318.86			215.056			413.37			263.096			415.371			354.245
High	P49189-3	ALDH9A1	Isoform 3 of 4-trimethylaminobutyraldehyde dehydrogenase	180.177	47.1042	25	162	25	17905.7	20806.3	12577.5	11970	13916.7	8323.9	24284.6	29451.8	16969.7	16091.1	19545.8	11259	22588.1	27328.8	15812.8	18969.2	23207.6	13418.8
High	P49419	ALDH7A1	Alpha-aminoadipic semialdehyde dehydrogenase	179.856	52.5046	25	116	25	10943.1	10444.3	7364.91	7224.91	7061.42	4973.3	13678.9	12520.8	8253.45	9082.21	8491.18	5726.49	15051	13368	8007.72	12783.2	11270.2	6811.71
High	P12273	PIP	Prolactin-inducible protein	178.552	77.3973	15	2141	15	327171	269407	269284	233568	192432	190601	186798	156430	147065	122614	105144	98893.4	171820	143897	137668	151136	124084	120378
High	O95171-3	SCEL	Isoform 3 of Sciellin	177.971	57.2755	35	123	1	469.95	209.582	277.769	308.064	134.719	187.968	717.867	277.483	383.55	480.045	170.54	263.26	1086.44	406.116	581.224	912.878	332.724	499.312
High	O95171	SCEL	Sciellin	177.581	53.7791	36	124	2	16897.5	18470	10277.2	11292.2	12218.3	6796.37	21849.5	24238.1	12560.8	14497.4	15846	8554.43	23390.1	26908.6	14320.8	19925.6	22610	12155.6
High	P11216	PYGB	Glycogen phosphorylase, brain form	177.413	51.0083	37	119	30	7022.64	10393.4	4183.04	4607.17	6974.83	2850.77	8704.91	13276.6	5230.63	5724.98	8682.42	3535.9	9716.65	14283.8	6225.16	8318.45	12105.3	5281.53
High	P00326	ADH1C	Alcohol dehydrogenase 1C	176.646	75.7333	27	230	13	41666	54607.5	53224.5	27393.9	37117.9	36342.8	51186.2	63468.1	72518.2	33882.2	41290.8	48799.6	34070.4	45191.2	43024.3	29127.7	37967.7	35764.6
High	Q96HC4	PDLIM5	PDZ and LIM domain protein 5	176.278	51.0067	25	89	25	10734.7	11874.7	5816.54	7182.75	8050.89	3860.96	15249.8	15682.3	8088.98	10282.8	10388.2	5302.79	13930.5	13673.8	7094.59	11842.8	11654.8	6101.95
High	P0DOX7	1	Immunoglobulin kappa light chain	175.113	62.1495	12	1273	3	185754	120748	110799	130699	84844.8	77705.1	162484	106993	98945.9	110289	71979.5	66299.8	137237	88053.3	83076.4	119322	77256.2	71753.5
High	P68371	TUBB4B	Tubulin beta-4B chain	175.008	67.4157	22	180	3	11808.6	9504.65	11130.5	7822.48	6419.44	7506.39	14044.1	11327.5	13878.8	9355.99	7668.77	9246.13	19337	16310.4	19676	16585	13847.8	16784.1
High	Q15075	EEA1	Early endosome antigen 1	174.808	34.5145	44	80	44	6704.84	9636.78	6786.4	4517.23	6405.49	4653.82	10418.4	14325.3	10364.8	6982.76	9743.47	6798.57	9586.17	13624.2	9495.59	8163.46	11713	8247.98
High	P40121	CAPG	Macrophage-capping protein	174.676	57.4713	15	105	15	13650.9	9479.84	9816.43	9078.81	6304.7	6561.84	18145.7	12606.1	12762.3	12055.2	8239.09	8707.67	16942.8	12561.4	13195	14413.3	10804.1	11365.6
High	P48637	GSS	Glutathione synthetase	174.371	64.557	27	164	27	13700	13507.9	10362.8	9255.54	9061.51	7095.6	18872.4	18807.2	13770.1	12381.4	12673.3	9477.84	16351.6	16607.8	12704.6	14024.8	14289.4	11307.7
High	Q06323	PSME1	Proteasome activator complex subunit 1	174.2	73.0924	21	195	21	22043.2	29045.5	19045.5	14744.7	19458.9	13328.2	30743	41281	25405.7	20474.3	27555.7	17052	29022.5	39224.3	25009.4	24670.5	33136.1	20830.6
High	P43490	NAMPT	Nicotinamide phosphoribosyltransferase	173.065	63.5438	26	131	26	11519.9	10244.5	8846.18	7566.47	6724.75	5936.22	20052.1	17075.4	14828.2	13365.4	11120.7	10038.8	19091.6	15860.6	13869.8	15908.3	13302.3	11985.7
High	P01860	IGHG3	Immunoglobulin heavy constant gamma 3	173.024	58.0902	19	542	7	5483.09	5087	3652.75	3663.37	3447.01	2446.57	8574.64	7483.56	5545.71	5795.79	5006.34	3702.47	8213.2	6767.5	5399.62	6965.43	5705.01	4399.81
High	P12814	ACTN1	Alpha-actinin-1	172.763	39.1256	30	142	13	4151.8	2202.59	1080.9	2731.66	1424.89	697.539	6241.75	3535	1478.47	4290.23	2302.62	947.604	7336.7	3973.99	1653.72	6159.99	3385.65	1358.48
High	Q08380	LGALS3BP	Galectin-3-binding protein	172.134	46.4957	22	146	22	16724	21141	13517.7	11316.4	14391.4	9015.95	15565.7	20480.2	11815.5	10002.5	13384.6	7757.62	14860.2	19844.7	11371.8	12876	17094.9	9582.1
High	Q8WWI1	LMO7	LIM domain only protein 7	171.858	25.9061	36	78	36	10552.2	4854	5396.61	7071.78	3138.14	3531.19	14623.7	6401.12	7243.26	9565.04	4278.18	4719.14	14148.5	6281.23	7057.18	12142.9	5345.28	5991.84
High	P18669	PGAM1	Phosphoglycerate mutase 1	169.781	69.2913	16	182	16	22738.3	20788.7	16456.2	15595.6	14078.3	11262.1	29964.4	27767.9	22381.6	20132.5	18573.6	15264.6	26094.3	25051.3	20739.1	22417.6	21446	17371.8
High	P02749	APOH	Beta-2-glycoprotein 1	168.839	69.8551	19	132	19	21489.8	14371	10770.4	14115.3	9596.92	7197.51	32944.6	21566.6	16363.8	21809	14539.5	10965.3	21976.6	15820.5	10680.5	18716.9	13578.1	9199.88
High	Q9H2G2	SLK	STE20-like serine/threonine-protein kinase	168.211	33.1984	41	107	39	16480.5	15052.9	11429.7	10832	10086.7	7553.66	23356.6	21510.1	15848.7	15149.4	14016.7	10460	25186.6	24058.1	17432	21384.6	20422	14745.2
High	P0DOX6	1	Immunoglobulin mu heavy chain	167.513	37.6736	18	225	1		38.9944			26.0202			40.0215			24.551			36.2926			28.4745
High	O00151	PDLIM1	PDZ and LIM domain protein 1	167.391	79.0274	19	133	19	15277.9	12445.3	13768.5	10038	8297.15	9120.61	19219.5	15501.2	17560.7	12767.5	10217.4	11884.2	18875.1	14752.4	17866.2	16053	12540.1	15140
High	P08758	ANXA5	Annexin A5	166.468	67.5	25	234	24	28711.4	28634.4	17973.2	19419.3	19559.9	12183.5	40485.6	40462.5	23527.1	27089.2	27240.7	16216.4	28941.2	28183.4	17931.5	24236.8	23818	15212.7
High	P38606	ATP6V1A	V-type proton ATPase catalytic subunit A	166.152	49.4327	27	106	27	7107.87	6877.09	5379.05	4661.03	4594.92	3507.4	10674.9	10467	8071.81	6958.46	6647.88	5192.12	11816.2	11377.2	9151.61	9982.57	9588.81	7788.15
High	P48643	CCT5	T-complex protein 1 subunit epsilon	165.716	63.4011	29	122	28	12269.8	7059.5	7140.28	8209.53	4739.14	4728.02	17749.7	10208.3	10393.4	11460.7	6475.08	6720.27	16578.6	9473.62	9833.09	14041.4	8029.8	8241.64
High	Q00796	SORD	Sorbitol dehydrogenase	165.004	71.7087	21	135	21	17100.8	19588.2	11422.8	11107.6	13053.3	7489.98	24526.8	29660.1	17711.5	16057.4	19737.6	11845.1	19563.3	23353	13829.5	16587.4	19909.7	11776.2
High	P19971	TYMP	Thymidine phosphorylase	164.37	53.112	19	140	19	11313.1	11059.8	7002.3	7877.58	7712.28	4801.9	16173.7	15338.5	9388.13	10735.8	10335.2	6386.48	14421	14137.8	8477.49	13437.1	12113.8	7275.34
High	P80188	LCN2	Neutrophil gelatinase-associated lipocalin	164.249	68.6869	17	211	17	37203.6	38259	22282.1	25583.9	26496.2	15946.7	33695.7	34827.1	20194.2	22824.8	23659.9	13987.5	35424.7	36753.4	21099.9	30428.4	31064.9	18090.1
High	Q14624	ITIH4	Inter-alpha-trypsin inhibitor heavy chain H4	163.169	39.3548	31	125	31	13434.6	10314.6	6377.01	8364.28	6824.3	4289.74	14406.5	11823.9	6691.23	9406.69	7894.9	4398.59	15494.7	13741.2	7003.76	13287.7	11548	6163.16
High	P08779	KRT16	Keratin, type I cytoskeletal 16	163.096	57.7167	28	174	14	8345.98	4271.02	3493.04	5857.03	3016.57	2410.14	7643.5	4443.55	3022.01	5154.6	2912.73	2077.39	6887.05	3968.22	3024.35	5963.42	3564.73	2584.04
High	P45974	USP5	Ubiquitin carboxyl-terminal hydrolase 5	162.966	49.4172	30	96	30	9349	6007.18	6984.36	6043.09	4057.28	4550.8	11858.7	7901.64	9243.35	7489.69	5235.67	6161.3	11693	7939.38	9206.3	9704.07	6885.4	7899.89
High	P01834	IGKC	Immunoglobulin kappa constant	161.969	89.7196	10	1287	2	29687.2	44381.8	16282.3	21198.1	31706.1	11555.2	27842.3	41389.2	15319.3	18909.5	27303.8	10509.8	22126.5	32702.4	11843.7	19724.9	29242.6	10659.7
High	P17858	PFKL	ATP-dependent 6-phosphofructokinase, liver type	161.347	38.7179	26	89	21	6385.9	7743.67	4514.53	4186.8	5006.62	2943.73	8187.88	10263.8	5826.24	5266.55	6689.45	3642.73	11091.1	14117.7	7709	9312.82	11836.8	6423.14
High	P63104	YWHAZ	14-3-3 protein zeta/delta	161.28	70.6122	20	189	16	30867.3	31691.9	25240.7	20786.9	21934	17498.1	39025.9	43366	32100.6	25517.9	28758	21586.6	35016.8	40907.7	29841.9	29737.4	33448.5	24581.3
High	P30044	PRDX5	Peroxiredoxin-5, mitochondrial	160.593	65.8879	13	323	13	38821.2	45750.9	25476.2	26234.1	32015.8	17299.8	51226.9	63305.1	33501.9	34658.2	43287.4	22312.2	41335.6	52717.1	26695.9	35516.1	43644.8	22822.2
High	P68871	HBB	Hemoglobin subunit beta	159.785	78.9116	13	418	7	69554.7	68873.8	51878.2	48577	48500.6	35930.2	92605.9	93523.9	71074.8	63667.3	64549.7	48320.3	34385.1	32668.2	22895	29296.4	28446.8	20414.8
High	Q9Y6U3	SCIN	Adseverin	159.5	50.6294	30	106	30	11564	13508	11106.7	7736.73	9419.4	7785.28	13834.3	16489.1	13289.1	9089.08	11193.8	8985.48	17676.2	20792.4	18296.5	14927.5	17545.4	15067.7
High	P29508	SERPINB3	Serpin B3	159.473	64.8718	29	126	13	21235.2	16103.1	13782.1	14330.5	10942	9307.87	22365	17280.3	13541.8	15354.8	11900.2	9371.91	24416	18715.5	14269	20999.7	16155.4	12108.8
High	Q10567-3	AP1B1	Isoform C of AP-1 complex subunit beta-1	158.593	31.8424	29	109	15	10641.1	10557.2	8552.66	7030.48	6998.36	5677.2	15593.1	15523.2	12356.6	10166	10124.1	8140.53	15967.5	15499.8	12281	13427.8	13243.5	10370.7
High	P50990	CCT8	T-complex protein 1 subunit theta	158.022	61.3139	30	109	30	12355.9	7690.6	7440.45	8239.7	5178.46	4906.01	17617.4	11567.1	10465.8	11623.8	7505.19	6827.26	17751.2	11859	10125.5	14963.3	9944.37	8611.91
High	P21399	ACO1	Cytoplasmic aconitate hydratase	157.81	44.8819	32	118	32	11486.7	8578.02	6003.2	7467.59	5723.38	4018.46	13816.3	10901.2	7034.92	8804.14	6831.4	4556.98	13251.7	10618.6	6758.07	11379	8984.69	5765.36
High	P07602-3	PSAP	Isoform Sap-mu-9 of Prosaposin	157.016	50.8539	24	138	24	38377.5	30774.6	20756.6	25860.1	21078.6	14439	35022.7	26805.5	17176.1	22508.4	17938.3	11607.5	26304.7	19973	13293.5	22552.1	17254.9	11203.8
High	P01861	IGHG4	Immunoglobulin heavy constant gamma 4	156.289	59.9388	14	387	6	7953.67	11369.1	4950.4	5204.36	7402.52	3299.73	17131.1	24246.3	11460.2	11886	16586.9	8024.88	16520.7	24786.7	10752	14475	21193.4	9356.53
High	Q9NY33	DPP3	Dipeptidyl peptidase 3	156.25	47.6255	26	111	26	11968.6	10505.4	7000.12	7662.88	6914	4668.66	14502	13537.5	9059.3	9368.84	8909.68	5929.19	13470.6	12740.1	9147.58	11401.8	10730.6	7769.49
High	P21964	COMT	Catechol O-methyltransferase	155.708	69.7417	21	113	21	8764.1	6132.98	7115.89	5791.46	4151.77	4637.64	11964.3	9024.68	10120.1	8279.87	6057.81	6659.14	11845.6	8505.48	9726.05	10119	7199.35	8198.81
High	Q96G03	PGM2	Phosphoglucomutase-2	155.328	50.4902	31	113	31	16246.7	16688	12899.3	10633.5	11243.8	8455.73	22456.9	21540.9	17701.6	14141	14673.5	11267.4	20909.5	21656	16700.4	17795	18308.8	14239.9
High	Q3LXA3	TKFC	Triokinase/FMN cyclase	154.939	57.913	25	89	25	6113.15	4755.17	5728.57	3972.39	3194.53	3702.28	9022.97	6642.3	8319.21	5890.91	4355.88	5379.21	7987.05	5796.19	7668.06	6783.61	4904.6	6497.85
High	Q99832	CCT7	T-complex protein 1 subunit eta	154.089	53.0387	26	99	26	7821.32	8104.93	4951.91	5301.43	5351.46	3295.17	10874.8	11735.7	7222.58	7113.72	7694.82	4877.45	11234.6	12761.7	7561.61	9554.29	10820.7	6426.31
High	P07237	P4HB	Protein disulfide-isomerase	154.029	64.9606	32	122	32	15645.2	12478	15891.7	10686.7	8189.79	10536	20697.7	16889	20627.3	13682.6	11027.8	13642.4	25098.3	20472.3	27117.5	21258.8	17054.9	23031.2
High	P05023	ATP1A1	Sodium/potassium-transporting ATPase subunit alpha-1	153.846	34.8974	32	88	32	11675.7	7520.34	7975.77	7867.21	4971.37	5329.76	13563.9	8098.04	9592.25	8805.63	5482.6	6084.07	21763.8	14889.5	14692.4	18263.7	12376	12347.2
High	O15231-3	ZNF185	Isoform 3 of Zinc finger protein 185	152.775	57.8261	30	61	2	11689.4	6648.17	4692.08	7654.79	4444.3	3116.55	15948.7	9003.92	6179.17	10622.5	5896.58	4198.5	18461.7	10548.5	7088.89	15906.3	8995.85	6162.35
High	P20930	FLG	Filaggrin	152.77	18.9362	38	87	38	18384.5	14267.9	7334.63	12149.7	9459.45	5212.85	17397.9	12752.7	6185.69	10648.3	8465.6	4215.91	16673	13415.7	6775.94	13976.8	11168.3	5697.36
High	P61626	LYZ	Lysozyme C	152.709	68.2432	14	2560	14	637015	433958	372925	451777	304742	262932	546625	370947	312903	347808	240400	202510	319833	224311	185062	278712	196387	161266
High	O15231	ZNF185	Zinc finger protein 185	152.662	57.7649	29	60	1		208.937			144.488			293.259			197.537			318.946			265.762
High	P35573	AGL	Glycogen debranching enzyme	152.389	28.3943	40	80	40	8302.21	6426.02	4711.35	5684.77	4296.97	3204.33	8872.99	7172.67	4883.83	5751.27	4749.26	3292.09	8916.49	7539.48	5053.18	7714.56	6429.39	4346.57
High	P68366	TUBA4A	Tubulin alpha-4A chain	152.176	52.0089	19	115	7	9173.69	8654.08	5700.76	6087.06	5950.72	3835.6	10535.3	10348.9	6621.15	7019.01	6955.28	4365.24	16252.7	15560.9	9074.52	13748.3	13169	7574.08
High	Q15181	PPA1	Inorganic pyrophosphatase	151.687	85.8131	25	116	24	17487.1	11621.4	9301.32	11637.6	7972.3	6353.54	21971.1	14810.5	11637.9	14655.5	9717.32	7906.53	22852.3	14980.8	11566.7	19483.5	12605.1	9792.46
High	P16152	CBR1	Carbonyl reductase [NADPH] 1	151.483	70.0361	15	155	12	18611.3	10241	13245.5	12633.4	6931.94	9030.47	24534.8	14449.3	16662.8	16381.4	9541.33	11170.7	22474.2	12519	16137.8	19463.2	10612.1	13803.9
High	P30086	PEBP1	Phosphatidylethanolamine-binding protein 1	149.404	85.5615	16	151	16	29752.2	27278.6	27183.5	20508.1	19026.4	18746.2	37477	36181.8	35160.4	25369.6	24310.8	23031.2	29736.6	27837.5	27029.2	25486.3	23790.5	23058.3
High	P00966	ASS1	Argininosuccinate synthase	148.383	65.2913	26	188	26	25148.2	27399	14574.3	16762.2	18083.9	9753.92	32676	34257.4	17423.5	20608.8	22263.8	11621.3	33899	35205.7	18388.2	28870.7	29675.5	15600.7
High	O14745	SLC9A3R1	Na(+)/H(+) exchange regulatory cofactor NHE-RF1	148.351	64.5251	22	98	22	14945.8	13996.6	7731.88	10025.8	9356.97	5247.95	21578.8	20381.7	11068.1	13549.3	13391.6	7235.02	16866.1	17451.8	8842.78	14501.5	14676.9	7465.32
High	P50991	CCT4	T-complex protein 1 subunit delta	148.329	56.4007	26	94	25	9840.14	8044.45	4482.83	6658.17	5317.35	2948.13	15166.1	12503	6438.71	9622.51	8100.15	4103.04	14450.3	12945.7	6080.32	12399.2	10986	5248.3
High	P08670	VIM	Vimentin	148.089	58.7983	31	129	28	7205.2	7425.48	6682.96	4888.87	5027.58	4453.44	11656.4	11881.8	10424.7	7649.74	7878.63	6848.59	11623.4	12335.9	11131.3	9873.92	10375.7	9504.32
High	P01011	SERPINA3	Alpha-1-antichymotrypsin	147.352	49.8818	21	138	21	18870.3	25650.3	16032.3	12728.3	17295.4	10772.1	20954.3	29687.5	16996.6	13732.4	19802.5	11331.9	23063.9	32719.4	19138.9	19429.8	27464	16291.2
High	O75363	BCAS1	Breast carcinoma-amplified sequence 1	147.202	61.9863	29	79	29	12034.5	8551.7	9418.14	7939.73	5785.18	6115.32	17594.9	12082.8	13364.7	11777.5	8061.87	8847.68	17717.1	11978.5	13144	14798.7	10253.5	11280.4
High	Q01813	PFKP	ATP-dependent 6-phosphofructokinase, platelet type	146.065	40.1786	28	85	24	7681.37	6520.66	5061.43	5285.16	4332.23	3346.68	8236.64	8297.1	6315.52	5407.28	5455.98	4144.81	9046.01	9445.58	6944.84	7887.18	8045.24	5822.77
High	P21281	ATP6V1B2	V-type proton ATPase subunit B, brain isoform	145.556	61.4481	21	113	16	6583.33	8360.06	4604.68	4242.38	5601.98	3050.83	10025.5	12898.1	6505.48	6618.94	8617.51	4380.52	10403.4	13311.5	6807.86	8729.44	11320	5809.73
High	P49588	AARS	Alanine--tRNA ligase, cytoplasmic	145.4	34.6074	29	79	29	6360.79	7155.21	6211.98	4084.31	4722.44	4085.83	10148.2	11052.1	10353.9	6618.24	7254.5	6796.28	9488.58	10213.9	9900.06	7984.86	8536.4	8425.46
High	P31944	CASP14	Caspase-14	145.197	61.157	20	115	20	17865.8	12049.4	8642.43	12191.6	8423.7	5773.54	13597.4	9451.34	6439.12	9176.02	6260.33	4280.15	16888.5	11838	8249.67	14412.8	10211.8	7000.51
High	P46459	NSF	Vesicle-fusing ATPase	145.187	46.7742	33	82	33	7999.05	8991.81	5478.32	5408.88	6016.79	3674.8	10746.7	11405.6	7213.24	7153.46	7571.22	4707.21	11782.9	12433.9	7797.09	10044.1	10448	6645.09
High	O00391	QSOX1	Sulfhydryl oxidase 1	144.232	46.8541	31	106	31	9102.51	8802.32	4382.05	6278.16	5949.12	2934.15	9570.91	10035	4861.54	6055.83	6377.06	3188.46	8226.76	8647.71	4354.42	7200.8	7437.37	3869.99
High	P06576	ATP5F1B	ATP synthase subunit beta, mitochondrial	143.894	50.2836	19	90	19	5716.11	5469.64	3286.25	3885.5	3664.23	2116.64	6714.09	6140.81	3754.67	4534.23	4068.32	2496.27	8031.23	6827.54	3844.19	6806.01	5916.54	3348.4
High	P11586	MTHFD1	C-1-tetrahydrofolate synthase, cytoplasmic	143.614	40.5348	34	82	34	6474.25	11021.1	3529.86	4397.7	7530.05	2381.71	8214.47	13054.9	4640.45	5442.43	8682.13	3105.34	8188.11	13649.8	5012.04	6973.64	11775.2	4350.01
High	P01036	CST4	Cystatin-S	143.611	72.3404	12	1394	7	85055.7	50992.6	71655.2	60184.6	35552.8	50392.5	66932.8	42346.5	52553.1	44171.7	27538.7	35414.7	50762.6	31476.3	40434.3	44492	27532.7	35172.3
High	P33176	KIF5B	Kinesin-1 heavy chain	143.169	40.4984	30	59	30	7783.77	5436.55	3351.92	5111.38	3617.16	2230.1	10585.3	7452.59	4292.24	6899.9	4854.9	2831.37	11450.9	7872.9	4696.04	9689.66	6635.49	3935.09
High	P09525	ANXA4	Annexin A4	142.825	67.3981	24	146	23	15564.1	11972.1	10520.7	10382.4	8112.44	6568.12	21515.1	17322.2	13832	14281.8	11413.2	9243.59	17524.2	14490.5	11283.2	15034.7	12107.5	9933.81
High	P07437	TUBB	Tubulin beta chain	142.707	61.2613	20	157	4	1454.77	1379.63	266.096	973.872	906.71	190.323	1645.18	1612	281.638	1049.82	1077.71	193.297	1879.88	1920.12	307.355	1592.16	1565.68	282.436
High	P62937	PPIA	Peptidyl-prolyl cis-trans isomerase A	141.917	67.8788	14	365	4	42619.9	52411.6	36696.2	28682.2	35371	24528.9	59181.6	76266.8	50370.6	39386.7	51067.2	33811	50457.1	65005.1	44021.2	43438.2	55441.3	36556.3
High	P10643	C7	Complement component C7	141.198	45.0771	30	73	30	7817.06	6323.65	6560.92	5226.44	4272.11	4380.42	10247.8	9141.38	8962.51	6878.08	5773.26	6125.18	8917.93	7746.39	7872.01	7670.33	6722.06	6757.38
High	P48147	PREP	Prolyl endopeptidase	141.096	48.5915	29	85	29	8184.26	8805.65	5837.04	5487.39	5781.63	3918.9	8815.98	10748.2	5903.05	5651.48	6219.88	3928.54	9927.79	11762.9	7044.02	8274.11	9739.73	5916.5
High	P31150	GDI1	Rab GDP dissociation inhibitor alpha	140.884	56.3758	25	105	14	2084.25	1676.33	1494.28	1401.76	1148.88	1016.63	2316.38	1903.05	1800.68	1554.67	1224.54	1190.1	2409.36	1881.34	1809.96	2026.31	1645.78	1568.3
High	P06702	S100A9	Protein S100-A9	140.676	88.5965	15	329	15	66566.6	46058.7	43380	45136.6	30598.9	29534.2	86717.2	56950.7	54738.7	56737.4	37810.8	36795.1	100824	69268.2	65037	84825.3	58390.8	54430.3
High	P03973	SLPI	Antileukoproteinase	140.671	65.9091	13	160	13	52055.6	39161.9	22436.6	35584.6	26901.3	15140.8	41616.2	31239.9	18407.5	27323.5	20756.2	11954.1	30310.7	23209.9	13239.6	25663.7	20169.1	11490.2
High	P27797	CALR	Calreticulin	140.52	70.024	22	85	22	15350.3	8558.47	5901.76	9926.97	5603.58	3699.37	21955.9	13241.4	9279.49	14923.4	8709.04	6175.85	33138.1	18782.3	14478	27787.8	15424.1	12114.9
High	O00299	CLIC1	Chloride intracellular channel protein 1	140.282	78.0083	17	110	17	12350.7	10318.5	13057.7	8448.22	7049.43	8949.91	15811.2	13084.8	14770.1	10389.4	8498.89	10061.2	14147	11256.6	13725.6	12016.9	9460.93	11900.9
High	P55786	NPEPPS	Puromycin-sensitive aminopeptidase	139.734	40.1523	32	105	32	14234.9	9724.33	7939.8	8843.08	6360.47	5437.57	15329.4	11058.4	9144.45	10469.9	7192.42	6229.06	18616.2	12880.3	11156.7	15770.6	10806.8	9590.25
High	Q16851	UGP2	UTP--glucose-1-phosphate uridylyltransferase	139.09	56.2992	24	102	24	12698.3	8822.84	5679.69	8422.43	6011.64	3847.93	16113.8	9817.92	6469.34	10601.5	6576.01	4252.86	21483.6	12876.5	8490.06	17973.3	10794.2	6985.39
High	P62258	YWHAE	14-3-3 protein epsilon	138.988	65.4902	22	184	21	25149.1	25357.3	11291.4	17000.7	17005.6	7391.21	33073.7	34238.7	13694.7	21531.6	22894.9	9181.23	30488.2	33017.7	13069.2	26450.3	28208.8	11077.1
High	P07737	PFN1	Profilin-1	137.163	75	14	214	14	21317.3	21729.1	10722	14283.6	14761.2	7238.81	30751.4	32756.3	15668.1	20464.1	21842.5	10344.9	23775.7	25662.3	12039.8	20633.5	22199.1	10384.7
High	P30153	PPP2R1A	Serine/threonine-protein phosphatase 2A 65 kDa regulatory subunit A alpha isoform	137.018	50.0849	27	108	27	13350.4	7404.97	6225.17	8954.14	4965.33	4097.45	21958.4	11527.6	8784.99	13713.8	7278.4	5691.59	20286.6	10220.2	8366.43	17251.9	8840.65	7185.24
High	P40925-3	MDH1	Isoform 3 of Malate dehydrogenase, cytoplasmic	135.948	63.3523	23	160	23	27072.2	34959.7	16306.8	17865.1	24532.7	10888.1	38648	48468.9	22881.1	25565.7	32951.6	15301.7	33154.3	41979.3	19491	28592.7	35334.3	16775.4
High	P07195	LDHB	L-lactate dehydrogenase B chain	135.585	60.479	18	131	16	14573.7	12903.7	12274.7	9513.55	8653.89	8074.22	20716.2	17230.7	14990.8	13071	11241.8	9547.06	17423.8	15189.1	12745.6	14790.3	12893.5	10891.4
High	P02765	AHSG	Alpha-2-HS-glycoprotein	134.336	48.5014	14	126	14	16038.2	14931.8	10248.2	10480.8	10101.5	6960.47	22112.8	21367.9	14629.6	14502.5	14030.7	9807.71	22967.1	21499.7	15226	19149	17702.7	12768
High	P04350	TUBB4A	Tubulin beta-4A chain	133.936	56.3063	18	140	2	183.718	62.8423	50.9607	123.721	46.3568	38.3159	219.054	104.288	55.1227	152.678	64.6229	39.068	271.281	126.176	90.537	222.066	99.7128	80.2304
High	P69905	HBA1	Hemoglobin subunit alpha	132.773	64.0845	8	171	8	36231.3	27983.9	15513.5	26129.3	19289.4	10834.6	50212.3	36058.1	20313.2	34114.1	24077.7	13671	20111.9	14927	8153.73	16050	13103.4	7125.57
High	P40926	MDH2	Malate dehydrogenase, mitochondrial	132.094	59.1716	15	93	15	6058.09	6593.39	10739.9	4067.56	4498.83	7195.78	8248.95	9535.45	14728.1	5383.87	6424.19	9946.98	8290.38	9361.92	14762.6	6986.06	8103.23	12695.4
High	Q9BQE3	TUBA1C	Tubulin alpha-1C chain	131.4	46.5479	18	120	6	1629.85	5159.08	1272.4	1098.54	3395.23	841.381	1896.38	5336.55	1441.93	1245.23	3566.39	937.551	2725.65	8996.5	2123.1	2308.91	7536.35	1765.7
High	P02042	HBD	Hemoglobin subunit delta	130.693	87.0748	13	248	7	3727.11	5156.5	2443.93	2572.91	3598.87	1649.47	4412.61	6276.3	2912.67	2983.45	4293.8	1955.36	2200.49	3350.23	1575.46	1929.42	2944.55	1356.76
High	P43652	AFM	Afamin	130.524	44.5743	25	103	25	19005.5	15033.3	8132.45	12564.1	9836.52	5419.9	26176.2	21808.7	11179.1	16957.8	14405.3	7513.65	23382.8	19023.3	9646.81	19956.5	16090.4	8093.49
High	Q02818	NUCB1	Nucleobindin-1	130.434	55.3145	24	91	23	12951.8	12037.9	10981.4	8647.79	7935.27	7245.48	12212.5	11710.6	9922.39	7795.45	7732.45	6451.45	10607.2	10334.9	8899.44	9209.38	8924.19	7770.85
High	O00534	VWA5A	von Willebrand factor A domain-containing protein 5A	130.179	41.4758	27	90	27	11932.8	9012.98	5715.38	7889.76	5976.21	3829.24	17241.7	13293.8	7664.67	11534.7	8783.44	5026.45	16418.5	12326.7	6949.85	14301.7	10548	6031.23
High	Q96TA1	FAM129B	Niban-like protein 1	130.087	43.8338	27	101	27	9318.82	6358.56	4873.05	6068.5	4024.51	3207.47	14975.5	10194.1	7278.41	9207.7	6532.18	4761.07	16618.5	10902.9	8396.18	14072.2	9400.54	7196.83
High	P11766	ADH5	Alcohol dehydrogenase class-3	129.681	48.6631	21	121	21	23440.5	13172.2	13583.6	15455.6	8832.39	8992.47	28871.2	16451.5	16994.7	19144.8	10987.2	11308.1	24999.6	15279	15071.6	21150	12950.3	12793.2
High	P22626	HNRNPA2B1	Heterogeneous nuclear ribonucleoproteins A2/B1	129.203	60.0567	24	121	19	16939.6	17827.1	11717.3	11062.2	11845	7618.04	25586.7	26639.5	16856.7	16619.9	17406.7	11008.8	26489.9	28954.9	17797	22535	24508.1	15175.3
High	P55058	PLTP	Phospholipid transfer protein	129.064	32.6572	15	100	15	9571.65	6152.31	6183.61	6679.87	4228.41	4338.73	6466.84	4813.84	4563.34	4483.44	3277.8	3125.69	5691.97	3804.73	4031.75	4915.28	3235.45	3407.8
High	P17987	TCP1	T-complex protein 1 subunit alpha	129.049	55.036	25	77	25	8111.35	6699.09	4552.11	5364.81	4511.62	3074.07	10408.8	8865.29	5937.59	6712.36	5810.13	3881.06	11888.6	10476.8	7062.67	10157.5	8854.83	5961.77
High	O95994	AGR2	Anterior gradient protein 2 homolog	128.974	66.8571	13	193	13	15347.4	15952.2	13771.1	10082.6	10366.9	9167.8	30297.6	33338.7	26530.1	20405.2	22026	18391.1	22550.9	23726.9	19693.5	19274.2	20201	16883.9
High	Q08257	CRYZ	Quinone oxidoreductase	128.49	72.3404	20	68	20	7328.33	7395.08	3601.88	4959.01	4925.27	2476.87	9850.18	10225.1	4392.04	6296.95	6503.96	3086.95	7709.17	8127.51	3704.26	6448.91	6752.73	3170.55
High	P00739-2	HPR	Isoform 2 of Haptoglobin-related protein	128.337	29.6104	16	207	1	530.882	301.106	325.123	363.358	208.25	221.416	695.827	357.178	421.202	433.933	238.267	283.284	655.635	351.394	452.587	543.691	308.839	373.352
High	Q16881	TXNRD1	Thioredoxin reductase 1, cytoplasmic	127.153	36.2096	19	79	18	8527.74	7428.81	7461.23	5640.71	5026.42	5140.78	11083.2	9495.08	9908.53	7269.19	6197.49	6315.94	9972.68	8413.22	8713.16	8518.79	7171.29	7473.02
High	P98160	HSPG2	Basement membrane-specific heparan sulfate proteoglycan core protein	126.732	9.51947	30	55	30	6351.81	3477.27	3961.36	4255.52	2369.17	2667.98	7321.14	4012.36	4729.31	4766.59	2600.72	3089.23	8253.29	4319.5	5225.03	6985.83	3653.18	4401.9
High	Q13740	ALCAM	CD166 antigen	126.561	47.1698	21	60	21	6047.38	5582.33	2170.91	3990.85	3774.44	1474.22	10672.6	9581.04	3696.43	7079.46	6393.52	2406.12	9026.32	7676.4	3155.93	7679.31	6708.92	2684.82
High	Q9NR45	NANS	Sialic acid synthase	125.114	59.8886	16	98	16	6610.16	8347.6	5140.38	4485.45	5480.85	3524.83	8427.62	11841.7	6672.66	5843.1	8159.51	4576.52	7376.91	9764.64	6255.8	6159.43	8215.88	5291.31
High	P52566	ARHGDIB	Rho GDP-dissociation inhibitor 2	125.037	64.1791	14	102	14	17988.6	10885.4	11414.9	11934.9	7202.53	7669.79	24622.7	14196.6	14406.3	16354.1	9710.17	9631.17	22948.2	14107.5	14019.3	19494.3	11930.6	11864.3
High	P02652	APOA2	Apolipoprotein A-II	124.986	69	10	172	10	28122.3	29850.5	21678.2	18521.7	19902.3	14550.1	42278.3	40055.5	30492.7	26595.9	26361.2	19943.8	33811.4	35780.7	26669.6	28920.6	29301.4	22051.6
High	P34896	SHMT1	Serine hydroxymethyltransferase, cytosolic	124.742	53.6232	22	93	21	7443.98	8423.98	6419.9	5046.28	5627.2	4224.25	9641.34	10348.1	8074.62	6201.54	6941.17	5316.93	8515.45	9747.57	7224.31	7384.07	8381.3	6028.69
High	P06753-2	TPM3	Isoform 2 of Tropomyosin alpha-3 chain	124.544	73.7903	29	114	19	17204.3	12238.5	11800.8	10897.5	7935	7330.2	22970.2	18220.9	15222	14898.9	12150	9940.03	26649.5	21490.3	16857.2	22586.8	18079.6	14691.9
High	P04217	A1BG	Alpha-1B-glycoprotein	124.205	58.9899	17	138	17	8485.7	14572.7	10751.7	5638.43	9669.65	7228.52	11723.7	22649.3	14373.7	7653.23	14306	10134.4	10770.9	21071	14246.7	9090.42	17266.6	11949.4
High	P11413-2	G6PD	Isoform Long of Glucose-6-phosphate 1-dehydrogenase	124.121	44.9198	24	88	24	7095.2	5649.79	4526.77	4806.55	3669.38	3008.98	9382.39	8318.68	5672.32	6163.59	5347.8	3756.82	11093	9797.2	6607.34	9671.81	8573.74	5557.63
High	Q14515	SPARCL1	SPARC-like protein 1	123.633	42.1687	21	75	21	12162.6	10415.5	9778.18	8270.54	7314.87	6801.79	9149.18	9099.97	8264.09	5875.27	5617.2	5447.95	7555.64	7221.33	6804.71	6387.37	6405.92	5623.19
High	A0MZ66-3	SHTN1	Isoform 3 of Shootin-1	123.308	44.53	28	63	28	6250.1	7467.27	4442.02	4089.06	4892.59	2936.98	9513.41	10281.8	6352.57	6309.6	6755.49	4147.01	8758.88	9325.17	5636.96	7435.18	8037.63	4935.53
High	P04745	AMY1A	Alpha-amylase 1	122.966	55.9687	21	101	21	17162.5	14010.2	5982.33	11634.9	9412.11	4085.05	14645.1	12430	4929.01	9638.54	8209.74	3359.28	13178	10704.3	4567.11	11243.3	9305.73	3830.69
High	P42330	AKR1C3	Aldo-keto reductase family 1 member C3	122.828	54.7988	21	138	5	3197.04	942.097	1020.64	2176.06	602.105	713.87	4519.98	1372.33	1346.24	3004.56	980.537	886.386	2957.44	1019.7	909.2	2539.63	894.808	757.571
High	P12429	ANXA3	Annexin A3	122.793	58.5139	22	109	22	16519.3	9455.13	10881.3	10849.2	6479.2	7290.24	21586.8	13664	13537.5	14373.7	9135.06	8871.14	15277.9	9916.82	10553.2	13287.6	8389.12	8975.03
High	P22392-2	NME2	Isoform 3 of Nucleoside diphosphate kinase B	122.678	69.6629	15	197	15	29460	36688.4	18392.1	19739.8	25036.5	12351.7	41828.5	50857.3	25332.6	26928.6	33877.9	16656.3	37568.5	47837.2	23602.1	31562.7	40109	20014.8
High	P01037	CST1	Cystatin-SN	122.545	65.9574	12	495	9	49747.4	53072.7	40565.3	34764.8	37398.7	28485.7	51911.5	61218.1	39596.8	33991	40247.5	25776.6	40243.2	47894.3	29976.1	34994.4	41981.9	25907.5
High	P23526	AHCY	Adenosylhomocysteinase	122.344	43.5185	21	103	19	13562.2	18408.1	9537.71	9157.61	12050.8	6279.73	18851.6	25762	13034.4	11557.2	16987.8	8427.74	17311.1	25039.2	11769.3	14785.9	21238.9	10016
High	Q13126	MTAP	S-methyl-5'-thioadenosine phosphorylase	121.893	76.6784	18	90	18	7619.52	4506.7	8214.25	5128.79	2941.26	5588.16	10117.6	6091.86	10677.7	6482.4	3881.51	7189.09	9090.78	5359.1	9528.78	7681.52	4587.62	8181.6
High	P63010-2	AP2B1	Isoform 2 of AP-2 complex subunit beta	120.832	29.7581	27	81	13	3612.74	2560.2	723.034	2326.52	1671.77	496.066	5797.98	4106.09	973.935	3755.1	2754.42	635.959	5292.61	3753.18	828.188	4392.66	3182.05	719.448
High	Q9NQW7-3	XPNPEP1	Isoform 3 of Xaa-Pro aminopeptidase 1	120.055	47.1471	24	78	23	8401.73	5876.66	3210.71	5623.49	3744.78	2073.77	11488.3	8938.84	4140.73	7871.44	5896.67	2882.37	11961	9076.55	4357.07	10314.9	7631.58	3706.81
High	Q9UHB6	LIMA1	LIM domain and actin-binding protein 1	119.639	44.5323	28	65	28	8014.48	8718.96	3600.56	5387.46	5813.96	2419.17	11778.4	13005.7	4746.18	7848.93	8573.11	3145.87	12996.5	13996.9	5104.64	11128.8	11881.5	4280.28
High	Q9H4A4	RNPEP	Aminopeptidase B	119.611	40.7692	22	83	22	8193.82	7419.58	6860.33	5441.71	4980.96	4676.19	9712.51	9448.56	8559.78	6347.15	6324.57	5773.65	11409	10486	10411.4	9819.15	8868.81	8729.18
High	P38646	HSPA9	Stress-70 protein, mitochondrial	119.164	42.4153	26	62	25	6273.71	4922.75	3712.73	4570.72	3322.41	3620.78	9767.06	6746.01	4883.83	6682.48	4488.8	3925.03	9337.57	6619.84	5010.37	8333.86	5656.72	5158.29
High	Q9NQR4	NIT2	Omega-amidase NIT2	118.57	67.7536	18	67	18	8815.93	4433.33	3338.35	5655.18	2934.95	2270.93	11316.1	5905.79	4403.09	7319.39	3860.16	2873.38	11068.4	5241.74	3942.09	9231.66	4315.4	3298.59
High	P01591	JCHAIN	Immunoglobulin J chain	118.095	71.0692	10	330	10	45196.1	42178.7	35608.8	32281.5	29701	24840.2	39205	40549.6	30722.2	25131.1	24783.2	20073.6	29400.9	27621.3	22896.6	26190.8	24854.8	20041.9
High	O00764	PDXK	Pyridoxal kinase	117.813	55.4487	16	115	16	8845.76	7581.68	6020.67	6096.48	4850.59	3639.78	12292.5	10490.7	7373.79	7944.54	6630.19	4674.1	10195.5	8450.3	6154.46	8690.19	6884.88	5027.62
High	P19338	NCL	Nucleolin	117.601	35.6338	29	86	29	14857.2	10257.4	9018.8	9863.87	6819.33	6058	20110	15655	12526.8	13225.4	10057.9	8345.44	25213.3	18888.3	15599.7	21286.8	15810.6	13047
High	Q14247	CTTN	Src substrate cortactin	117.534	42.1818	23	79	23	12901.5	12914.1	8256.86	8475.63	8581.33	5478.47	17732.1	18448	11069.8	11543.8	12373.3	7208.95	17406.3	18408.7	10823.6	14696.5	15596.7	9127.8
High	P32119	PRDX2	Peroxiredoxin-2	117.167	72.2222	17	167	16	30276	22320.5	29087.5	21012.4	15390.2	19551.6	45673.1	33758.7	42039	30285.5	22392.2	26900.4	37760.2	27584.1	34087.1	31615	23059.8	27897.7
High	Q9H4G0-4	EPB41L1	Isoform 4 of Band 4.1-like protein 1	117.059	39.9429	24	69	24	8219.86	6942.19	4262.1	5444.66	4632.84	2812.37	11337.8	9628.6	5577.63	7202.56	6284.03	3700.67	10928.3	9296.23	5957.38	9308.72	7919.87	5098.44
High	P14923	JUP	Junction plakoglobin	116.445	44.2953	25	65	20	5970.89	7278.42	4356.42	4040.53	4881.94	2899.21	6100.27	7273.48	4143.14	3953.7	4797.61	2755.52	7242.83	8961.57	5333.14	6215.2	7437.05	4475.79
High	Q9BW04	SARG	Specifically androgen-regulated gene protein	115.959	45.9235	21	76	21	11576.7	12318.2	6349.01	7776.42	8289.16	4305.75	14568.8	16421.8	7771	9548.71	11278.1	5407.81	13293.7	15680.1	7310.33	11396.5	13325.1	6168.96
High	P05164-3	MPO	Isoform H7 of Myeloperoxidase	115.692	32.0463	22	96	22	6223.15	8575.12	5469.21	4206.22	5744.07	3859.78	8352.75	13355.9	7753.02	5517.13	8862.83	5089.63	6757.77	9955.94	5795.94	5761.31	8520.55	4986.96
High	P01034	CST3	Cystatin-C	115.578	63.0137	8	183	8	21651.9	17533.5	14737.4	14924.8	12174.7	10288.5	17405.3	13885.5	11831.8	11341	9272.11	7981.32	16312.7	12714	10718.9	14106.4	10740	9291.15
High	O95359	TACC2	Transforming acidic coiled-coil-containing protein 2	115.481	11.7028	25	47	25	3661.58	4910.51	3127.86	2431.3	3223.93	2081.94	4850.59	7280.55	4288.33	3346.77	4908.7	2883.02	4561.72	6334.59	4087.03	3868.81	5452.19	3488.21
High	P09972	ALDOC	Fructose-bisphosphate aldolase C	114.911	45.6044	16	103	10	3817.42	2411.96	2601.08	2609.84	1634.48	1786.72	4937.16	3142.91	3580.16	3228.85	2106.12	2376.45	3898.4	2650.38	2828.45	3334.99	2312.9	2409.9
High	Q13867	BLMH	Bleomycin hydrolase	114.854	43.956	19	60	19	7336.97	7040.37	3691.18	4919.42	4616.23	2449.94	8681.64	8593.96	4518.96	5723.59	5826.22	3105.17	10181.7	10052	5126.93	8797.07	8444.93	4306.73
High	P15104	GLUL	Glutamine synthetase	114.031	52.815	16	116	16	19785.5	8999.01	10523.1	13026.2	5972.39	6871.67	34469.7	15670.1	17029.8	22681.5	10338.1	11118.3	30587	14253.7	14826.6	25837.5	12023.6	12702.8
High	P05109	S100A8	Protein S100-A8	113.93	77.4194	18	185	18	31956.8	31800.5	19043	21227.8	21322.4	12827.2	37980.4	40192.2	21398.4	24975.2	26514.8	14642.1	44394.3	47205.2	26312.2	37625.9	39500.8	22038.8
High	Q13510-2	ASAH1	Isoform 2 of Acid ceramidase	113.916	52.0681	19	119	19	14036.3	11537.2	6971.74	9356.8	7931.18	4744.74	16998.2	13782.9	8214.99	10417.5	9005.91	5518.64	15418.5	13344.6	8062.9	13123.1	11023.9	6680.41
High	P20061	TCN1	Transcobalamin-1	113.494	36.2587	14	157	14	44393.5	21347.2	19991.9	30939.7	14789.7	13920.3	32476.4	16303.7	14765.4	21234.4	10603.7	9861.9	23819.4	12032.2	11324.3	20775.3	10529.5	9731.06
High	P54652	HSPA2	Heat shock-related 70 kDa protein 2	113.366	23.9437	18	174	3	1091.02	832.955	824.766	721.672	534.879	592.876	1046.39	821.543	867.405	665.091	511.339	543.846	993.055	702.336	827.206	853.01	630.611	730.314
High	Q15365	PCBP1	Poly(rC)-binding protein 1	112.99	56.7416	14	70	9	6416.19	6805.33	3821.29	4245.71	4526.18	2466.67	8663.66	9001.02	4912.45	5446.52	5724.81	3121.6	8385.33	8693.05	4915.71	7185.84	7374.68	4200.23
High	P37837	TALDO1	Transaldolase	112.803	58.7537	25	122	25	24008.7	23198.5	14880.6	15450.4	15286.7	9639.84	33338	33798.8	19718.7	21131.1	21765.9	12774.7	29010.8	29621.2	16971.9	24831.1	24945.9	14681.5
High	P02766	TTR	Transthyretin	112.639	69.3878	10	155	10	11447.6	11096	10800.7	7790.12	7688.48	7473.57	13445.4	12333.8	12241.5	9027.43	8488.08	8058.15	15392.8	13543.3	14538.1	13305.4	11719.9	12379.7
High	P11940	PABPC1	Polyadenylate-binding protein 1	112.127	38.0503	25	84	17	10584.1	9725.4	7980.23	7232.14	6641.36	5547.8	15323.5	14058.9	11948.8	9824.28	9034.5	7567.18	14396.8	12824.9	11163.6	12282.7	10896.5	9619.86
High	Q7Z4S6-4	KIF21A	Isoform 4 of Kinesin-like protein KIF21A	111.839	22.9254	26	48	26	5480.33	4280.69	4996.61	3606.46	2856.98	3350.53	7268.44	4983.9	6250.15	4777.64	3152.13	4187.96	7166.37	5056.66	6584.85	6013.31	4345.85	5647.91
High	Q14651	PLS1	Plastin-1	111.711	36.407	20	81	15	3791.62	3259.74	3023.48	2563.68	2279.56	2062.39	5664.87	4926.94	4663.64	3736.58	3433.1	3165	4338.57	3973.53	3603.22	3644.97	3420.69	3093.67
High	P61978-2	HNRNPK	Isoform 2 of Heterogeneous nuclear ribonucleoprotein K	111.627	51.0776	19	76	1
High	P22061-2	PCMT1	Isoform 2 of Protein-L-isoaspartate(D-aspartate) O-methyltransferase	111.022	73.6842	16	70	16	8521.64	7074.53	5817.39	5747.49	4850.23	3886.01	11215.7	8800.56	7342.16	7541.48	5774.39	4817.38	9080.7	6940.15	5744.88	7637.95	5890.46	4741.2
High	O75891-3	ALDH1L1	Isoform 3 of Cytosolic 10-formyltetrahydrofolate dehydrogenase	110.986	31.3596	25	74	25	6447.75	4559.88	3616.21	4279.21	3192.49	2413.36	8267.17	5765.65	4574.48	5514.04	3901.64	3028.34	8918.29	6304.29	4995.74	7566.11	5589.76	4236.46
High	Q99456	KRT12	Keratin, type I cytoskeletal 12	110.809	26.7206	14	153	6	996.915	429.583	1430.79	708.348	295.28	942.667	879.172	346.273	1220.13	574.958	226.603	794.029	805.919	327.877	1202.61	952.457	305.292	1125.94
High	P27348	YWHAQ	14-3-3 protein theta	110.759	45.3061	15	116	11	6040.81	8973.12	1758.76	4013.02	6140.41	1153.4	7350.45	11873.3	2177.5	4913.79	7907.98	1445.27	6969.27	10801.9	2073.71	5925.72	9095.04	1764.25
High	Q02790	FKBP4	Peptidyl-prolyl cis-trans isomerase FKBP4	110.569	54.902	23	58	23	6507.53	4433.01	4546.89	4229.91	2932.2	2988.33	8744.81	6130.6	5746.62	5674.69	3909.35	3870.1	8333.12	6025.93	5877.64	7104.9	5002.96	5053.7
High	P61160	ACTR2	Actin-related protein 2	110.032	43.9086	16	87	16	6071.45	13514	4475.52	4021.49	9345.33	2934.39	7707.78	14822	5663.18	5061.19	9457.51	3720.04	7776.63	14624	5681.94	6582.28	12214	4777.79
High	P0DOY2	IGLC2	Immunoglobulin lambda constant 2	110.019	93.3962	11	419	5	42006.9	30690.4	38783.8	28573.8	20570.1	27645.3	47027	32128.7	43985.4	28559.2	20213.9	26360.6	34784.4	24763.8	32227.8	30357.7	21222.8	28795.5
High	P62937-2	PPIA	Isoform 2 of Peptidyl-prolyl cis-trans isomerase A	109.862	83.8095	11	198	1	703.772			477.181			712.696			463.014			578.212			507.105
High	P61978-3	HNRNPK	Isoform 3 of Heterogeneous nuclear ribonucleoprotein K	109.684	48.4091	19	76	1	8019.21	7567.28	3838.94	5408.4	4977.76	2592.29	11728.6	11724.6	5233.24	7815.57	7692.1	3538.93	13181.7	13282.4	6523.48	11064.3	11195.2	5536.62
High	Q8NBJ4	GOLM1	Golgi membrane protein 1	109.333	49.6259	20	72	20	12919.4	15269	7535.91	8688.52	10187.2	5147.76	11626.4	15029.2	6439.02	7522.86	9819.85	4269.04	9320.65	12736	5416.9	8040.84	10478.3	4669.12
High	Q7KZF4	SND1	Staphylococcal nuclease domain-containing protein 1	108.965	36.5934	26	51	26	3262.46	3815.22	3751.63	2171.2	2564.81	2609.02	4714.16	4844.11	4864.65	3132.04	3304.23	3260.95	4698.44	4639.92	4721.38	3984.89	3940.12	3963.98
High	O60547	GMDS	GDP-mannose 4,6 dehydratase	108.443	54.0323	17	70	17	10433.2	8472.43	4972.03	6940.16	5573.12	3310.4	13726.5	11465.9	6412.51	8895.57	7538.77	4297.16	14492.3	12061.4	6783.11	12353	10295.6	5659.14
High	P13667	PDIA4	Protein disulfide-isomerase A4	108.391	39.845	26	60	26	6781.33	4792.77	3170	4486.97	3179.97	2123.39	10169.7	6441.26	4772.28	6464.67	4370.84	3087.19	10450.2	6963.44	5259.79	9013.7	5855	4525.05
High	P21333	FLNA	Filamin-A	108.314	13.4114	30	50	26	5790.29	4619.39	1837.43	3906.62	3086.9	1274.63	7458.06	6214.01	2482.43	4881.52	4189.67	1647.31	6536.18	6215.88	2245.75	5577.16	5262.77	1901.53
High	P25705	ATP5F1A	ATP synthase subunit alpha, mitochondrial	108.133	49.9096	22	81	22	5940.83	6064.12	6616.16	3948.02	4092.1	4407.35	6778.98	7569.17	7798.61	4316.72	4654.16	5189.92	8379.09	8892.94	9656.43	7114.22	7675.18	8223.44
High	P31151	S100A7	Protein S100-A7	108.094	71.2871	11	203	7	15814.5	27576.5	13552.1	10874.1	18842.5	9299.7	18208.6	31850.9	15161.6	12666	22260.7	10678	13934.9	25240.8	11545.6	11957.2	21751.7	9966.59
High	Q8N335	GPD1L	Glycerol-3-phosphate dehydrogenase 1-like protein	108.011	65.812	21	74	21	8026.12	8081.73	5821.19	5299.15	5306.43	3889.23	11133.8	11232.7	8192.1	7106.85	7044.93	5395.06	7737.26	7811.73	5996.46	6678.73	6670.96	5166.8
High	P19012	KRT15	Keratin, type I cytoskeletal 15	107.863	40.1316	22	188	5	837.501	744.009	152.692	549.986	505.218	93.3559	736.091	751.941	159.545	473.77	476.817	92.4392	2091.62	1963.53	328.86	1671.87	1622.32	281.35
High	Q16181	43715	Septin-7	107.208	49.6568	20	52	19	4380.78	3322.8	3576.07	2946.27	2223.53	2352.27	6384.46	4522.08	5932.27	3904.3	2960.89	3599.08	6013.19	4509.22	5978.59	5114.73	3823.82	5080.23
High	Q96C19	EFHD2	EF-hand domain-containing protein D2	107.191	55.4167	17	85	17	8080.48	12154.1	8518.59	5392.51	8022.48	5728	11270.2	17638.6	11609.1	7043.31	11110.8	7670.9	8770.53	14009.5	10383.2	7680.41	12395.1	8896.43
High	Q92598	HSPH1	Heat shock protein 105 kDa	107.162	35.1981	25	60	22	2967.59	5081.09	3563.17	1996	3426.23	2409.12	4165.97	7806.52	4862.45	2830.77	5285.81	3219.6	4115.06	7963.58	4915.71	3460.6	6765.24	4124.35
High	P19827	ITIH1	Inter-alpha-trypsin inhibitor heavy chain H1	106.929	25.247	18	56	18	8367.41	3417.12	4418.58	5503.19	2202.48	2851.71	11524.2	4763.37	5283.75	7044.91	2923.27	3492.5	12929.6	4911.94	5604.16	11111.2	4218.81	4739.84
High	Q15435	PPP1R7	Protein phosphatase 1 regulatory subunit 7	106.856	45.5556	20	81	20	7766.84	7543.01	3723.35	5213.3	5131.3	2442.41	10592.2	10247.6	4937.55	6925.49	6710.05	3231.94	9909.18	9556.83	4870.44	8361.03	8089.88	3984.17
High	P00367	GLUD1	Glutamate dehydrogenase 1, mitochondrial	106.654	44.6237	20	54	20	4074.62	4461.69	5072.53	3646.81	3049.16	3464.85	17258.9	5085.98	8095.91	3885.57	3408.64	4435.61	7617.22	5146.66	7073.48	9056.27	4360.35	6166.79
High	P17655	CAPN2	Calpain-2 catalytic subunit	106.57	34.2857	20	61	19	3216.39	5637.54	3900.72	2088.02	3773.81	2642.78	4190.72	8544.19	5240.47	2780.97	5638.56	3532.8	4588.84	9925.19	6128.34	3903.18	8431.37	5155.3
High	P22102	GART	Trifunctional purine biosynthetic protein adenosine-3	106.434	29.604	24	63	24	7405.85	6279.93	862.061	5064.27	4038.81	568.929	9175.41	8312.07	1170.23	6191.68	5509.4	752.427	9102.78	8126.04	1084.58	7762.9	7013.59	896.842
High	P36955	SERPINF1	Pigment epithelium-derived factor	105.846	44.4976	16	93	16	4916.39	8048.54	3223.33	3264.8	5385.02	2155.66	6091.04	9914.09	3871.24	4097.91	6678.64	2615.51	5079.55	8845.23	3302.83	4368.93	7553.98	2814.68
High	P02751	FN1	Fibronectin	105.483	14.3336	26	59	26	7527.14	3614.56	4915.85	4834.34	2383.91	3219.01	7721.45	3988	4865.56	5075.13	2568.26	3244.53	11081.3	4984.98	6716.34	9269.69	4156.54	5751.6
High	P47756-2	CAPZB	Isoform 2 of F-actin-capping protein subunit beta	105.246	67.6471	20	87	20	15059.3	13720.1	10975.7	10009.2	9122.61	7465.8	20597	18739	14238.2	13175.5	12403	9619.97	20438.7	18435.2	14121.7	17220.4	15769.4	12079.7
High	P13798	APEH	Acylamino-acid-releasing enzyme	105.219	37.4317	21	72	21	5661.86	5076.58	3573.22	3738.65	3334.49	2413.2	8008.1	7352.36	4834.23	5017.16	4899.02	3193.85	9626.38	10461.5	6271.8	8277.54	8649.46	5286.52
High	Q16204	CCDC6	Coiled-coil domain-containing protein 6	104.524	43.6709	22	63	22	7250.93	5042.1	5560.31	4809.5	3354.12	3667.34	9150.29	6450.19	6902.59	5992.09	4155.99	4567.28	13681.3	8821.48	9489.79	11552.6	7489.94	8136.51
High	P14780	MMP9	Matrix metalloproteinase-9	104.383	42.2914	22	68	22	2684.93	5997.3	2448.1	1847.34	4171.4	1690.46	3912.69	8344.2	3531.17	2694.52	5466.23	2336.56	3298.58	7022.34	2960.03	2835.98	6003.74	2527.17
High	O60610	DIAPH1	Protein diaphanous homolog 1	104.307	23.5849	27	58	27	3652.71	5502.73	6387.07	2403.32	3754.28	4170.55	4892.09	8007.67	8431.46	3277.45	5170.96	5586.24	5508.08	8480.38	10021.1	4674.04	7258.8	8462.5
High	P05156	CFI	Complement factor I	104.09	33.7907	17	50	17	5325.29	4967.65	4271.87	3639.67	3407.22	2878.72	6817.28	6428.04	5356.94	4463.02	4305.46	3614.2	5780.32	5931.75	4745.93	4904.31	4974.9	3916.71
High	P04196	HRG	Histidine-rich glycoprotein	103.876	36.5714	18	105	18	9407.28	8120.4	5286.81	6379.51	5518.5	3565.27	13510.8	12417.5	7645.39	8974.74	8329.58	4901.48	12640.6	12445.3	7360.31	10771.1	10576.5	6253.81
High	P67936	TPM4	Tropomyosin alpha-4 chain	103.354	69.3548	25	101	5	4857.53	526.479	1955.39	3235.49	363.572	1302.43	7117.11	868.757	3199.83	4876.34	581.23	2138.61	8785.53	993.129	3697.98	7489.17	872.592	3177.43
High	P00325	ADH1B	Alcohol dehydrogenase 1B	103.096	56.8	20	123	6	453.133	683.316	365.455	325.671	461.969	234.685	1152.65	1723.48	567.694	775.143	1125.87	397.382	721.774	1054.18	366.272	629.059	919.736	320.197
High	Q96L46	CAPNS2	Calpain small subunit 2	102.889	67.3387	15	82	13	10338.3	4358.03	6135.21	7100.52	3069.85	4226.22	14195.2	5383.77	8246.62	9556.97	3790.55	5700.58	13187.1	5702.24	7895.28	10926.2	4836.91	6744.88
High	Q9UBQ7	GRHPR	Glyoxylate reductase/hydroxypyruvate reductase	102.66	48.4756	13	72	13	6712.45	10661.1	4135.31	4080.88	7058.84	2787.8	7830.42	13609.4	5422.81	5313.76	9137.5	3620.09	6334.76	11199.4	4372.49	5597.67	9720.75	3660.45
High	P13671	C6	Complement component C6	102.492	33.5118	25	46	25	9150.77	4687.28	3876.71	6405.78	3126.95	2635.56	10405	5298.97	4247.26	7076.97	3364.53	2786.25	11489.5	4984.41	4415.4	9610.39	4223.82	3738.41
High	P19823	ITIH2	Inter-alpha-trypsin inhibitor heavy chain H2	101.727	25.8985	20	63	20	7631.15	8247.91	5843.11	5063.98	5413.44	3798.62	9779.99	10434.5	7240.55	6312.99	6953.02	4899.28	11199.4	12615.7	8842.09	9623.47	10608.2	7551.8
High	P78417	GSTO1	Glutathione S-transferase omega-1	101.62	55.1867	18	87	18	19606.7	17960.9	12222.1	13002	11938.6	8263.29	25831.7	24320.9	15995.3	16917.5	15701.9	10372.6	21305.4	19762.6	13052.5	18139.8	17000.1	11278.5
High	P05155-3	SERPING1	Isoform 3 of Plasma protease C1 inhibitor	101.61	34.8515	19	111	19	15795.7	12283.2	6948.68	10479	8085.44	4592.26	19817.6	16618.1	8686.39	13350.5	11120	5746.51	20985.2	17602.2	9391.6	17951.1	14920.7	8022.05
High	P55263	ADK	Adenosine kinase	101.605	72.9282	24	87	24	9923.88	6070.35	7913.33	6600.31	4106.93	5153.02	14457.5	9101.48	11078	9541.04	6222.04	7222.6	12179.2	7464.75	9713.39	10417.2	6409.26	8276.77
High	P67936-2	TPM4	Isoform 2 of Tropomyosin alpha-4 chain	101.418	70.0704	26	93	5	10138.9	6632.38	7687.66	6656.17	4308.96	4953.83	14904.6	9775.92	10512	10024	6379.41	6825.71	19209.8	11543.3	12735.8	16158.1	9768	10615.8
High	Q9UDY2-7	TJP2	Isoform 7 of Tight junction protein ZO-2	100.791	27.2727	29	75	28	8547.09	5969.69	6968.89	5634.14	3945.03	4770.41	11331.6	8287.12	8448.43	7406.63	5467.64	5740.55	12796.8	9790.87	9323.55	10954	8296.71	8003.94
High	P27482	CALML3	Calmodulin-like protein 3	100.723	79.1946	16	90	15	11250.6	7994.5	15781	7480.25	5287.78	10595.9	14965.1	11570.6	23408.9	9631.67	7514.97	15693.2	16036.6	12255.8	26747.3	13641.9	10331.2	21548.9
High	Q9Y6R7	FCGBP	IgGFc-binding protein	100.711	11.2673	26	50	26	5593.67	5000.42	4859.01	3733.79	3399.85	3280.88	6473.86	6099.86	5480.34	4265.73	4018.66	3638.64	7430.69	6729.63	6366.36	6219.08	5714.92	5345.92
High	Q96C23	GALM	Aldose 1-epimerase	100.706	59.0643	16	112	16	10995.1	8579.74	8604.66	7288	5791.67	5707.9	12522.2	10430.4	9819.97	8093.33	6943.71	6530.65	11612.2	9903.82	9411.53	9873.47	8276.37	7999.32
High	Q9GZZ8	LACRT	Extracellular glycoprotein lacritin	100.69	47.1014	12	1205	12	358775	296198	210496	256750	210386	149044	237149	193170	135121	151319	127908	85672.2	167045	146732	99504.4	143550	126995	85862
High	O95834-3	EML2	Isoform 3 of Echinoderm microtubule-associated protein-like 2	100.653	29.2941	21	80	21	12054.3	6110.09	6768.94	8038.99	4055.95	4265.24	14444.7	7439.25	8512.49	9601.59	4873.24	5448.84	14869.1	7998.96	8761.86	12632.5	6771.61	7082.1
High	P48594	SERPINB4	Serpin B4	100.646	41.0256	19	70	3	1405.59		1147.52	949.794		783.043	1823.24		1400.26	1307.77		938.123	1462.03		1189.85	1287.05		1062.01
High	P40227	CCT6A	T-complex protein 1 subunit zeta	100.564	44.8211	21	70	21	5911.8	7036.29	2512.16	3941.46	4667.83	1640.44	8505.07	10281.2	3503.35	5571.9	6985.38	2241.02	8775.81	11381	3478.41	7535.4	9485.97	2962.28
High	P23381	WARS	Tryptophan--tRNA ligase, cytoplasmic	100.538	37.7919	17	77	17	7512.97	6789.97	5079.93	4899.24	4390.4	3265.57	11388.4	9419.44	6931.91	7386.91	6198.53	4543.9	16832.1	13130.1	11153.5	14107.5	11000.9	9386.24
High	P15144	ANPEP	Aminopeptidase N	100.526	25.0259	23	70	23	10225.2	7595.43	6451.89	6955.58	5098.54	4307.09	12040.2	9058.21	7362.45	7844.65	5832.43	4921.1	8372.49	6142.05	5209.32	7198.59	5257.66	4419.01
High	P14625	HSP90B1	Endoplasmin	100.391	33.873	27	65	25	8862.81	6869.47	4933.79	5997.6	4532.13	3341.65	11186.5	9281.05	6187.2	7282.34	6031.09	4074.03	15182.5	12333.8	8194.09	12772.9	10528.8	6891.58
High	Q9NTK5	OLA1	Obg-like ATPase 1	100.355	54.798	19	67	19	6773.84	5601.98	4196.8	4596.03	3645.13	2662.57	9449.25	7766.84	5888.69	6245.26	5101.54	3918.08	8674.38	7222.35	5239.36	7404.69	6141.62	4559.19
High	Q9UNZ2-5	NSFL1C	Isoform 3 of NSFL1 cofactor p47	99.215	47.043	17	56	17	9019.81	4460.19	4854.74	5721.7	2941.79	3285.75	10964.9	5919.47	6143.02	7599.05	3880.01	4092.82	10650.6	5682.34	5839.15	9130.44	4776.83	4895.87
High	O75223	GGCT	Gamma-glutamylcyclotransferase	98.86	70.2128	15	87	15	12143.6	13095.7	13023.9	7894.9	8599.27	8671.73	12725.2	13078.8	12976	8147.51	8512.63	8642.7	13483.8	13406.2	13344.1	11360.1	11545	11353.5
High	P31146	CORO1A	Coronin-1A	98.751	46.8547	17	62	16	8343.22	10782.3	6953.81	5479.4	7185.3	4635.76	12848.6	16238.5	9859.23	8777.85	11035.9	6698.2	13473.8	16581.5	10461.3	11365.3	14089.8	8773.28
High	P15559	NQO1	NAD(P)H dehydrogenase [quinone] 1	98.623	42.3358	15	95	15	19814.1	21134.4	13455.3	13476.8	14386.2	9084.81	11618.5	11770.3	7822.1	7484.02	7806.39	5195.64	13614.9	14236	9093.28	11591	12113.9	7762.61
High	P0DOX8	1	Immunoglobulin lambda-1 light chain	98.443	59.2593	12	378	5	57087	46734	57678.1	39023.8	32029	40328	58115.6	51136	58990	37547.1	30990.2	38854.5	47494.7	39636.1	49040.2	41488.2	35245.5	42136.4
High	Q04637-9	EIF4G1	Isoform 9 of Eukaryotic translation initiation factor 4 gamma 1	98.441	19.1158	26	57	26	6161.75	4687.93	3029.26	4249.81	3115.58	2012.77	7914.89	6267.02	3983.09	5159.19	4090.81	2698.06	8433.11	6813.4	4437.89	7255.35	5716.07	3723.2
High	P32455	GBP1	Guanylate-binding protein 1	98.188	40.3716	23	66	20	6794.8	5876.34	4087.77	4428.34	3787.14	2587.03	10068.7	9165.39	5531.95	6725.41	5967.5	3657.44	14068.4	12937.2	7262.7	11834.4	10865.4	6061.11
High	Q53FA7	TP53I3	Quinone oxidoreductase PIG3	98.075	56.3253	15	78	15	12660.2	10874.6	5277.89	8433.09	7271.35	3521.46	17532.5	15406.1	6826.58	11301.5	10247.4	4638.88	14660.2	13253.9	5809.1	12399	11337.1	5043.74
High	P17980	PSMC3	26S proteasome regulatory subunit 6A	97.945	44.6469	16	49	16	1792.03	2187.23	2258.4	1211.8	1406.51	1504.45	2335.22	2959.39	2953.03	1526.98	1890.43	1938.44	2847.73	3747.75	3505.22	2395.28	3167.86	3093.31
High	Q06210	GFPT1	Glutamine--fructose-6-phosphate aminotransferase [isomerizing] 1	97.707	38.7697	22	55	22	4338.16	3474.37	2762.22	2942.27	2414.99	1833.83	4946.51	4033.01	3192.8	3408.52	2587.83	2071.01	6437.51	5415.86	4301.1	5530.37	4783.09	3542.73
High	P20073	ANXA7	Annexin A7	97.537	40.5738	19	69	19	7344.57	6288.95	3441.79	5084.82	4397.68	2346.46	8972.85	7638.54	3788.31	6003.65	5027.32	2573.83	8770.29	8082.29	3467.61	7164.66	6694.53	2974.59
High	P40939	HADHA	Trifunctional enzyme subunit alpha, mitochondrial	97.398	37.6147	21	49	21	3772.38	6397.66	2898.3	2513.43	3973.72	1938.1	4451.52	7331.36	3565.91	2883.46	4443.46	2278.94	5570.98	9024.2	4655	4682.13	7480.13	3858.03
High	P10599	TXN	Thioredoxin	97.276	89.5238	11	219	11	36367.5	28119	21540.2	24587.8	18946.3	14420.6	43984.1	34667.8	25421.7	29796.3	23412.1	17239.3	48786.1	38044	27246.7	41394.9	32583.5	23031.2
High	P17931	LGALS3	Galectin-3	97.17	44.8	13	249	13	38418.7	26914.4	30990.9	26276.7	18068.8	21676.7	45660.1	31571.2	36245.2	30426.4	21318.2	25196.8	39860.5	25646.8	32324.9	33206.6	21890.5	27204
High	Q14126	DSG2	Desmoglein-2	96.683	23.3453	19	66	19	4987.8	3310.44	4624.23	3354.54	2267.75	3161.22	8020.91	5231.22	6820.26	5124.53	3361.05	4510.97	7555.16	4708.88	6618.83	6446.36	4030.76	5658.6
High	P07741	APRT	Adenine phosphoribosyltransferase	96.652	85	15	120	15	14315.1	9437.4	7894.54	9523.83	6371.22	5331.73	19001.2	13835.5	10413	12623.6	9339.56	7086.51	14343.4	10655.2	8247.12	12383.2	9038.09	7000.78
High	Q9UJU6	DBNL	Drebrin-like protein	96.626	46.5116	17	55	17	3939.86	6220.1	3303.9	2665.42	4145.29	2205.6	5675.83	9270.38	4359.51	3630.01	6187.33	2927.49	5309.3	8796.27	4297.96	4571.04	7551.58	3677.38
High	O43776	NARS	Asparagine--tRNA ligase, cytoplasmic	96.103	32.8467	17	58	17	7797.25	5922	2689.15	5370.62	4043.43	1859.11	9533.23	7968.69	3755.27	6368.26	5248.84	2515.31	8574.39	7175.65	3570.22	7447.15	6093.12	3088.6
High	P12081	HARS	Histidine--tRNA ligase, cytoplasmic	96.076	43.6149	21	63	21	6868.87	6605.74	3674.48	4582.42	4451.94	2634.77	8956.1	9454.13	4870.58	5728.87	6238.69	3217.88	8343.56	9046.36	4501.81	7071.53	7689.47	3806.42
High	P12035	KRT3	Keratin, type II cytoskeletal 3	95.941	20.0637	20	153	5	1051.51	673.862	452.478	685.413	453.622	291.609	1148.83	752.637	417.487	771.757	474.183	277.808	1509.81	855.421	572.19	1293.26	728.759	486.001
High	O95861	BPNT1	3'(2'),5'-bisphosphate nucleotidase 1	95.93	45.7792	13	58	13	5114.27	4161.12	8536.34	3514.9	2754.77	5750.06	6366.49	5220.43	11101.9	4244.11	3440.72	7644.42	5189.98	4412.78	9555.78	4455.96	3749.56	8076.83
High	P10768	ESD	S-formylglutathione hydrolase	95.672	70.922	14	58	14	4643.86	4840.68	6488.14	3154.69	3274.1	4389.92	6666.07	7025.81	9345.56	4367.71	4624.34	6213.45	4893.97	5214.15	7335.56	4129.46	4399.36	6304.61
High	Q9UL46	PSME2	Proteasome activator complex subunit 2	95.597	58.5774	12	95	12	12862.2	8610.79	9638.4	8640.27	5759.7	6453.18	16672.1	11653.9	12909.6	11007.5	7697.74	8706.37	16827.2	11875.5	13267.6	14521.2	10109.7	11422.6
High	Q16719	KYNU	Kynureninase	95.323	41.2903	17	73	17	3526.93	7613.47	4064.71	2376.39	5089.57	2735.59	5093.04	10866.4	5588.68	3410.11	7214.71	3774.07	4015.55	8834.15	4647.54	3399.96	7634.5	3962.98
High	Q14134	TRIM29	Tripartite motif-containing protein 29	95.23	34.1837	22	56	22	9014.51	5768.81	4486.34	6018.82	3838.73	2985.35	12127.7	7963.59	6086.29	7771.74	5023.84	4105.98	13293.1	8564.84	7385.45	11303.8	7326.7	6163.16
High	P50502	ST13	Hsc70-interacting protein	94.759	39.2954	16	80	16	10542.4	8028.34	6149.73	7058.36	5352.52	4094.47	15462.7	11673.8	8708.79	10529.5	7999.88	5904.83	15920.4	12050.2	9005.19	13414.9	9984.43	7612.47
High	Q13561-2	DCTN2	Isoform 2 of Dynactin subunit 2	94.569	46.3054	17	59	17	4715.74	4336.22	3358.18	3109.86	2740.56	2230.73	6461.92	6575.36	4637.74	4072.21	4205.57	2982.9	5189.02	5913.21	4326.24	4619.05	5042.38	4001.56
High	O00533-2	CHL1	Isoform 2 of Neural cell adhesion molecule L1-like protein	94.491	21.4052	21	46	21	4706.41	3402.18	2856.36	3141.93	2268.73	1913.36	7168.7	5378.31	4392.45	4787.6	3587.27	2929.69	5993.26	4331.26	3958.1	5142.34	3709.4	3351.66
High	P41250	GARS	Glycine--tRNA ligase	94.424	34.912	20	56	20	4570.95	4486.83	4458.63	2959.11	2997.92	2983.54	6398.99	6652.62	6247.24	4184.46	4431.98	4208.31	6362.97	6881.35	6290.36	5435.14	5879.3	5378.34
High	P28799	GRN	Progranulin	94.328	41.1467	16	40	16	5230.95	5280.79	2451.24	3481.98	3675.6	1676.32	5507.63	5214.4	2409.03	3553.53	3525.29	1541.14	4615.85	4368.57	2075.67	3872.36	3635.14	1732.11
High	P60660	MYL6	Myosin light polypeptide 6	93.941	62.9139	10	119	10	14284.7	14448.8	8615.29	9472.82	9726.49	5782.72	21323.3	20583.5	11634.4	14096.9	13462	7654.88	16686.2	16558	9444.92	14413	14339.8	8149
High	P61586	RHOA	Transforming protein RhoA	93.621	72.5389	13	82	4	14400.5	10193.4	5483.16	9646.12	6701.57	3707.15	19226	14264.6	7033.01	13003.8	9435.31	4644.6	17659	12882.5	6414.38	14983	10976.8	5333.69
High	P31949	S100A11	Protein S100-A11	93.61	86.6667	9	214	9	25252.6	17459.1	16001.7	16943	11887.1	11235.1	33796.9	23686.7	21642.9	22525.7	15934.3	14778.1	33527.9	22894.2	21468.9	28705.3	19658.1	18342.3
High	P49591	SARS	Serine--tRNA ligase, cytoplasmic	93.227	47.0817	22	62	22	4456.92	5294.11	2628.79	3080.45	3493.54	1783.18	6658.68	7834.01	3600.65	4317.22	5151.3	2436.11	5773.36	6968.41	3248.14	4987.68	5903.19	2808.79
High	P55327-3	TPD52	Isoform 3 of Tumor protein D52	92.95	45.9677	13	52	13	3585.32	4336.87	4650.9	2436.44	2888.95	3160.52	4638.8	5828.18	6180.87	3022.89	3785.09	4155.68	4202.69	5369.39	5823.53	3633.11	4430.13	4991.13
High	O14818	PSMA7	Proteasome subunit alpha type-7	92.479	66.9355	15	53	15	3701.2	4763.12	4309.73	2434.54	3072.96	2861.29	5747	7236.36	5967.31	3661.88	4807.21	3968.84	7589.61	9625.8	8406.59	6354	8053.58	7030.03
High	O75368	SH3BGRL	SH3 domain-binding glutamic acid-rich-like protein	92.421	91.2281	12	76	12	10989.8	6256.4	7909.06	6397.88	3733.23	4663.71	12924.8	7582.17	9598.28	9071.55	5028.54	6662.32	10527	5849.45	7347.15	9074.01	5005.67	6280.43
High	P05455	SSB	Lupus La protein	92.277	49.5098	20	48	20	5598.97	6231.7	3888	3635.67	4330.98	2531.76	8639.65	8735.25	5962.39	5611.54	5902.32	3868.47	8670.9	8796.16	6223.69	7387.5	7482.84	5226.93
High	P53621-2	COPA	Isoform 2 of Coatomer subunit alpha	92.242	21.8167	22	61	22	3351.39	6504.01	2288.77	2231.92	4399.28	1547.87	4595.46	9649.02	2966.69	2906.46	6339.63	1872	5400.88	9484.36	3296.35	4584.46	8002.37	2835.59
High	P62140	PPP1CB	Serine/threonine-protein phosphatase PP1-beta catalytic subunit	92.201	59.9388	15	60	4	3463.92	998.923	1210.62	2357.55	668.799	848.447	4680.91	1260.62	1176.25	3106.65	832.478	795.337	4465.81	1212.24	1069.06	3926.68	1057.94	918.122
High	Q9UQB8	BAIAP2	Brain-specific angiogenesis inhibitor 1-associated protein 2	92.155	42.029	23	54	23	6845.48	10121.6	3376.97	4564.44	6666.23	2202.38	8864.12	12421.5	4261.72	5976.06	8260.81	2824.18	8131.58	10954.3	3843.21	6702.9	9193.19	3217.19
High	P30085	CMPK1	UMP-CMP kinase	91.866	67.8571	13	88	13	9440.57	7989.67	7682.15	6422.15	5377.65	5249.6	11730.3	10960.9	10370.3	7794.35	7426.64	7080.79	12206.1	11110.5	10149.2	10468.3	9399.81	8699.21
High	P43034	PAFAH1B1	Platelet-activating factor acetylhydrolase IB subunit alpha	91.68	49.0244	20	73	19	7449.39	9399.38	6667.78	4966.81	6206.57	4488.15	10319.8	13099.7	8470.42	6842.63	8596.82	5627.76	10549.2	13150	8905.62	9152.51	11301.2	7572.81
High	Q9H0W9	C11orf54	Ester hydrolase C11orf54	91.341	48.254	14	67	14	6013.51	4003.54	3883.73	4107.72	2788.07	2718.39	7711.84	5353.84	5018.58	5151.12	3528.58	3281.31	6814.18	4855.64	4461.45	5839.47	4012.92	3735.33
High	Q14914	PTGR1	Prostaglandin reductase 1	91.267	48.9362	13	73	13	6578.72	9688.02	7397.84	4457.75	6335.69	4924.93	8865.73	13240.5	9636.94	5819.7	8540.66	6504.25	7929.08	11703.8	9327.67	6637.93	9913.71	7870.19
High	Q9NZT1	CALML5	Calmodulin-like protein 5	91.147	82.1918	13	59	13	6795.61	7192.06	3887.62	4339.07	4651.31	2656.91	6809.03	7679.26	4503.09	4628.45	4957.81	2947.51	6262.98	7892.46	4353.63	5288.91	6807.59	3814.48
High	P53396	ACLY	ATP-citrate synthase	91.092	24.3415	22	46	22	6429.79	3335.37	3693.08	4308.14	2255.23	2496.35	9411.94	5034.13	4978.41	6473.13	3425.2	3427.36	9845.32	5200.7	5006.93	8480.32	4372.97	4283.73
High	Q8TE68	EPS8L1	Epidermal growth factor receptor kinase substrate 8-like protein 1	90.804	34.3015	21	44	21	4032.58	2117.19	2989.98	2746.88	1441.59	1952.54	5630.03	3094.88	4131.99	3655.51	2020.9	2712.94	5374.6	2805.39	3545.67	4677.7	2385.08	2973.78
High	O15144	ARPC2	Actin-related protein 2/3 complex subunit 2	90.609	49.3333	18	73	18	9419.84	8044.67	6623.27	6266.55	5515.21	4423.61	11090.6	9822.67	7629.83	7361.91	6535.85	5170.87	12136.8	10659.9	8499.97	10478.4	9152.3	7200.64
High	Q99798	ACO2	Aconitate hydratase, mitochondrial	90.363	38.0769	21	46	21	3642.68	2245.56	4040.89	2524.38	1513.43	2807.59	5304.95	3451.6	4271.26	3517.87	2130.49	2733.54	5663.16	3271.76	4307.48	4658.96	2859.34	3784.78
High	O43175	PHGDH	D-3-phosphoglycerate dehydrogenase	89.884	41.2758	18	40	18	3408.4	3725.96	2308.89	2221.64	2469.88	1509.08	4559.63	5208.37	3082.45	3005.96	3493.68	2044.86	3738.39	3914.63	2373.8	3186.43	3334.02	1959.94
High	P51858	HDGF	Hepatoma-derived growth factor	89.791	69.5833	16	49	14	5283.59	5998.48	4112.82	3481.79	3818.4	2694.91	8192.43	9586.03	5481.55	5480.78	6400.49	3608.48	9781.95	11503.2	6653.1	8207.81	9484.19	5624.01
High	Q9ULA0	DNPEP	Aspartyl aminopeptidase	89.719	51.1579	18	55	18	7615.6	6863.77	4099.63	4987.66	4575.65	2719.73	11682	10555.6	6953.69	7745.05	7026.68	4690.37	11365.9	10938.3	7882.71	9592.2	9239.4	6767.7
High	P31946	YWHAB	14-3-3 protein beta/alpha	89.68	48.374	12	92	6	4236.11	4074	3085.63	2872.22	2686.56	2034.44	5675.71	5678.07	4155.39	3832.19	3723.39	2774.89	5302.22	4884.36	3826.71	4506.74	4217.14	3268.89
High	Q8N1G4	LRRC47	Leucine-rich repeat-containing protein 47	89.679	40.1372	18	44	18	3866.95	3881.83	2301.2	2713	2676.88	1612.57	4010.45	5073.92	3119.2	2644.83	3242.71	2056.47	3410.93	4340.08	2871.26	2849.17	3700.43	2411.71
High	O75351	VPS4B	Vacuolar protein sorting-associated protein 4B	89.582	52.4775	21	55	14	4783.58	8267.68	2341.72	3198.66	5494.26	1619.95	5865.83	11572.6	3012.37	3956.58	7720.13	2017.64	5837.81	11311.9	2944.61	4958.97	9578.48	2532.06
High	Q86VP6	CAND1	Cullin-associated NEDD8-dissociated protein 1	88.684	20.2439	23	67	23	6378.64	5698.45	4253.46	4216.59	3890.24	2801.62	7805.55	6992.05	5154.93	4933.31	4466.31	3320.05	10379.1	9356.94	6848.9	8879.44	7858.64	5759.3
High	P30043	BLVRB	Flavin reductase (NADPH)	88.647	68.932	11	69	11	4313.75	4488.23	3871.21	2942.17	2890.28	2683.06	5655.39	6475.83	5066.57	3675.13	3693.66	3344.4	4534.23	5104.94	4223.23	4019.26	4178.13	3635.91
High	O95968	SCGB1D1	Secretoglobin family 1D member 1	88.503	24.4444	6	380	6	174671	144491	86727.1	120751	102630	60950.2	86566.4	75538.6	42548.6	54014.6	45449.8	26434.3	66549.7	57026.7	33092.2	58237.5	50437.8	29738.5
High	P12830	CDH1	Cadherin-1	88.32	24.1497	17	65	17	7660.98	6451.05	4551.82	5150.4	4414.91	3175.04	9164.94	8359.39	5883.27	5957.53	5488.24	3636.35	8146.46	7828.69	4895.48	6958.56	6706.42	4140.74
High	P26599-3	PTBP1	Isoform 3 of Polypyrimidine tract-binding protein 1	88.314	35.368	13	57	13	5601.61	5720.47	4339.82	3704.48	3805.34	2937.45	8191.08	9390.67	6296.84	5462.15	6192.32	4176.68	8647.13	9053.37	6257.17	7416.55	7856.35	5376.98
High	O60506	SYNCRIP	Heterogeneous nuclear ribonucleoprotein Q	88.043	36.7576	21	43	14	4779.43	3556.23	3393.39	3117.19	2297.06	2318.04	6966.15	5114.29	5073.2	4535.03	3399.71	3347.26	7788.63	6014.18	5512.65	6613.43	5092.86	4643.31
High	Q9Y4L1	HYOU1	Hypoxia up-regulated protein 1	88.015	27.027	21	44	21	3115.03	2961.11	2701.67	2093.64	2039.52	1762.85	3594.14	3723.63	2787.16	2319.35	2488.31	1744.58	3565.18	3418.29	2618.41	3086.98	2970	2253.79
High	P05783	KRT18	Keratin, type I cytoskeletal 18	87.937	48.3721	21	68	19	9003.34	4211.83	4393.06	5931.93	2884.16	2958.18	10032.9	4750.96	4974.8	6601.41	3089.29	3229.73	14867	7426.08	6756.4	12567.9	6221.62	5707.23
High	P07814	EPRS	Bifunctional glutamate/proline--tRNA ligase	87.883	16.0714	22	47	22	4400.25	3924.15	3438.18	2653.62	2376.27	2136.74	5104.86	4632.06	4644.06	3442.78	3032.76	3041.26	6062.04	5459.72	5709.14	5191.23	4740.32	4819.71
High	P07203	GPX1	Glutathione peroxidase 1	87.816	68.9655	12	82	12	7744.61	8630.66	6817.53	5185.04	5911.02	4635.52	8978.88	10597.1	7993.6	5957.73	7086.13	5482.35	7544.84	8711.25	6431.66	6517.86	7483.37	5528.38
High	P10809	HSPD1	60 kDa heat shock protein, mitochondrial	87.658	38.7435	21	48	21	6085.39	2480.39	3738.92	4061.65	1639.72	2480.8	8571.68	3757.73	5488.58	5520.61	2384.09	3631.04	8514.61	3814.68	5967.88	7299.48	3238.48	5072.54
High	P17174	GOT1	Aspartate aminotransferase, cytoplasmic	87.653	45.7627	18	63	18	5714.49	5287.02	6935.2	3905.77	3683.68	4719.77	7586.86	6473.97	8560.39	4947.95	4201.99	5673.53	7095.19	6078.85	7821.93	6053.89	5274.14	6611.68
High	Q04695	KRT17	Keratin, type I cytoskeletal 17	87.592	43.287	21	117	8	3798.87	1862.06	247.686	2535.32	1269.04	178.86	4376.53	1702.48	260.653	2854.77	1174.31	179.893	3949.41	1684.05	237.439	3354.5	1439.37	217.238
High	Q14195-2	DPYSL3	Isoform LCRMP-4 of Dihydropyrimidinase-related protein 3	87.567	33.4795	16	34	14	2843.19	2451.82	1530.15	1899.49	1644.16	1013.65	3626.65	3068.67	1941.64	2398.53	2032.28	1284.42	4391.02	4114.41	2391.28	3695.97	3419.65	2049.59
High	P09651	HNRNPA1	Heterogeneous nuclear ribonucleoprotein A1	87.549	42.4731	16	89	11	5877.02	6125.13	5434.38	3894.63	3949.3	3705.81	8151.31	7746.43	8501.45	5233.68	4734.02	5453.83	8053.79	8730.36	8661.9	6868.2	7427.98	7389.53
High	P04040	CAT	Catalase	87.514	42.6945	18	56	18	5707.01	6144.9	2362.6	4034.91	4219.53	1576.45	8168.3	7259.67	3243	5336.66	4880.2	2186.91	6302.95	6037.92	2443.52	5501.88	5180.17	2119.68
High	P09758	TACSTD2	Tumor-associated calcium signal transducer 2	87.339	39.3189	12	61	12	8262.82	6438.81	3560.51	5442.19	4417.93	2374.25	10865.4	8308.58	4637.44	7220.49	5533.67	3136.39	12639.5	9722.02	5324.4	10905.2	8232.98	4450.62
High	P60842	EIF4A1	Eukaryotic initiation factor 4A-I	87.062	43.8424	15	56	6	5392.44	4493.6	2193.68	3594.56	3040.81	1481.37	7001.73	5913.21	2799.41	4757.92	3858.75	1864.48	9994.53	7545.25	3311.57	8469.34	6424.8	2842.02
High	O94760	DDAH1	N(G),N(G)-dimethylarginine dimethylaminohydrolase 1	87.01	51.5789	14	49	13	3687.38	6911.57	3056.98	2520.67	5058.13	1989.52	4743.1	8834.66	3700.95	3160.23	6072.39	2482.21	3545.61	6772.82	2676.15	2969.35	5596.96	2284.21
High	Q9BWD1	ACAT2	Acetyl-CoA acetyltransferase, cytosolic	86.878	51.1335	11	53	11	5325.29	5787.93	2062.72	3679.17	4068.65	1432.61	7317.2	8432.59	2930.44	4798.75	5428.23	1858.43	5832.05	6447.09	2262.74	5089.46	5579.85	1953.78
High	Q13630	TSTA3	GDP-L-fucose synthase	86.776	50.1558	13	57	13	6178.34	5198.08	4063.76	4004.36	3478.8	2659.58	7647.69	7165.83	5368.19	5031.9	4768.92	3682.2	6366.81	5851.14	4635.16	5333.36	4859.85	3836.93
High	P00441	SOD1	Superoxide dismutase [Cu-Zn]	86.68	86.3636	11	89	11	22537.1	8209.56	15416.5	15048.1	5498.78	10541	35352.8	11821.1	23291.2	22955.2	7851.35	15369.4	24116.7	8141.42	17158	20019.6	6917.63	13925.4
High	P62826	RAN	GTP-binding nuclear protein Ran	86.633	45.3704	13	52	13	7065.6	8293.78	4945.65	4907.24	5480.76	3314.57	9708.57	11275.7	6765.63	6460.59	7453.83	4668.3	9467.33	10350.5	6331.9	8095.61	8780.05	5372.36
High	P48444	ARCN1	Coatomer subunit delta	86.599	33.2681	21	52	21	9824.13	8672.98	4229.73	6639.23	5770.62	2905.65	14020.8	13003.9	5860.68	9399.41	8803.67	4048.53	14845.5	14408.1	6103.2	12455.7	11922.9	5263.33
High	P62136	PPP1CA	Serine/threonine-protein phosphatase PP1-alpha catalytic subunit	86.576	51.8182	15	52	4	5955.11	2521.1	5336.73	4107.24	1739.53	3577.52	7831.4	3183.86	7254.31	5122.54	2093.33	4470.51	7854.77	3495.51	7030.86	6742.7	2996.18	5855.19
High	Q8WXI7	MUC16	Mucin-16	86.32	3.5638	23	50	23	5865.5	2776.02	2034.25	4097.44	1932.33	1401.52	7247.51	3406.7	2394.47	4700.26	2315.42	1572.94	7139.96	3138.01	2176.82	6204.22	2712.69	1797.4
High	P02760	AMBP	Protein AMBP	86.121	42.6136	13	53	13	3394.12	2839.07	3580.25	2278.46	1939.35	2396	4853.79	3939.28	4946.48	3201.46	2656.5	3313.67	4283.35	3800.1	4506.82	3612.15	3228.78	3725.73
High	P02649	APOE	Apolipoprotein E	85.829	49.8423	15	43	15	6751.15	4740.46	4941.76	4586.04	3142.85	3166.17	7402.41	5308.36	5674.93	4870.46	3410.53	3338.03	6737.48	4947.44	5188.3	5745.57	4271.9	4156.77
High	P01031	C5	Complement C5	85.724	15.3938	25	57	25	10824.7	5813.29	4951.25	7460.93	3904.54	3300.2	13027.1	6954.47	5959.98	8539.92	4451.73	3952.65	14908.8	7527.95	7063.46	12814.4	6563.11	5912.42
High	Q03252	LMNB2	Lamin-B2	85.581	33.0645	23	52	20	4699.84	2327.42	5621.62	3069.22	1530.04	3651.01	7380.24	3771.19	8893.13	4886.5	2472.98	5721.26	7217.02	3553.74	8671.13	6100.01	3034.88	7310.21
High	P25786-2	PSMA1	Isoform Long of Proteasome subunit alpha type-1	85.488	63.197	16	58	16	7204.28	6041.13	2081.7	4672.36	3903.29	1298.89	9536.43	8275.06	2887.06	6316.67	5558.32	1911.72	12840.2	11775.1	4176.09	10754.9	9868.65	3481.87
High	Q15046-2	KARS	Isoform Mitochondrial of Lysine--tRNA ligase	85.05	36.48	24	52	24	5270.46	5872.26	2795.53	3520.61	3897.08	1908.97	7932.87	8664.83	3165.39	5307.68	5692.83	2208.81	7640.15	8352.05	3217.5	6494.92	7062.51	2745.31
High	Q8IZ83	ALDH16A1	Aldehyde dehydrogenase family 16 member A1	84.758	29.6758	17	48	17	5530.09	2895.04	4363.73	3602.84	1932.95	2932.9	7272.5	3845.55	5965.8	4754.73	2513.52	3930.91	7611.46	4023.39	6309.71	6355.56	3473.78	5499.23
High	P09228	CST2	Cystatin-SA	84.674	53.9007	9	200	5	1878.07	2820.49	1243.65	1266.61	1927.36	800.552	4641.14	5649.53	2948.61	3032.35	3811.81	1973.92	3524.13	4183.49	2200.29	3066.8	3586.12	1916.47
High	P12955	PEPD	Xaa-Pro dipeptidase	84.534	42.1907	17	49	17	5800.42	4653.77	3144.38	3823.64	3140.18	2201.6	7438.12	6182.34	4004.18	4776.84	4109.9	2689.81	6402.1	5134.33	3503.55	5424.94	4268.77	3013.89
High	Q9Y617	PSAT1	Phosphoserine aminotransferase	84.254	43.7838	14	55	14	4224.02	7893.63	4663.8	2839.29	5270.38	3094.33	4590.04	8512.98	4910.54	3014.92	5642.79	3245.91	5955.21	11163	6543.12	5028.48	9444.25	5561.44
High	P54577	YARS	Tyrosine--tRNA ligase, cytoplasmic	84.199	39.2045	22	54	22	4199.14	6428.07	5672.96	2784.95	4296.71	3799.25	6024.67	9063.31	7752.82	3888.66	5965.34	4967.69	5332.46	8481.06	7111.28	4590	7170.98	6128.57
High	P08571	CD14	Monocyte differentiation antigen CD14	84.198	46.4	14	62	14	7452.73	4881.82	5044.25	5043.05	3279.52	3410.98	5955.84	4316.18	4090.12	3898.32	2877.74	2705.91	4930.1	3572.62	3314.42	4253.3	2998.27	2883.86
High	P05090	APOD	Apolipoprotein D	84.049	39.1534	10	102	10	20055	26001.6	15158.4	13851.3	17801.7	10488.2	21098.4	27856	16511.9	13885.3	18756.2	10873.2	12426.2	16386.4	9767.49	10838.8	14375.9	8632.74
High	P25789	PSMA4	Proteasome subunit alpha type-4	84.017	54.4061	15	61	15	8724.36	3746.04	3278.28	5630.05	2537.37	2152.68	13662.3	5745.24	5416.99	8919.87	3773.34	3539.01	20790.2	8249.51	8454.8	16842.1	6945.48	6391.99
High	P26641-2	EEF1G	Isoform 2 of Elongation factor 1-gamma	83.941	30.5955	16	59	16	8537.42	9608.96	1862.48	5605.78	6332.67	1248.49	13999.9	15729.9	2874.11	8891.48	10388.2	1880.5	13936.7	16370.9	2907.89	12077.7	13951.5	2439.15
High	P68036	UBE2L3	Ubiquitin-conjugating enzyme E2 L3	83.778	83.1169	14	59	14	5458.67	6060.89	5684.25	3594.94	3964.66	3713.43	7536.13	8724.23	7812.26	5056.31	5759.81	5273.53	6680.7	7655.37	6979.7	5708.09	6560.71	5892.23
High	P60900	PSMA6	Proteasome subunit alpha type-6	82.902	76.0163	17	55	17	4298.43	5963.25	2401.13	2853.38	3815.02	1586.03	6429.16	9065.75	3283.06	4272.3	5968.44	2137.87	8871.96	11769	4535.1	7364.44	9894.62	3784.32
High	P62333	PSMC6	26S proteasome regulatory subunit 10B	82.626	58.6118	17	38	17	2628.61	2132.98	2156.1	1674.42	1440.79	1453.34	3259.22	2915.19	2773.3	2099.65	2002.93	1897.5	3725.43	3418.4	3180.29	3077	2877.7	2720.68
High	P26639-2	TARS	Isoform 2 of Threonine--tRNA ligase, cytoplasmic	82.603	30.6878	21	56	21	8033.49	5121.7	3059.16	5535.64	3438.22	2106.59	9436.45	6382.33	3655.97	6256.32	4295.77	2323.65	9810.51	6476.26	3796.47	8201.71	5488.8	3261.83
High	P54727	RAD23B	UV excision repair protein RAD23 homolog B	82.584	39.3643	14	67	12	8130.13	7412.27	8742.74	5480.06	4925.63	5829.44	11033.9	9952.48	11753.2	7364.3	6780.32	7772.74	10256.7	9505.39	11221.9	8875.78	8255.83	9404.62
High	Q12906-7	ILF3	Isoform 7 of Interleukin enhancer-binding factor 3	82.224	24.0535	20	48	20	4151.57	6994.08	3583.09	2798.75	4640.92	2339	6302.95	10696.8	5565.28	4078.09	7039.57	3710.15	6070.44	10854.4	5680.66	5297.22	9347.24	4837.01
High	P52907	CAPZA1	F-actin-capping protein subunit alpha-1	82.122	60.4895	11	52	10	4809.61	2964.22	3136.79	3278.41	2046.45	2096.31	5459.49	3535.7	3386.98	3590.97	2391.99	2337.13	5852.46	3654.7	4231.77	4915.62	3113.73	3564.37
High	P07954	FH	Fumarate hydratase, mitochondrial	82.09	35.6863	14	42	14	5396.7	6543.12	1859.64	3590.75	4368.73	1216.3	6901.75	8667.27	2462.55	4572.87	5798.56	1571.14	6531.26	8211.75	2396.68	5509.97	6890.41	2000.6
High	P62979	RPS27A	Ubiquitin-40S ribosomal protein S27a	81.968	59.6154	10	63	2	14791.8	9483.06	9324.09	9692.94	6387.11	6311.53	15929.1	10623.3	10025.4	11232.3	7427.58	6976.34	16250.3	10998.1	10186.3	13787.6	9295.2	8584.66
High	Q86UP2	KTN1	Kinectin	81.815	17.9808	21	38	21	4069.1	6027.59	3320.32	2676.93	4011.55	2201.2	6234.37	9742.98	5431.24	4100.7	6510.45	3669.53	6165.87	9720.77	5506.46	5273.72	8261.88	4678.63
High	Q9UGI8	TES	Testin	81.785	47.981	19	43	19	6114.3	4517.66	4907.69	4153.97	3009.9	3350.68	8311.01	6029.91	6496.75	5647.1	4118.46	4424.82	7637.63	5462.89	5924.38	6492.92	4535.79	5123.52
High	O15143	ARPC1B	Actin-related protein 2/3 complex subunit 1B	81.742	50.8065	15	55	14	9196.15	7348.36	3033.35	6280.92	4907.07	2089.71	11382.3	9489.16	3870.04	7629.92	6242.27	2536.23	12805.9	10638.6	4190.33	10911.5	9073.97	3557.03
High	Q15782	CHI3L2	Chitinase-3-like protein 2	81.443	31.0256	11	73	11	13131.1	8641.62	9281.86	9068.92	5989.97	6343.17	8396.83	6245.68	5995.02	5656.26	4188.73	4024.91	7860.18	5777.31	5627.14	6736.94	4884.89	4820.26
High	P07858	CTSB	Cathepsin B	81.209	41.0029	14	73	14	19599.2	12513.3	10166	13374.1	8345.91	7072.28	16400.7	10794.2	7625.51	11004.6	6974.47	5238.63	14218.2	8754.44	6710.54	12116.5	7482.63	5732.58
High	Q14152	EIF3A	Eukaryotic translation initiation factor 3 subunit A	81.06	16.3531	21	45	21	5766.21	3592.75	3316.71	3771.2	2395.28	2132.27	7607.06	4676.95	4399.07	4909.2	3128.8	2897.33	8590.71	5364.53	5180.74	7163.44	4578.34	4412.95
High	Q14103	HNRNPD	Heterogeneous nuclear ribonucleoprotein D0	80.789	39.4366	16	68	1	9696.05	11470.5	5335.97	6354.86	7371.17	3527.34	14947.4	17458.1	8012.67	9727.58	11747.1	5469.11	16492.5	19619.8	8997.34	13842.2	16215	7417.6
High	Q9UHD8	43717	Septin-9	80.657	34.8123	17	43	17	3281.7	3343.85	3596.66	2227.54	2180.81	2405.58	4726.6	4969.28	5180.53	3108.24	3336.97	3314.41	5042.7	5223.31	5772.77	4288.33	4448.07	4918.32
High	P63241-2	EIF5A	Isoform 2 of Eukaryotic translation initiation factor 5A-1	80.577	60.3261	13	64	13	6424.26	10741.4	6074.47	4361.25	7059.2	4218.37	9112.48	13323.9	8617.22	5802.57	8740.45	5705.73	8428.54	14207.9	8181.43	7230.18	11996.2	6939.66
High	Q16531	DDB1	DNA damage-binding protein 1	79.966	22.7193	22	49	22	4430.2	4721.98	3371.47	3027.83	3166.83	2168.93	5372.8	5767.74	4085.1	3338.1	3737.5	2466.52	6188.08	6925.56	4780.89	5286.58	5755.81	3908.38
High	Q9UJ70-2	NAGK	Isoform 2 of N-acetyl-D-glucosamine kinase	79.937	37.6923	13	48	13	4560.35	2631.43	3596.38	3090.07	1773.46	2436.83	6028.73	3888.47	4732.62	4002.4	2431.12	3225.48	6028.07	3728.87	4789.72	5190.57	3175.79	4043.94
High	Q9UM54-6	MYO6	Isoform 6 of Unconventional myosin-VI	79.891	17.9767	19	38	19	3266.96	2249.11	2883.22	2196.61	1535.1	1903.16	4314.22	3126.67	3277.54	2792.43	2097	2114.58	5069.83	4555.23	4122.38	4346.09	3813.81	3567.99
High	O43396	TXNL1	Thioredoxin-like protein 1	79.66	50.173	12	37	12	2081.25	1904.71	2908.17	1428.78	1271.08	1974.84	2464.51	1865	3322.93	1589.63	1212.41	2248.7	2751.82	2114.02	3836.24	2372.55	1772.82	3224.88
High	Q05639	EEF1A2	Elongation factor 1-alpha 2	79.436	31.7495	14	127	1	132.807			94.5987			157.734			110.251			108.512			91.0217
High	Q14103-2	HNRNPD	Isoform 2 of Heterogeneous nuclear ribonucleoprotein D0	78.824	39.881	16	69	1
High	P22307	SCP2	Non-specific lipid-transfer protein	78.746	21.0238	14	55	14	5834.06	6491.23	4892.89	3832.96	4323.61	3278.84	8011.67	8375.29	6898.87	5174.72	5419.67	4615.01	7877.7	8191.28	6886.02	6677.85	6907.41	5827.03
High	P50570	DNM2	Dynamin-2	78.685	35.6322	27	52	27	5152.86	2804.38	2014.42	3463.23	1871.68	1403.79	7023.65	3913.18	2736.36	4690.69	2536.75	1774.41	7604.38	4217.18	2853.98	6445.8	3671.54	2483.34
High	Q13177	PAK2	Serine/threonine-protein kinase PAK 2	78.505	35.8779	16	52	11	6312.07	2367.6	2330.9	4296.25	1621.69	1535.23	9098.08	3408.09	3022.81	6086.51	2274.22	2012.74	8075.28	2985.95	2547.31	6898.14	2573.66	2232.69
High	Q99933	BAG1	BAG family molecular chaperone regulator 1	77.857	39.4203	15	42	15	5402.46	2253.08	3470.92	3513.86	1504.29	2364.2	8043.81	3080.61	5079.12	5110.19	2095.12	3341.05	6509.77	2705.33	4165.39	5564.96	2251.15	3538.38
High	P20618	PSMB1	Proteasome subunit beta type-1	77.705	59.751	11	63	11	3156.72	5021.15	4722.35	2028.64	3366.73	3231.18	3981.27	7314.66	5783.06	2677.49	4880.86	3888.33	5259.72	10094.9	6870.31	4481.57	8577.81	5905.18
High	Q6UWP8	SBSN	Suprabasin	77.569	42.8814	13	35	6	5814.82	8066.48	3193.82	4085.26	5614.85	2225.94	5674.72	8364.62	3255.65	3768.15	5608.17	2191	5171.5	7639.43	3052.04	4264.72	6557.06	2537.22
High	P00568	AK1	Adenylate kinase isoenzyme 1	77.155	71.6495	15	55	15	7921.18	5110.85	5043.49	5176.76	3289.11	3304.83	10827.1	6921.87	6426.36	6866.83	4360.4	4336.31	7852.01	5018.56	4900	6765.65	4243.12	4208.84
High	O95865	DDAH2	N(G),N(G)-dimethylarginine dimethylaminohydrolase 2	77.07	54.7368	13	69	12	5366.75	7125.67	2553.92	3632.06	4650.06	1775.65	6735.64	9686.95	3294.41	4417.61	6390.7	2114.09	5729.06	8291.91	2610.06	4900.21	6976.04	2257.05
High	P13716	ALAD	Delta-aminolevulinic acid dehydratase	76.754	54.5455	14	65	14	5409.26	3872.91	3637.47	3501.96	2586.12	2384.78	7087.31	4902.93	4445.16	4722.76	3230.96	2934.52	6599.2	4416.85	4056.39	5666.74	3764.06	3586.28
High	Q9NZM1	MYOF	Myoferlin	76.466	11.5478	20	31	20	1362.74	1921.68	1883.74	959.026	1301.01	1267.72	1482.4	2257.33	2027.19	974.232	1414.65	1275.51	2166.88	3162.32	2784.65	1824.54	2640.83	2377.39
High	P23396	RPS3	40S ribosomal protein S3	76.433	67.0782	16	59	16	7169.61	5630.24	3551.87	4770.29	3817.15	2414.22	7570.85	7145.99	4067.63	5013.78	4166.34	2587.81	10437.8	8608.14	5560.76	8719.9	7517.58	4744.28
High	P52565	ARHGDIA	Rho GDP-dissociation inhibitor 1	76.374	57.3529	11	76	11	12638.9	14013.6	8696.81	8298.71	9342.22	5859.98	17545.8	19099.8	12189.1	11513.9	12561	8014.83	16148.3	17576.8	11267.2	13577.1	14893.4	9261
High	Q15366-2	PCBP2	Isoform 2 of Poly(rC)-binding protein 2	76.292	48.0874	12	46	7	2337.77	1417.55	1025.38	1505.49	956.619	672.963	3247.03	2011.63	1361.3	2104.53	1306	889.247	3475.87	2052.29	1508.79	2975.22	1710.14	1286.49
High	P60981	DSTN	Destrin	76.121	55.1515	11	81	10	7523.57	12601.5	4847.43	4969.1	8288.98	3206.92	10094.6	16937.5	6433.49	6464.47	11329.9	4079.91	9778.1	17069.2	5892.47	8522.23	14206.3	5051.62
High	P02748	C9	Complement component C9	76.099	31.8426	15	58	15	8153.97	6949.07	7505.26	5488.92	4574.49	5164.88	8478.59	7245.87	6523.56	5643.81	4798.84	4338.1	10356.8	9119.85	8270	8565.8	7761.96	6991.64
High	P00491	PNP	Purine nucleoside phosphorylase	76.086	57.4394	12	34	12	1081.81	1814.15	847.162	750.985	1289.11	579.45	1429.95	2082.63	926.845	901.329	1434.12	612.828	1299.51	2009.78	948.577	1077.18	1659.34	787.635
High	Q9H788	SH2D4A	SH2 domain-containing protein 4A	76.083	39.207	15	55	15	3799.68	4441.18	4487.95	2555.78	2957.15	2650.79	5644.31	5969.36	6653.08	3732	3972.57	4302.79	4712.6	4882.66	5647.47	4098.64	4230.29	4397.91
High	P04424	ASL	Argininosuccinate lyase	75.973	31.0345	16	41	16	7026.44	4589.53	1754.01	4718.33	3134.94	1186.62	8950.81	5609.05	2161.53	5788.02	3750.2	1443.31	8064.96	5062.2	1968.94	6935.39	4307.05	1767.79
High	O75131	CPNE3	Copine-3	75.865	37.8026	15	40	15	3609.17	4576.96	2618.92	2344.98	2996.32	1749.81	4597.18	5750.22	3113.78	3081.95	3796.66	2120.05	5304.26	6773.04	3522.01	4519.82	5784.6	2990.71
High	O43399-7	TPD52L2	Isoform 7 of Tumor protein D54	75.756	55.8952	12	36	3	4214.92	4174.23	3186.61	2743.55	2761.34	2111.3	5554.79	5570.07	4218.04	3483.71	3560.84	2595.16	4876.21	4828.96	3416.35	4109.72	4143.19	3012.99
High	O95336	PGLS	6-phosphogluconolactonase	75.511	62.7907	12	63	12	6602.22	5529.8	3707.51	4483.45	3822.21	2361.14	8985.9	7958.48	5133.94	5913.81	5266.15	3272.48	7314.01	6690.51	4132.99	6259.66	5635.44	3463.94
High	P27816	MAP4	Microtubule-associated protein 4	75.311	22.0486	24	42	10	6704.84	8375.42	2298.83	4392.94	5589.37	1562	9253.23	11847.4	3186.17	6081.03	7864.24	2107.47	8195.31	10874.4	2962.88	6952.57	9243.88	2584.58
High	Q9NR46	SH3GLB2	Endophilin-B2	75.147	46.5823	17	42	16	6035.28	3473.51	1211.76	4040.91	2290.58	855.435	7799.14	4766.97	1614.92	5070.85	3007.36	1040.37	7870.62	4874.52	1551.01	6884.94	4173.23	1374.51
High	Q9BR76	CORO1B	Coronin-1B	75.096	37.4233	14	62	14	3979.14	8227.5	3756.47	2591.57	5498.78	2521.16	5445.7	11566.9	5361.56	3461.4	7708.65	3468.47	5750.43	13387.3	5989.68	4861.29	11327.7	5034.78
High	P29218-3	IMPA1	Isoform 3 of Inositol monophosphatase 1	74.985	40.7738	14	52	14	8559.07	6207.74	4348.17	5781.28	4021.41	2925.75	9610.93	7263.73	4836.04	6233.41	4620.68	3169.25	8862.71	6799.61	4612.68	7589.73	5871.79	4112.58
High	P03952	KLKB1	Plasma kallikrein	74.942	32.9154	19	34	19	4278.5	4045	2371.24	2911.91	2815.86	1639.26	5707.85	5697.09	3079.64	3861.17	3475.52	2054.99	5896.39	4950.72	3068.44	4952.53	4323.01	2612.11
High	Q07157	TJP1	Tight junction protein ZO-1	74.862	15.6178	20	29	19	1973.79	2046.19	680.614	1315.44	1342.04	473.218	2374.5	2525.88	859.472	1510.45	1687.53	552.837	2440.93	2531.44	885.633	2109.35	2142.26	803.481
High	Q15084-2	PDIA6	Isoform 2 of Protein disulfide-isomerase A6	74.84	37.3984	14	34	14	2694.38	2586.31	1576.55	1822.88	1580.57	993.938	3655.95	3008.23	2051.29	2397.63	2137.73	1313.6	3655.93	3005.73	1937.12	3175.01	2570.63	1602.89
High	P04004	VTN	Vitronectin	74.801	28.4519	11	73	11	9579.02	4422.16	3547.98	6587.17	2942.15	2403.23	11992.3	5256.51	3978.88	7891.56	3460.94	2638.07	11618.5	5047.73	3833.98	9943.98	4312.27	3271.88
High	Q14258	TRIM25	E3 ubiquitin/ISG15 ligase TRIM25	74.756	35.0794	19	51	19	6700.7	3141.58	2850.76	4506.76	2145.73	1927.97	9292.14	4668.71	3849.55	6184.21	2945.47	2550.05	10662.4	4873.16	4427.38	8933.99	4254.8	3798.81
High	P16403	HIST1H1C	Histone H1.2	74.754	43.1925	15	71	5	10971.2	11425.5	6935.68	7217.2	7573.74	4617.94	18327.8	20094.5	11894.2	11674.5	13610.5	8047.28	13360.6	16413	9213.76	11532	14059.4	7969.8
High	Q9UQ80	PA2G4	Proliferation-associated protein 2G4	74.59	47.9695	17	56	17	7193.68	4187.87	5211.94	4855.08	2749.44	3465.71	9600.46	5639.32	7015.95	6388.68	3656.88	4553.3	9699.72	5426.48	6857.44	8222	4631.85	5828.48
High	P52272	HNRNPM	Heterogeneous nuclear ribonucleoprotein M	74.466	32.3288	22	56	22	6551.42	9951.31	5388.64	4286.54	6671.91	3573.67	10669.1	15446.3	8749.75	6998.79	10474.1	5645.9	10685.2	15615.3	8797.71	8962.04	13280.3	7404.92
High	P25325-2	MPST	Isoform 2 of 3-mercaptopyruvate sulfurtransferase	74.361	48.5804	11	39	11	3928.46	3763.55	3363.21	2693.68	2530.62	2311.76	5682.6	5401.28	4929.42	3750.42	3625.56	3224.5	4324.28	4151.61	3620.99	3563.15	3436.65	3169.28
High	P46108	CRK	Adapter molecule crk	74.332	58.5526	14	35	14	2836.4	4387.57	1375.56	1675.08	2942.23	919.74	3071.44	5535.96	1634.91	2085.7	3788.29	1092.92	2843.4	5281.99	1534.91	2410.47	4521.71	1304.7
High	O43488	AKR7A2	Aflatoxin B1 aldehyde reductase member 2	74.193	43.454	13	44	13	4483.3	6402.07	2837	3069.99	4236.49	1979	5871.49	10195.5	4233.5	3951.51	6625.96	2825.24	4740.57	8244.31	3483.32	3976.02	6728.11	2942.27
High	Q04760	GLO1	Lactoylglutathione lyase	74.037	71.7391	14	71	14	13366.6	11420.4	3705.99	9050.26	7688.3	2507.26	15048.7	12830	4128.28	10079.2	8522.88	2786.33	13592.2	11137.8	3899.67	11753.6	9530.92	3364.24
High	P02750	LRG1	Leucine-rich alpha-2-glycoprotein	73.838	52.4496	14	77	14	7126.53	7936.06	6459	4883.06	5407.23	4376.34	7487.37	8785.25	6844.35	4954.82	5735.73	4644.6	7069.62	7933.16	6319.62	6029.5	6686.6	5504.3
High	Q32MZ4-3	LRRFIP1	Isoform 3 of Leucine-rich repeat flightless-interacting protein 1	73.363	22.8723	18	40	15	5992.09	3970.02	4444.3	3984.85	2674.13	2841.66	8324.8	6080.6	6441.02	5470.42	4039.92	4256.45	8221.12	6406.72	6610.68	6936.05	5409.32	5627.63
High	Q15019-2	43710	Isoform 2 of Septin-2	73.295	36.8687	11	36	11	1411.46	2372.32	974.706	940.182	1605.44	651.136	1831.98	3802.74	1343.43	1209.67	2304.69	866.934	2082.86	3661.26	1403.82	1737.28	3131.67	1217.58
High	Q9BRF8	CPPED1	Serine/threonine-protein phosphatase CPPED1	73.215	49.3631	13	47	13	4995.06	3594.15	1925.69	3392.99	2397.32	1330.85	7342.93	4530.9	3174.93	4837.8	2855.45	2086.46	6084.49	3969.69	2461.98	5277.37	3402.34	2094.96
High	Q9Y3F4-2	STRAP	Isoform 2 of Serine-threonine kinase receptor-associated protein	73.207	56.1983	16	36	16	4918.81	3594.36	2297.12	3186.66	2236.32	1553.37	6961.84	5184.01	2921.1	4658.53	3624.34	1997.45	7640.99	5603.76	3099.76	6531.39	4671.07	2659.19
High	A0AVT1	UBA6	Ubiquitin-like modifier-activating enzyme 6	73.144	21.9582	19	35	19	2968.63	1674.18	1546.57	1999.14	1139.74	1014.19	3682.67	2195.62	2051.09	2365.37	1437.98	1344.17	3869.71	2223.8	2141.76	3322.24	1921.14	1766.97
High	P47755	CAPZA2	F-actin-capping protein subunit alpha-2	73.079	65.7343	12	36	11	3449.87	4201.52	3476.9	2389.14	2878.47	2339.47	4049.61	4632.52	4507.01	2558.48	3116.29	2888.09	4479.01	5009.97	4870.64	3846.86	4385.9	4200.51
High	P20700	LMNB1	Lamin-B1	72.962	30.3754	19	37	16	3749.69	575.893	1857.83	2454.33	403.89	1223.44	5807.22	889.058	2561.95	3832.19	587.156	1735.42	6065.76	900.758	2700.3	5221.17	752.957	2355.57
High	Q14376	GALE	UDP-glucose 4-epimerase	72.945	49.7126	15	44	15	5268.04	2457.29	2552.68	4223.54	1656.77	1867.82	7072.04	3452.99	3274.33	4273.19	2315.42	2135.42	6545.42	3220.89	3009.62	5443.01	2775.17	2523.46
High	P09429	HMGB1	High mobility group protein B1	72.842	55.3488	15	71	11	8554.58	12804.5	8099.61	5537.93	8323.17	5359.68	13872.9	22141.5	12527.4	9141.37	14602.2	8749.77	13608.7	21873.8	12540.4	11573.9	18252.6	10726.7
High	P63000-2	RAC1	Isoform B of Ras-related C3 botulinum toxin substrate 1	72.748	39.3365	11	80	5	10155.4	12434.8	14177.6	6764.19	8407.01	9383.56	13708.4	16573.8	18968.5	8899.65	10892.8	12911.7	12566.5	16385.8	18712.8	10616.6	13652.9	15768.5
High	Q9UH65	SWAP70	Switch-associated protein 70	72.692	35.2137	20	39	20	4285.41	3983.77	2825.8	2863.56	2620.93	1908.89	6481.49	5940.47	4139.62	4372.29	3847.65	2833.66	6671.94	6053.63	3920.19	5729.71	5107.88	3463.85
High	O43490	PROM1	Prominin-1	72.462	22.4277	13	37	13	1609.69	3005.15	2022.29	1034.88	2094.05	1386.28	1664.39	3373.41	2277	1129.4	2313.07	1472.08	1344.4	2848.35	1796.21	1165.32	2434.83	1542.58
High	P05089	ARG1	Arginase-1	72.442	35.0932	12	42	12	7188.62	6997.62	8071.71	4628.1	4670.85	5279.04	6373.38	6261.57	6758.81	4141.73	4019.97	4377.5	9488.7	7762.33	9698.46	7911.35	6540.58	8251.6
High	P10412	HIST1H1E	Histone H1.4	72.398	42.4658	14	77	4	2792.63	7923.71	3741.58	1819.17	5562.28	2517	3761.6	11656.6	4722.88	2544.64	7361.64	3213.39	3816.53	12303.2	5273.54	3215.25	9559.6	4393.57
High	P48739-3	PITPNB	Isoform 3 of Phosphatidylinositol transfer protein beta isoform	72.382	62.6374	16	49	13	3469.56	2729.82	2050.1	2332.42	1893.43	1372.39	4296.49	3315.75	2536.35	2888.73	2266.88	1680.42	4726.04	3175.66	2626.26	3784	2765.47	2190.13
High	P06703	S100A6	Protein S100-A6	72.252	75.5556	11	163	11	57663.4	37406.7	16634.3	38605.4	24821.2	11185	83119.8	54969.6	21750.5	53899.5	34979.1	14507.8	66616	44320.4	16765.2	55498	37176.9	14377.4
High	P46926	GNPDA1	Glucosamine-6-phosphate isomerase 1	72.22	58.8235	14	51	10	6293.18	4083.67	5027.17	4256.37	2767.02	3445.37	8363.59	5636.07	6693.04	5454.28	3885.56	4317.42	7663.68	5377.87	6400.05	6553.23	4587.21	5477.76
High	Q53EL6	PDCD4	Programmed cell death protein 4	72.139	39.6588	14	41	14	2877.63	4320.97	1773.75	1895.21	2895.43	1164.79	3213.17	4955.01	2049.88	2172.95	3391.52	1310	3827.34	6508.82	2575.89	3253.83	5459.49	2132.54
High	Q92896-2	GLG1	Isoform 2 of Golgi apparatus protein 1	72.129	18.7864	23	47	23	6269.45	5791.48	4582.28	4176.43	4009.06	3217.28	7259.82	6055.08	5134.24	4748.76	4095.42	3344.4	6288.19	5308.11	4498.18	5454.65	4568.02	3767.12
High	P61224	RAP1B	Ras-related protein Rap-1b	72.113	57.0652	13	47	4	6647.48	6519.27	3299.54	4217.45	4224.68	2208.04	9680.62	8856.13	4926.91	6199.05	5768.93	3317.35	8799.81	8589.93	5041.5	7387.28	7319.09	4364.95
High	P12956	XRCC6	X-ray repair cross-complementing protein 6	71.877	33.4975	18	38	18	3857.39	2644.96	3146.65	2592.61	1699.13	2046.76	5212.11	3769.22	4222.56	3439.39	2520.86	2766.15	7573.89	5452.26	5901.7	6453.34	4572.92	5081.41
High	Q14203-4	DCTN1	Isoform 4 of Dynactin subunit 1	71.6	17.7175	15	27	15	1799.05	2167.04	685.359	1243.58	1482.44	459.32	1966.19	2592.58	941.403	1359.06	1728.54	599.67	2530.95	2866.55	1034.3	2188.4	2427.84	852.743
High	P30520	ADSS	Adenylosuccinate synthetase isozyme 2	71.531	39.4737	15	40	15	3523.7	4136.2	2522.6	2275.98	2729.72	1680.72	5417.13	6227.23	3680.87	3536.69	4131.63	2475.42	4664.95	5402.97	3149.55	4024.58	4687.76	2698.95
High	P30040	ERP29	Endoplasmic reticulum resident protein 29	71.427	42.1456	11	51	11	2378.31	3007.62	3721.65	1532.99	1999.38	2427.41	3696.34	4644.82	5867.41	2363.87	3043.2	3962.54	3676.09	4560.55	5695.49	3130.33	3939.91	4848.69
High	O43399-3	TPD52L2	Isoform 3 of Tumor protein D54	71.404	53.5885	10	27	1		480.072			333.378			743.472			472.866			633.595			556.139
High	P63244	RACK1	Receptor of activated protein C kinase 1	71.391	57.7287	14	42	14	2946.74	3540.97	3430.21	1971.54	2344.21	2322.51	2906.07	3389.19	3181.75	1908.43	2214.02	2112.37	4727.36	4936.93	5001.14	3972.8	4228.62	4335.52
High	O95436	SLC34A2	Sodium-dependent phosphate transport protein 2B	71.248	20.7246	15	41	3	8076.91	4443.32	6468.11	5334.26	2961.68	4195.2	11060.2	6111.93	8642.72	7191.11	4092.5	5617.87	10044.5	5745.77	8083.13	8500.83	4886.03	6897.19
High	Q07960	ARHGAP1	Rho GTPase-activating protein 1	71.004	48.7472	15	44	15	4185.66	4580.29	3307.32	2772.96	3053.51	2181.73	5904.86	6339.41	4191.03	3883.08	4143.11	2678.77	5534.72	5839.16	3630.81	4774.59	4917.22	3044.5
High	P25787	PSMA2	Proteasome subunit alpha type-2	70.947	47.8632	9	54	9	2986.71	5199.04	982.203	2070.99	3530.22	640.143	4363.48	8157.78	1626.37	2915.43	5623.13	1105.18	6057.48	11837.6	2509.6	5075.15	9900.88	2124.57
High	P61916	NPC2	NPC intracellular cholesterol transporter 2	70.879	51.6556	9	55	9	9965.46	8928.33	4551.54	6634.28	6140.32	3095.74	9077.88	8252.55	4468.45	6038.11	5436.32	2932.06	7602.82	6870.95	3701.71	6454.12	5739.75	3184.13
High	P61221	ABCE1	ATP-binding cassette sub-family E member 1	70.698	31.2187	16	38	16	2657.75	6130.72	2202.98	1784.53	3848.06	1483.72	3216	6965.49	2579.12	2163.39	4801.28	1756.02	3568.78	7409.69	2690.48	3045.07	6229.97	2321.88
High	O95757	HSPA4L	Heat shock 70 kDa protein 4L	70.678	26.6985	17	39	14	2564.34	1883.55	1751.17	1790.81	1259.89	1177.43	3412.64	2387.6	2325.9	2253.02	1561.48	1516.95	3643.32	2701.03	2592.87	3044.96	2306.02	2156.53
High	Q8IWE2	FAM114A1	Protein NOXP20	70.657	31.9716	12	29	12	2889.84	1241.27	2662.48	1927.09	825.364	1817.97	3694.74	1738.21	2153.7	2502.61	1157.85	1411.84	3454.99	1478.16	1935.74	2995.96	1269.98	1690.82
High	P07357	C8A	Complement component C8 alpha chain	70.584	29.7945	14	34	14	4777.82	5565.35	2043.84	3257.95	3844.24	1375.61	6047.2	7206.31	2408.13	3853.21	4859.98	1608.49	5718.02	7013.07	2480.44	4849.54	5925.82	2101.48
High	O95782	AP2A1	AP-2 complex subunit alpha-1	70.572	21.2897	17	41	11	3080.82	3325.16	2736.69	2082.89	2230.81	1828.88	4504.83	4001.57	3649.65	2863.34	2536.94	2439.05	4532.67	4155.9	3632.68	3817.81	3496	3166.75
High	Q96PD5-2	PGLYRP2	Isoform 2 of N-acetylmuramoyl-L-alanine amidase	70.474	27.4448	10	40	10	1098.74	1504.56	916.628	742.8	1058.39	679.166	1453.22	1986.92	1288.2	970.348	1302.43	824.025	1419.06	1936.17	1456.35	1234.61	1608.76	1221.66
High	O43390	HNRNPR	Heterogeneous nuclear ribonucleoprotein R	70.411	30.4897	17	40	10	1270.25	1658.71	2839.85	812.559	1067.98	1835.16	1817.45	2284.59	3966.12	1235.07	1505.14	2648.7	2168.92	2673.11	4375.43	1795.82	2254.39	3660.63
High	Q14697	GANAB	Neutral alpha-glucosidase AB	70.404	24.3644	20	40	20	6226.6	2546.78	3795.38	4275.98	1694.6	2534.27	6634.3	2708.82	3978.27	4449.58	1818.38	2586.74	7906.75	3297.32	4771.56	6652.68	2784.45	4069.02
High	P48163	ME1	NADP-dependent malic enzyme	70.388	31.993	16	46	16	4825.74	5645.06	3617.64	3254.23	3782.16	2429.92	5845.26	6412.14	4533.72	3859.18	4293.23	3075.34	4814.51	5615.18	3813.65	4071.81	4737.19	3360.44
High	P23588	EIF4B	Eukaryotic translation initiation factor 4B	70.28	23.7316	16	49	16	12143.7	7292.71	4989.3	7157.53	4815.07	3387.98	14996.9	11178	6591.83	9956.65	7517.7	4432.91	13888.7	10053.4	5940.29	11618.7	8513.66	5035.41
High	P55196-3	AFDN	Isoform 3 of Afadin	70.199	13.8267	17	31	17	3367.28	1501.77	1303.62	2149.41	937.704	872.159	4468.51	1981.12	1618.34	2836.15	1260.85	1070.04	4921.1	2019.27	1879.28	4170.92	1675.72	1630.87
High	Q9NTX5	ECHDC1	Ethylmalonyl-CoA decarboxylase	70.126	51.4658	14	39	14	2696.22	3654.73	2124.4	1857.62	2430.09	1420.6	3697.2	5600	2957.55	2447.63	3557.55	1871.34	3087.56	4522.79	2310.17	2653.82	3877.54	1971.89
High	Q00169	PITPNA	Phosphatidylinositol transfer protein alpha isoform	70.102	61.4815	19	54	16	8345.41	6184.86	5510.87	5514.9	4238.63	3656.9	10605.4	8491.52	6932.71	6979.47	5457.57	4417.55	10061.9	8442.5	6605.47	9072.57	7177.86	5722.26
High	P05120	SERPINB2	Plasminogen activator inhibitor 2	69.985	43.1325	14	46	14	6580.79	2652.91	4417.63	4477.93	1731.63	2918.21	7843.6	3271.32	5254.33	5091.96	2198.12	3456.05	7596.1	2852.31	5369.08	6631.06	2400.51	4548.96
High	O43852-3	CALU	Isoform 3 of Calumenin	69.94	50.1548	14	39	3	1404.67	1931.03	2061.11	937.612	1317.7	1419.5	1142.06	1483.7	1727.58	778.629	1042.62	1166.24	845.291	1282.45	1424.24	738.041	1108.63	1175.66
High	P19367-3	HK1	Isoform 3 of Hexokinase-1	69.841	23.5613	20	40	18	3146.82	3120.31	2395.72	2123.14	2068.03	1493.62	3912.69	3925.01	2518.88	2620.03	2581.34	1622.71	5902.15	6306.89	3073.15	5050.43	5212.5	2561.58
High	Q03154	ACY1	Aminoacylase-1	69.63	46.3235	14	38	14	4070.94	1435.06	3013.51	2724.61	961.237	1967.54	5102.65	1991.33	3741.32	3318.98	1284.46	2452.62	4644.54	1765.22	3265.62	3970.03	1458.04	2758.71
High	P0CG47	UBB	Polyubiquitin-B	69.614	86.8996	9	60	1		349.016	537.886		243.062	373.502		608.675	883.168		401.659	574.251		392.548	598.998		330.742	500.761
High	P09210	GSTA2	Glutathione S-transferase A2	69.578	44.5946	13	168	13	29612.6	30806.8	25963.8	20601.4	21049.8	17688.1	44041	42969.3	34326.4	28497.1	28177.7	23071	24293.1	25301.4	18878.2	20231.4	21248.4	16385.4
High	Q5VW32	BROX	BRO1 domain-containing protein BROX	69.416	41.6058	13	53	13	4321.81	5291.53	4150.97	2840.25	3443.01	2702.69	6072.2	7669.86	5869.82	4138.44	5009.26	3893.4	6063.72	7366.27	5772.08	5215.51	6243.42	4879.02
High	Q13153	PAK1	Serine/threonine-protein kinase PAK 1	69.276	29.7248	13	36	8	1374.95	1392.41	1252.85	936.946	956.353	847.662	1853.28	1769.3	1769.25	1255.98	1211.56	1185.69	1807.86	1673.64	1649.5	1498.48	1370.01	1477.11
High	Q8NCW5	NAXE	NAD(P)H-hydrate epimerase	69.249	43.4028	11	39	11	5726.7	2076.91	2572.9	3906.72	1403.94	1741.1	6954.82	2729	3325.03	4760.91	1810.19	2197.45	5441.46	2156.87	2595.33	4562.51	1837.59	2257.86
High	Q15847	ADIRF	Adipogenesis regulatory factor	69.234	80.2632	6	77	6	15489.8	21359.9	16030.9	10200.1	14589.2	11021.2	18214.7	26237.6	20668.2	12106.1	18050.9	13173.7	16612.2	24368.6	19275.1	14426.2	20811.6	15613.2
High	Q14847	LASP1	LIM and SH3 domain protein 1	69.054	50.5747	16	65	15	13552.6	13423.3	8133.87	8081.91	8789.49	5429.95	17092.6	18182.4	11499.7	10954.1	12121.8	7765.79	14945.4	17055.6	10678.9	12455.2	14597.3	9063.77
High	Q9BZQ8	FAM129A	Protein Niban	68.964	21.0129	14	30	14	1734.9	2428.83	2230.12	1178.11	1614.49	1442.42	2581.24	3455.31	3288.89	1714.82	2270.17	2084.01	2471.77	3004.26	3204.83	2040.95	2615.17	2846.37
High	P62805	HIST1H4A	Histone H4	68.94	52.4272	8	59	8	7950.67	4649.68	4658.87	5204.64	3066.39	3029.32	10604.7	6166.56	6356.38	7292.6	4095.98	4337.86	18694.2	9777.87	11379.3	15915.1	8237.16	9615.61
High	P61981	YWHAG	14-3-3 protein gamma	68.881	46.5587	11	77	8	4550.45	4643.88	2755.2	3025.64	3097.47	1783.26	6112.71	6085.36	3812.8	3871.83	4016.59	2271.67	6421.19	6197.22	3868.05	5561.75	5043.22	3208.67
High	Q9UBC9	SPRR3	Small proline-rich protein 3	68.864	84.0237	16	62	16	7379.01	11381.2	2725.11	4815.49	8121.58	1822.44	10051	15588.9	3572.84	6515.46	10851.4	2349.48	10529	17075.7	3690.91	8807.82	14491.4	3049.03
High	Q15293	RCN1	Reticulocalbin-1	68.76	44.4109	14	40	14	9592.15	2767.32	3079.28	6586.32	1847.52	2037.11	10240.3	3045.12	3227.04	6897.01	2034.44	2144.08	9186.21	2641.11	2985.37	7563.67	2252.61	2400.94
High	P13010	XRCC5	X-ray repair cross-complementing protein 5	68.366	27.3224	18	37	18	1923.34	2512.19	1326.4	1301.35	1689.98	903.094	2092.04	4266.41	1723.06	1352.29	2845.66	1139.02	2872.09	4582.37	2359.46	2451.71	3844.99	1936.13
High	P00736	C1R	Complement C1r subcomponent	68.305	32.1986	18	43	16	3571.27	3743.25	2403.12	2383.15	2547.4	1702.08	4307.2	4889.47	3127.13	2820.41	3308.18	2052.22	4956.99	5427.27	3539.49	4068.15	4469.35	2928.5
High	Q96HE7	ERO1A	ERO1-like protein alpha	67.981	32.4786	15	37	15	3477.17	2715.54	2313.92	2328.52	1807.56	1517.88	4425.29	3180.38	2644.38	2906.76	2045.83	1808	5782.72	3835.71	4050.99	4856.97	3213.97	3426
High	P14314	PRKCSH	Glucosidase 2 subunit beta	67.971	27.8409	14	36	14	6284.42	5711.23	4407.58	4147.02	3776.39	2865.53	6692.54	6067.73	4926.81	4452.76	3900.14	3216.74	8803.54	7115.05	5264.9	7390.39	6067.67	4441.29
High	P23284	PPIB	Peptidyl-prolyl cis-trans isomerase B	67.965	51.3889	13	57	13	15450.6	10327.7	11500.9	10384.2	6795.44	7915.15	19518.1	13139	13351.1	12536	8121.97	8898.44	15098.8	9851.81	10011	12825.6	8471.94	8696.4
High	P13929	ENO3	Beta-enolase	67.93	21.1982	7	692	2	269.184	1069.18	335.847	180.347	739.044	232.173	307.957	1237.07	349.311	204.567	836.335	234.98	266.719	1070.92	259.042	238.364	924.117	213.978
High	P08134	RHOC	Rho-related GTP-binding protein RhoC	67.918	53.886	10	53	1	250.64	285.315	50.3913	163.692	196.439	36.196	326.919	395.343	69.0791	216.618	253.976	45.6066	303.09	404.081	69.3266	271.07	310.507	53.6077
High	Q9H6S3	EPS8L2	Epidermal growth factor receptor kinase substrate 8-like protein 2	67.797	30.2098	18	38	18	4121.5	3143.19	1851.76	2715.38	2099.29	1278.4	5371.45	4140.2	2244.97	3448.65	2660.83	1490.31	6182.2	4489.43	2485.45	5346.33	3793.57	2164.05
High	O94973-2	AP2A2	Isoform 2 of AP-2 complex subunit alpha-2	67.495	23.617	15	28	9	1497.04	163.927	279.097	1029.64	114.649	200.923	1665.13	213.216	323.909	1112.27	156.713	213.403	1613.28	217.643	332.886	1420.32	194.106	279.267
High	P26447	S100A4	Protein S100-A4	67.45	58.4158	10	318	10	60199.8	49296.6	40911.5	43171	35130.4	27739.3	89229	74678.8	58719.8	57900.6	47183.9	36934.6	71997	58587.1	45765.6	61196.6	50292.9	38629.7
High	P07108-5	DBI	Isoform 5 of Acyl-CoA-binding protein	67.368	44.5946	9	72	9	14885	11485	6975.63	9975.79	7763.34	4684.91	21988.7	16436.4	9772.78	14837.9	11344.9	6884.47	18327.9	14105.4	8343.45	15554.1	12055.3	7072.41
High	P27695	APEX1	DNA-(apurinic or apyrimidinic site) lyase	66.987	49.3711	11	38	11	1976.21	2093.56	3259.58	1392.71	1442.3	2240.54	2827.63	3066.46	4555.71	1860.62	2016.29	3075.5	2792.63	2924.1	4705.86	2460.91	2566.88	4010.34
High	P25815	S100P	Protein S100-P	66.982	56.8421	8	65	8	10117.7	5809.42	8247.47	6349.54	3807.65	5301.11	11957.4	7821.71	9557.92	7642.27	5315.16	6318.15	11652.2	7126.47	9405.25	9689.32	5920.5	7865.93
High	P35606	COPB2	Coatomer subunit beta'	66.976	21.8543	17	37	17	4423.17	2103.98	4120.32	2953.4	1446.92	2766.76	5814.48	2504.07	5451.22	3813.37	1651.03	3574.23	7039.97	2885.55	6624.52	5976.95	2465.7	5705.05
High	Q562R1	ACTBL2	Beta-actin-like protein 2	66.919	18.617	9	166	1		128.048	129.252		88.4509	94.2195		197.672	175.308		124.637	115.815		149.919	186.278		127.874	158.016
High	Q9Y266	NUDC	Nuclear migration protein nudC	66.886	50.1511	17	39	17	8524.63	6664.82	2048.11	5765.48	3946.63	1434.96	12093.7	9525.7	3482.97	7846.24	5635.64	1892.59	10746.3	7977.93	2438.31	9181.22	6336.35	2281.32
High	P07358	C8B	Complement component C8 beta chain	66.877	29.4416	14	46	14	4069.44	4039.31	3260.63	2744.79	2734.96	2233.95	4676.11	4704.91	3882.69	3085.23	3139.9	2645.67	4382.26	4636.3	3946.32	3791.09	3953.78	3399.83
High	P54578	USP14	Ubiquitin carboxyl-terminal hydrolase 14	66.853	37.6518	14	34	14	3697.28	1511.87	2518.04	2481.36	1116.47	1658.19	5226.15	2146.89	3515.7	3379.24	1461.21	2311.72	5553.33	2525.67	3932.08	4715.83	1987.16	3314.26
High	Q5SRE7	PHYHD1	Phytanoyl-CoA dioxygenase domain-containing protein 1	66.793	46.7354	10	31	10	2930.62	1791.81	1118.57	2016.74	1076.6	747.161	3310.19	2062.44	1315.82	2155.52	1272.99	905.348	2742.45	1893.44	1635.66	2372.88	1514.88	1364.01
High	P35998	PSMC2	26S proteasome regulatory subunit 7	66.557	39.7229	16	28	16	2075.38	2073.69	1598.86	1397.85	1361.66	1081.33	2530.02	2649.08	1965.04	1624.48	1800.97	1312.05	3566.38	4073.03	2604.95	3026.33	3427.47	2185.96
High	Q5VT79	ANXA8L1	Annexin A8-like protein 1	66.51	43.4251	13	37	2	195.812	225.802	68.2322	133.999	162.782	44.2832	281.113	370.634	99.4016	196.002	247.768	63.179	289.406	388.139	106.248	256.435	345.866	86.6597
High	Q8TCD5	NT5C	5'(3')-deoxyribonucleotidase, cytosolic type	66.44	70.1493	11	48	11	3495.13	2252.33	2868.7	2334.13	1515.65	1960.32	4449.3	2937	3658.28	2958.55	1937.84	2404.07	3917.36	2516.4	3185	3371.13	2205.99	2695.05
High	O95436-2	SLC34A2	Isoform 2 of Sodium-dependent phosphate transport protein 2B	66.315	20.6096	14	36	2	846.946	912.663	1667.28	510.586	625.195	1070.02	1181.22	1481.84	2493.27	799.743	1038.67	1604.57	976.37	1206.7	1924.94	814.539	1048.24	1653.69
High	Q9Y315	DERA	Deoxyribose-phosphate aldolase	66.185	47.1698	12	38	12	2606.38	2843.05	2190.36	1740.85	1903.03	1463.78	3493.79	3505.77	3010.06	2251.73	2360.95	1985.44	3384.53	3119.47	2971.23	2945.96	2674.52	2619.53
High	Q15642-2	TRIP10	Isoform 2 of Cdc42-interacting protein 4	65.914	40.367	17	41	17	4224.94	3571.48	2429.6	2844.15	2326.45	1628.43	5545.06	4717.55	3044.9	3690.67	2978.48	1979.64	6318.2	4967.34	3117.44	5387.69	4209.95	2631.21
High	Q8WUF5	PPP1R13L	RelA-associated inhibitor	65.78	23.1884	15	29	15	4886.21	1370.18	2632.59	3205.13	906.621	1752.41	5335.61	1620.7	3575.35	3497.95	1043.47	2246.57	5059.14	1482.46	3386.5	4382.46	1233.89	2871
High	Q13310-3	PABPC4	Isoform 3 of Polyadenylate-binding protein 4	65.575	22.4242	15	40	7	1343.85	1077.99	1201.23	911.631	730.785	829.917	1419.24	1612.46	1333.19	915.969	1053.34	864.237	1252.09	1472.4	1375.53	1041.48	1240.15	1197.03
High	P54136	RARS	Arginine--tRNA ligase, cytoplasmic	65.564	32.4242	18	42	18	3397.69	3546.45	2531.24	2340.13	2416.06	1677.03	4893.44	4424.87	3061.67	2877.38	2852.91	1980.37	5574.46	5346.66	3963.3	4873.71	4498.97	3334.09
High	P14735	IDE	Insulin-degrading enzyme	65.525	20.0196	18	45	18	7293.43	4775.58	4237.42	4849.56	3249.41	2872.05	9761.27	6662.6	5344.99	6445.65	4303.21	3565.57	9776.42	6575.64	5042.09	8215.35	5464.18	4242.25
High	P01019	AGT	Angiotensinogen	65.521	23.7113	10	42	10	7611.11	3887.41	2605.26	4861.18	2547.05	1757.12	11420.7	5971.79	3714.21	7338.61	3779.17	2370.64	10269.5	5160.79	3466.23	8695.51	4384.44	2973.87
High	O43852-4	CALU	Isoform 4 of Calumenin	65.5	46.13	14	37	3	11029.2	4862.59	2287.82	7822.29	3240.27	1568.05	10215.5	4582.41	2214.75	6848.6	3036.52	1410.62	8663.93	4001.01	2075.67	7432.63	3425.07	1783.63
High	P07910	HNRNPC	Heterogeneous nuclear ribonucleoproteins C1/C2	65.287	33.6601	12	47	12	5454.87	5954.01	2295.41	3586.85	3979.85	1499.9	8528.71	9620.13	3419.11	5430.68	6495.77	2149.89	7964.85	9675.77	3652.81	6848.47	8399.24	3154.7
High	O94979-8	SEC31A	Isoform 8 of Protein transport protein Sec31A	65.196	17.356	20	55	20	11448.6	4434.62	5171.61	7711.8	2976.51	3467.04	15807.4	6624.66	6653.68	10581.9	4277.43	4272.64	16120.9	6673.66	6878.36	13629	5579.75	5672.64
High	P20742	PZP	Pregnancy zone protein	65.195	6.0054	8	67	1		94.4245			73.3538			120.993			83.7181			115.435			86.2579
High	O95361	TRIM16	Tripartite motif-containing protein 16	65.133	35.9929	16	41	10	2091.74	2375.76	1539.64	1352.08	1539.54	1024.79	2392.73	2821.92	1643.94	1559.65	1850.92	1080.58	2847.49	3382.56	1823.02	2433.64	2879.47	1582.24
High	P02511	CRYAB	Alpha-crystallin B chain	65.09	57.1429	10	86	10	6302.05	5944.13	4963.97	4155.68	3977.62	3250.34	9264.31	8623.19	7324.49	6151.64	5778.34	4808.72	10638.2	9224.66	8120.15	9041.08	7771.66	6936.13
High	P00492	HPRT1	Hypoxanthine-guanine phosphoribosyltransferase	65.044	65.5963	11	39	11	3552.27	2253.73	959.427	2419.69	1538.48	635.825	4306.71	2797.21	1256.48	2799.8	1772.57	808.332	3408.65	2150.31	992.176	2904.27	1852.93	821.954
High	P29966	MARCKS	Myristoylated alanine-rich C-kinase substrate	64.847	50.3012	10	25	10	3004.91	4802.22	4249.76	1914.34	3025.36	2742.65	4751.1	7932.03	6154.57	2995.2	5246.21	3879.75	3920.72	7072.88	5239.17	3331.22	5785.43	4433.68
High	Q8TDQ7	GNPDA2	Glucosamine-6-phosphate isomerase 2	64.819	52.8986	12	34	8	3503.08	2294.33	560.947	2376.77	1606.32	374.758	4146.52	2784.34	702.137	2620.83	1803.8	474.946	3681.01	2373.27	626.198	3140.75	2058.72	524.124
High	P06681	C2	Complement C2	64.772	27.3936	17	35	17	2635.29	2333.97	2863.1	1750.17	1621.69	1919.88	3204.05	2935.61	3752.46	2139.09	1962.2	2481.39	3214.31	2900.02	3606.16	2744.29	2397.18	2780.72
High	O00584	RNASET2	Ribonuclease T2	64.762	54.6875	13	51	13	4716.2	9951.53	5266.03	3295.54	6941.17	3679.74	4132.97	8601.38	4344.55	2852.08	5906.08	2937.78	3366.88	6886.22	3570.62	2908.04	5950.85	2955.31
High	P50552	VASP	Vasodilator-stimulated phosphoprotein	64.711	40.2632	12	32	12	4068.63	2699.21	1911.45	2702.54	1840.42	1287.59	5518.1	3962.6	2527.51	3596.35	2680.86	1749.15	4383.46	3030.49	2242.71	3884.78	2756.29	1910.32
High	P14555	PLA2G2A	Phospholipase A2, membrane associated	64.569	46.5278	10	171	10	48874.5	29739	32936.5	34772.1	20707.4	22751	33620	22012.2	21091.1	21642.3	14787.9	13970.3	23115.4	16929.2	15434.6	19622.4	14650.9	13246.8
High	P08294	SOD3	Extracellular superoxide dismutase [Cu-Zn]	64.337	42.9167	9	42	9	3981.33	2571.48	3055.17	2689.4	1752.68	2032.32	5488.05	3411.81	4123.26	3554.32	2316.92	2632.02	4897.82	2967.86	3493.34	4148.53	2590.97	2996.87
High	P12532	CKMT1A	Creatine kinase U-type, mitochondrial	64.182	43.6451	12	33	12	2172.71	2802.87	1073.87	1451.24	1891.39	719.445	2925.89	3156.48	1358.29	1866	2038.4	869.223	3665.29	3382.9	1519.78	3177.67	2864.97	1299.81
High	Q14240-2	EIF4A2	Isoform 2 of Eukaryotic initiation factor 4A-II	64.124	38.9706	14	40	5	1378.52	921.794	20.4032	933.901	612.318	11.9345	1657.74	1167.12	22.9929	1111.47	801.625	14.7118	1712.07	1212.13	21.2104	1473.86	1055.64	20.1934
High	Q13200	PSMD2	26S proteasome non-ATPase regulatory subunit 2	64.092	19.7137	17	32	17	2263.59	2892.14	2611.05	1481.79	2006.66	1638.71	3008.76	3934.06	3091.19	1787.82	2547.95	1981.68	3709.58	4845.46	4029.19	3225.89	4096.05	3423.65
High	Q9NZN3	EHD3	EH domain-containing protein 3	63.995	40.9346	17	33	9	2823.38	2492.64	1245.64	1886.26	1557.3	834.471	3622.71	3060.89	1546.75	2361.08	2122.87	998.686	6079.09	4736.92	2283.56	5170.83	3971.83	1995.08
High	P09104	ENO2	Gamma-enolase	63.871	22.8111	6	665	2	617.961		269.702	386.104		191.109	739.046		311.76	480.244		202.287	633.908		311.773	543.913		267.948
High	Q00839	HNRNPU	Heterogeneous nuclear ribonucleoprotein U	63.645	23.1515	17	29	17	1901.8	3853.25	1921.61	1239.4	2599.44	1188.27	2951.88	5286.55	3028.74	1960.32	3698.74	1954.46	3641.16	6545.56	4033.91	3100.61	5760.29	3272.24
High	P18510-3	IL1RN	Isoform 3 of Interleukin-1 receptor antagonist protein	63.24	37.7778	6	72	6	8946.55	11774.1	9462.74	5948.59	7971.06	6376.46	9408.99	12570.8	10248.7	6140.09	8378.68	6738.74	10399.2	13824.3	11199.7	8903.72	11867.7	9592.61
High	P47897	QARS	Glutamine--tRNA ligase	63.215	27.6129	18	34	18	1871.97	3354.06	2572.8	1253	2288.98	1761.59	1945.26	3965.26	3090.79	1284.77	2629.6	2071.91	2293.04	4581.24	3339.85	1935.51	3864.5	2867.92
High	Q9ULZ3	PYCARD	Apoptosis-associated speck-like protein containing a CARD	63.078	38.9744	8	44	8	2320.95	2925.76	2217.5	1582.58	2002.13	1524.39	3080.43	4138.23	3034.66	2102.14	2803.24	2025.24	3131.13	3975.23	2924.97	2686.19	3433.94	2552.89
High	P08174-7	CD55	Isoform 7 of Complement decay-accelerating factor	63.048	29.2196	15	48	15	10522.8	8982.25	5179.58	7074.54	5953.56	3580.97	10708.3	9033.03	5059.64	7221.39	5888.96	3493.4	8674.14	7288.26	4331.05	7489.83	6308.82	3754.98
High	P51149	RAB7A	Ras-related protein Rab-7a	62.994	62.3188	12	51	12	3465.99	4026.31	3667.08	2340.03	2722.08	2509.93	4810.33	5521.35	5352.73	3070.29	3653.78	3588.45	4632.3	5443.78	5415.14	3886.99	4537.98	4599.58
High	P67775	PPP2CA	Serine/threonine-protein phosphatase 2A catalytic subunit alpha isoform	62.963	41.7476	9	36	2	401.185	912.448	582.489	269.235	574.842	387.792	456.702	1313.17	893.711	319.299	820.908	595.338	492.866	1484.27	1010.93	432.048	1230.14	875.562
High	P14868	DARS	Aspartate--tRNA ligase, cytoplasmic	62.942	33.9321	15	34	15	3885.49	3250.82	1722.98	2535.89	2246.17	1172.01	4819.69	4139.27	2006.91	3202.95	2780.19	1355.94	4807.07	4098.01	2042.19	4036.89	3523.43	1751.94
High	Q14677	CLINT1	Clathrin interactor 1	62.94	27.52	15	26	15	3359.33	1923.51	1651.81	2245.63	1209.54	1073.87	5315.3	2621.7	2451.61	3502.14	1691.86	1639.55	5108.48	2542.75	2433.21	4326.8	2172.93	2082.64
High	P28482	MAPK1	Mitogen-activated protein kinase 1	62.847	44.4444	14	53	9	3268.8	4180.03	611.718	2188.71	2677.15	409.777	4200.69	6177.24	729.849	2713.85	3816.14	499.793	3905.6	5346.89	682.366	3293.74	4311.33	577.822
High	Q6P1N0	CC2D1A	Coiled-coil and C2 domain-containing protein 1A	62.736	20.5047	16	39	16	1405.59	1008.38	2408.72	937.612	683.096	1632.28	1947.85	1433	3208.66	1285.46	898.23	2114.82	1781.33	1288.22	2992.93	1545.6	1105.39	2536.22
High	Q86YZ3	HRNR	Hornerin	62.703	14.386	11	22	11	2625.38	3296.05	473.45	1894.35	2455.31	322.152	2097.21	2626.92	396	1422.11	1807.18	270.942	1641.97	2027.98	282.609	1314.88	1667.17	253.731
High	Q96FW1	OTUB1	Ubiquitin thioesterase OTUB1	62.684	53.1365	11	23	11	1132.03	1009.02	981.064	755.362	669.953	689.059	1257.19	1009.01	1045.52	843.066	685.36	713.441	1448.95	1065.49	1027.82	1262.44	916.294	903
High	P62714	PPP2CB	Serine/threonine-protein phosphatase 2A catalytic subunit beta isoform	62.57	41.7476	9	34	2	1433.69	1609.19	1329.63	1019.17	1080.5	920.368	1709.83	1920.69	1613.22	1212.76	1221.53	1038.57	1802.58	1963.76	1582.43	1543.82	1642.03	1343.9
High	Q12805	EFEMP1	EGF-containing fibulin-like extracellular matrix protein 1	62.522	31.4402	11	39	11	4369.49	2669.24	3272.49	2948.45	1789.62	2265.35	4031.39	2539.68	2957.05	2577.6	1651.41	1934.28	4050.84	2581.98	2918.59	3400.29	2037.23	2487.87
High	P28070	PSMB4	Proteasome subunit beta type-4	62.464	40.9091	7	27	7	1646.21	1188.85	1046.73	1145.27	787.799	693.613	2318.35	1476.85	1403.77	1510.35	926.355	881.891	3490.16	2055.68	2278.74	3007.93	1751.86	1893.56
High	Q99733-2	NAP1L4	Isoform 2 of Nucleosome assembly protein 1-like 4	62.26	37.0466	13	40	12	3009.52	2143.19	1604.93	2003.23	1498.07	1092.48	4017.47	3208.57	2035.62	2619.03	2105.18	1374.25	4270.03	3256.61	2182.61	3688.99	2845.26	1847.65
High	Q9NYL9	TMOD3	Tropomodulin-3	62.052	48.0114	14	38	14	4324.92	6589.52	1844.17	2855.28	4365.71	1233.73	6516.46	9719.08	2267.36	4253.57	6375.18	1547.76	6196.24	9514.44	2012.73	5207.09	8079.45	1743.88
High	P52943	CRIP2	Cysteine-rich protein 2	62.004	52.8846	8	42	8	8327.67	5614.45	5830.49	5516.99	3758.01	3835.13	12085.5	7945.84	8371.52	7754.42	5322.87	5396.21	11456.4	8011.51	8083.52	9814.16	6783.29	6784
High	P28066	PSMA5	Proteasome subunit alpha type-5	61.867	46.473	9	40	9	5494.03	4023.41	3494.84	3589.04	2688.52	2259.93	7536.13	5563.34	4042.23	4884.6	3776.63	2738.28	10171	7414.66	4431.9	8398.61	6336.35	3801.71
High	O60701	UGDH	UDP-glucose 6-dehydrogenase	61.848	37.247	13	32	13	2035.41	2272.96	829.89	1388.24	1510.41	580	2706.35	3147.66	1241.82	1790.91	2083.73	883.526	2502.26	2743.32	1048.84	2085.74	2324.48	889.326
High	Q9C0C2	TNKS1BP1	182 kDa tankyrase-1-binding protein	61.832	14.3436	17	26	17	1620.06	2097.32	3957.19	1076.75	1439.01	2682.35	2060.76	2992.68	5091.07	1337.85	1986.28	3528.38	2341.9	3433.67	6124.6	2014.89	2902.83	5111.2
High	Q9Y3A5	SBDS	Ribosome maturation protein SBDS	61.829	61.2	17	39	17	3621.49	6304.64	3646.87	2369.73	4233.74	2415.79	5151.04	8922.94	4943.07	3449.45	5957.16	3306.72	4813.07	8060.36	4354.22	4040.77	6930.04	3659.09
High	Q15582	TGFBI	Transforming growth factor-beta-induced protein ig-h3	61.807	22.9868	13	47	13	3973.26	6177.45	6066.98	2691.78	4218.82	4207.06	3918.6	6466.78	5136.95	2628	3964.66	3525.11	3436.74	5486.75	4271.35	2930.32	4857.87	3650.67
High	O76041-2	NEBL	Isoform 2 of Nebulette	61.719	47.4074	11	37	10	2444.54	3010.52	1911.64	1645.29	2038.63	1280.6	3262.54	4337.06	2586.55	2238.08	2922.7	1685.16	3079.15	3991.29	2414.26	2601.16	3356.65	1968.63
High	Q7Z4W1	DCXR	L-xylulose reductase	61.709	50.4098	9	41	9	2225.35	5286.7	3061.53	1472.18	3589.63	2066.71	3612.73	7866.96	4258	2375.32	5253.45	2840.03	3077.23	6891.19	3680.99	2607.26	5797.43	3154.25
High	Q99102	MUC4	Mucin-4	61.524	9.35915	14	40	14	1382.55	707.808	2240.94	949.604	471.294	1556.11	1504.2	704.959	2228.3	979.51	468.069	1517.28	1699.82	770.625	2728.19	1731.74	684.431	2991.16
High	P16402	HIST1H1D	Histone H1.3	61.495	36.6516	12	63	3	2401.58	1395.96	1829.17	1589.14	953.422	1263.8	3710.01	2212.2	2791.28	2392.95	1456.04	1941.14	2799.95	1476.13	2000.95	2384.75	1263.1	1667.54
High	P43686	PSMC4	26S proteasome regulatory subunit 6B	61.411	48.8038	12	29	12	1553.71	2233.75	839.57	1071.14	1487.41	547.965	1990.82	3004.51	1031.77	1371.41	2013.19	705.513	2734.89	4339.17	1395.17	2329.98	3649.01	1173.75
High	P22234-2	PAICS	Isoform 2 of Multifunctional protein ADE2	61.389	29.6296	14	34	14	1118.78	2695.99	2086.16	773.635	1733.67	1434.89	1541.14	3852.39	2933.25	964.87	2419.55	1908.12	1440.43	4064.44	3159.17	1264.33	3524.47	2686.36
High	P61106	RAB14	Ras-related protein Rab-14	61.389	46.9767	11	38	9	3583.6	2707.48	2773.99	2315.58	1707.47	1904.41	4338.23	3246.5	3389.8	2920.6	2157.67	2293	5712.14	4461.05	4591.86	4659.96	3718.27	3889.55
High	Q9BRK5	SDF4	45 kDa calcium-binding protein	61.355	39.5028	11	34	11	7033.46	4089.15	3974.46	4758.3	2805.47	2688.16	6833.04	3387.56	3383.37	4515.41	2202.82	2310	5619.35	2966.16	2976.92	4831.91	2524.42	2481.98
High	P53634	CTSC	Dipeptidyl peptidase 1	61.345	25.054	12	47	12	5450.61	4835.42	3637.38	3676.12	3332	2561.12	5384.99	4809.43	3864.21	3644.56	3271.21	2514.66	4921.1	4361	3639.94	4180.79	4042.85	3040.33
High	A5A3E0	POTEF	POTE ankyrin domain family member F	61.259	8.93023	9	161	1		1346.54			932.464			2241.9			1662.79			2393.96			1991.23
High	Q9Y5Z4	HEBP2	Heme-binding protein 2	61.253	51.2195	10	55	10	8675.41	3352.55	4434.15	5752.92	2226.99	2934.86	11106.9	4282.77	5624.62	7324.77	2791.11	3771.21	10882.3	4241.6	5490.65	9309.38	3603.95	4607.18
High	P29373	CRABP2	Cellular retinoic acid-binding protein 2	61.175	68.8406	11	52	11	7194.61	7568.14	5204.06	4778.66	5065.68	3459.82	8668.22	9572.11	6698.46	5534.86	6480.16	4168.51	7151	8514.64	5300.15	6155.44	7231.48	4471.53
High	P07686	HEXB	Beta-hexosaminidase subunit beta	61.112	27.8777	17	50	16	10611.2	4845.73	3812.18	7000.69	3383.6	2637.28	10696.3	4966.03	3795.53	6969.11	3292.94	2384.62	9147.68	3841.25	3012.96	7782.52	3339.75	2587.02
High	P24666	ACP1	Low molecular weight phosphotyrosine protein phosphatase	61.039	67.7215	8	36	8	2415.86	4232.45	2032.83	1634.06	2901.03	1394.21	2917.89	5105.82	2616.47	1909.42	3303.86	1672.73	2627.22	4734.78	2349.25	2239.07	3909.04	1970.99
High	P32456	GBP2	Guanylate-binding protein 2	61.026	20.9814	13	34	10	1873.58	3088.94	464.34	1202.85	2000.53	318.462	2535.32	4118.16	709.768	1844.89	2716.7	502	3388.49	5290.13	995.22	2819.9	4457.98	791.347
High	P05388	RPLP0	60S acidic ribosomal protein P0	60.96	42.5868	12	33	12	4624.97	4355.34	3566.77	3062.94	2895.7	2363.73	5580.53	5425.87	4544.66	3881.49	3584.83	3063.73	6044.52	5643	4780.89	5060.63	4775.26	4040.95
High	P02763	ORM1	Alpha-1-acid glycoprotein 1	60.834	39.3035	8	94	5	17612.9	9394.76	15083.7	12536.7	6318.02	10246.2	21445.2	10777.7	17066.9	14167.7	7327.5	11603.3	22924.5	11947.7	19081.1	18956.2	9891.18	15990.8
High	P11172	UMPS	Uridine 5'-monophosphate synthase	60.819	32.7083	16	44	16	4007.24	1507.14	2225.47	2706.91	1020.2	1494.48	5280.82	1888.67	2954.24	3311.31	1212.41	1934.28	5157.69	1774.38	2775.81	4368.27	1501.01	2377.85
High	P60953	CDC42	Cell division control protein 42 homolog	60.744	42.4084	8	64	7	6408.13	5100.54	5213.93	4264.27	3575.51	3409.33	7369.29	6168.77	8240.9	4972.15	4153.64	5248.85	7390.6	6137.53	8120.94	6271.85	5267.67	6811.8
High	O76070	SNCG	Gamma-synuclein	60.649	90.5512	11	29	9	5175.2	3399.5	1891.43	3368.25	2287.82	1263.33	6883.52	4491.92	2451.4	4532.54	2975.38	1625	6284.71	4228.71	2307.52	5205.09	3630.13	1849.01
High	P35222	CTNNB1	Catenin beta-1	60.601	23.5595	16	41	11	987.24	1880.33	1053.95	653.15	1297.99	688.352	1284.65	2249.56	1183.68	851.93	1463.19	763.951	1500.57	2819.07	1455.17	1305.57	2375.38	1225.82
High	Q86SG5	S100A7A	Protein S100-A7A	60.555	67.3267	7	151	3	949.69	199.269	1322.32	650.2	127.437	907.57	1004.28	44.1977	616.692	667.581	30.195	422.964	795.476	179.88	1250.04	690.812	148.526	1018.55
High	Q8IVF2	AHNAK2	Protein AHNAK2	60.489	12.8214	14	30	13	2293.31	1949.4	1926.73	1560.02	1243.64	1302.27	2684.18	2361.5	2279.31	1750.07	1548.79	1410.45	2298.08	2195.08	1843.44	2024.21	1821.85	1640.74
High	P35237	SERPINB6	Serpin B6	60.397	51.5957	15	37	14	4629.58	3950.79	964.646	3133.65	2680.26	647.995	6249.02	5279.25	1182.48	4249.99	3448.72	791.413	5361.99	4324.36	964.877	4601.75	3660.59	816.612
High	P54819	AK2	Adenylate kinase 2, mitochondrial	60.378	55.2301	9	38	9	3290.8	1531.53	1581.68	2196.9	1054.84	1032.57	4616.76	2150.14	2190.45	3062.43	1443.34	1493.74	4274.35	2044.48	2157.08	3719.47	1682.71	1820.13
High	P04080	CSTB	Cystatin-B	60.301	85.7143	7	67	7	12208	7500.25	11740.4	8321.83	5238.49	7969.87	12078.9	8029.83	11332.9	8055.99	5526.15	7591.54	10722.7	7175.2	10347.8	9208.27	6118.15	8823.9
High	Q12792	TWF1	Twinfilin-1	60.301	36.5714	13	35	10	3267.88	2306.58	947.754	2154.55	1433.06	634.176	4455.58	2846.86	1164.4	2980.36	1934.64	743.518	4562.08	3074.7	1191.42	3923.36	2620.8	1018.73
High	P20591	MX1	Interferon-induced GTP-binding protein Mx1	60.289	25.2266	14	34	14	2379.12	1879.57	1446.83	1541.27	1237.78	958.919	3171.92	2424.49	1672.86	2117.67	1627.61	1121.69	5264.76	3902.19	3027.69	4439.55	3229.92	2557.41
High	P54920	NAPA	Alpha-soluble NSF attachment protein	60.246	51.5254	12	31	12	1893.04	843.375	1049.77	1284.98	580.525	747.868	2294.34	1066.08	1344.93	1524.99	701.539	896.848	2004.72	943.608	1161.37	1729.3	780.18	1014.65
High	Q5QNW6-2	HIST2H2BF	Isoform 2 of Histone H2B type 2-F	60.151	41.791	7	80	2	6492.56	2700.18	4711.63	4301.2	1800.99	2981.89	9820.25	3994.73	7459.24	6705.79	2715.67	4765.32	14725.5	5312.86	10685.9	12415.8	4539.96	8891.81
High	P01033	TIMP1	Metalloproteinase inhibitor 1	60.088	54.1063	7	43	7	3703.96	3201.73	2476.48	2583.38	2176.55	1716.44	3227.08	3169.01	2361.94	2174.34	2078.09	1586.83	2867.41	2702.95	1965.4	2476.88	2333.76	1691.9
High	Q9BT78	COPS4	COP9 signalosome complex subunit 4	60.061	45.5665	14	30	14	1786.04	2299.49	829.985	1217.89	1516.99	557.623	2763.85	3209.38	1191.11	1888.81	2094.27	757.004	2746.9	3076.06	1086.74	2317.67	2577.1	957.785
High	Q99935	OPRPN	Opiorphin prepropeptide	59.99	37.0968	8	414	8	40081.1	34695.2	25562.9	27984.1	24480.4	17852.5	40428.1	35302.7	25713.3	27486.4	23837.8	17343.7	29066.2	24039.3	17037.8	25210.6	20787.4	14663.8
High	P25685	DNAJB1	DnaJ homolog subfamily B member 1	59.943	41.7647	14	48	14	3894.82	4244.05	2326.16	2618.31	2870.12	1597.81	5153.99	5808.23	3233.06	3421.66	3836.64	2157.73	4782.46	5334.11	3129.81	3976.8	4589.71	2651.5
High	Q96NY7	CLIC6	Chloride intracellular channel protein 6	59.895	22.5852	12	28	12	1557.86	2272.85	1631.31	1107.87	1544.6	1105.59	1937.63	2730.63	1971.36	1257.98	1831.26	1267.75	1997.03	3235.36	1944.29	1777.75	2801.03	1699.15
High	Q13217	DNAJC3	DnaJ homolog subfamily C member 3	59.87	27.381	14	37	14	5657.59	8260.91	4017.26	3754.92	5557.66	2410.53	6383.97	7669.52	3384.17	4203.58	5147.63	2250.74	4958.91	6764	2857.51	4156.73	5701.05	2387.81
High	P51659	HSD17B4	Peroxisomal multifunctional enzyme type 2	59.633	22.2826	13	28	13	1331.06	2833.17	466.238	941.61	1950.98	284.465	1683.73	3729.19	555.946	1111.87	2443.25	385.449	1781.21	4261.39	670.19	1555.57	3593.63	566.231
High	P29622	SERPINA4	Kallistatin	59.53	34.6604	12	33	12	1361.13	3434.2	1356.96	937.612	2319.44	920.996	1486.59	4102.15	1677.38	985.287	2745.39	1075.43	1373.09	3551.36	1545.71	1155.34	3035.71	1333.31
High	P80723	BASP1	Brain acid soluble protein 1	59.292	71.8062	10	18	10	2690.46	1714.14	2346.66	1740.46	1107.32	1510.03	5304.22	3254.39	4600.09	3461.3	2182.41	2990.5	3863.23	2479.32	3434.61	3316.25	2096.47	2878.88
High	Q13409	DYNC1I2	Cytoplasmic dynein 1 intermediate chain 2	59.268	15.674	9	24	9	5343.49	3149.42	2017.07	2681.88	1430.84	1373.64	5184.65	2732.95	2910.36	3184.13	1644.73	1919.32	5345.43	2987.19	3124.71	4373.14	2416.68	2699.13
High	Q5D862	FLG2	Filaggrin-2	59.204	6.69176	12	22	12	2649.69	5631.2	1979.3	1852.38	3753.48	1171.78	2368.35	5335.04	1709.51	1541.52	3537.04	1171.06	1878.2	4164.61	1352.65	1566.88	3400.46	1145.41
High	P30622-2	CLIP1	Isoform 3 of CAP-Gly domain-containing linker protein 1	59.121	13.1466	15	27	15	2403.88	617.68	2029.32	1584.2	438.08	1325.2	2910.87	772.937	2759.55	1907.13	536.643	1778.82	3125.73	777.182	2769.14	2657.81	684.952	2362.45
High	O95817	BAG3	BAG family molecular chaperone regulator 3	59.044	31.1304	13	28	13	4858.1	1256.52	1926.92	3302.68	881.489	1382.12	6446.77	1871.38	2813.67	4133.56	1213.82	1828.84	5603.74	1723.62	2514.91	4797.43	1449.38	2207.79
High	Q9UBG3	CRNN	Cornulin	58.801	37.9798	12	23	12	2292.73	1133.42	1032.21	1522.34	762.933	669.979	2298.41	1180.93	1001.04	1553.67	776.509	691.128	2927.43	1488.34	1245.52	2518.34	1307.53	1060.11
High	P36405	ARL3	ADP-ribosylation factor-like protein 3	58.678	78.022	10	32	10	3380.3	2945.1	1138.79	2257.14	1905.25	762.001	4452.75	4114.1	1280.37	2841.03	2725.82	851.977	3375.28	3102.85	1101.76	2867.24	2642.7	983.683
High	O14950	MYL12B	Myosin regulatory light chain 12B	58.627	54.6512	11	55	11	5710.12	6832.62	3901.38	3792.51	4406.11	2622.6	7342.32	9224.79	5071.39	4749.65	6031	3392.3	6444.83	7572.16	4534.9	5388.46	6497.4	3846.53
High	P31153	MAT2A	S-adenosylmethionine synthase isoform type-2	58.614	34.1772	16	38	16	6450.4	6588.13	2686.11	4378.57	4333.12	1853.53	8357.8	8866.33	3324.23	5448.11	5724.63	2219.03	9076.74	8890.9	3501.78	7696.27	7485.14	2895
High	P15121	AKR1B1	Aldose reductase	58.517	43.038	13	71	12	5934.5	6578.13	4865.27	3943.93	4342.17	3270.2	7299.22	8281.44	6060.28	4577.75	5147.07	3951.84	5707.7	7977.37	5172.98	4903.64	6627.25	4404.61
High	Q9HB71	CACYBP	Calcyclin-binding protein	58.435	54.8246	10	29	10	4922.84	5745.39	189.133	3379.1	3918.04	120.601	7066.13	8329.58	200.611	5003.72	5601.4	134.613	6879.96	7644.4	177.932	5785.92	6550.7	154.122
High	Q8NBS9	TXNDC5	Thioredoxin domain-containing protein 5	58.369	31.4815	13	44	13	3939.51	4029.53	5701.99	2680.55	2533.28	3804.74	6579.63	5885.02	8239.69	4337.63	4189.2	5620.73	6073.56	5185.78	7734.34	5152.43	4238.94	6363.2
High	Q99598	TSNAX	Translin-associated protein X	58.332	68.9655	14	32	14	2586.68	5027.27	825.24	1724.86	3437.95	530.77	2977.86	5927.83	1031.57	2009.91	3842.38	669.551	2618.46	4905.05	880.527	2209.24	4199.31	721.531
High	P30453	HLA-A	HLA class I histocompatibility antigen, A-34 alpha chain	58.303	33.9726	9	28	1	2451.8	1413.79	1661.11	1630.83	971.805	1113.99	3437.27	2107.22	2173.08	2151.64	1332.62	1376.21	3444.54	2199.94	2276.78	3054.27	1857.73	1924.08
High	P61204	ARF3	ADP-ribosylation factor 3	58.284	44.7514	8	45	5	4136.82	2822.32	2910.45	2874.6	1922.3	1967.78	4313.85	3113.21	3223.42	2893.02	2047.14	2081.15	4573.6	3186.06	3376.09	3862.94	2709.46	2893.09
High	Q9H008	LHPP	Phospholysine phosphohistidine inorganic pyrophosphate phosphatase	58.051	40	8	39	8	4556.32	4143.83	4299.2	2996.99	2677.15	2826.51	6903.47	6208.32	6490.52	4352.37	3996.08	4225.56	5889.07	5365.43	5540.04	4962.51	4514.82	4665.23
High	Q9BY32	ITPA	Inosine triphosphate pyrophosphatase	58.012	53.0928	8	38	8	3538.9	2122.56	1057.46	2393.8	1336.8	698.324	4090.98	2436.79	1148.54	2656.48	1583.68	733.956	3630.72	2314.25	1044.81	3160.15	2014.07	928.536
High	Q92841	DDX17	Probable ATP-dependent RNA helicase DDX17	57.999	23.4568	14	35	8	3424.41	2849.17	1903.58	2219.93	1918.03	1238.83	4684.61	3892.3	2460.94	3141.11	2506.65	1609.06	5095.75	4347.54	2782	4285.56	3696.68	2285.84
High	P55036	PSMD4	26S proteasome non-ATPase regulatory subunit 4	57.911	36.87	9	27	9	2889.61	1738.64	1750.69	1922.62	1167.09	1166.67	3881.16	2518.46	2594.68	2549.71	1621.59	1702.89	3986.5	2449.02	2615.95	3323.9	2100.23	2265.74
High	Q96HN2-2	AHCYL2	Isoform 2 of Adenosylhomocysteinase 3	57.881	25.4098	16	42	7	5944.17	4137.17	3198.18	3980.86	2682.57	2175.76	9158.91	6066.1	4487.23	5991.6	3911.89	2958.71	8758.04	5903.15	4215.47	7570.43	5047.28	3547.07
High	Q9BW30	TPPP3	Tubulin polymerization-promoting protein family member 3	57.853	48.2955	9	40	9	3275.13	3548.17	3008.96	2172.92	2306.65	2001.3	4503.73	4810.01	4375.48	2854.77	3067.47	2981.43	4451.28	4990.75	4291.08	3770.8	4165.93	3615.53
High	P52788	SMS	Spermine synthase	57.639	48.3607	13	26	13	2069.51	4419.69	1439.24	1341.61	2867.19	945.729	2770.13	6440.22	2011.53	1829.55	4120.53	1315.15	3264.73	6534.94	2140.29	2754.82	5426.94	1773.31
High	Q15257	PTPA	Serine/threonine-protein phosphatase 2A activator	57.595	48.6034	13	42	13	3802.21	2920.93	3218.3	2560.92	2063.76	2191.78	4578.1	2759.86	4066.93	3078.56	1799.66	2707.95	4113.14	3182.22	3709.37	3433.99	2778.61	3135.23
High	Q8IW45-2	NAXD	Isoform 2 of ATP-dependent (S)-NAD(P)H-hydrate dehydratase	57.54	39.7436	9	21	9	761.94	1761.62	663.438	533.617	1227.12	448.799	819.945	2246.43	846.42	544.98	1478.71	593.294	675.321	1688.68	736.08	614.203	1438.22	617.303
High	P62328	TMSB4X	Thymosin beta-4	57.357	56.8182	8	92	6	22099	25638.2	10261.5	14155.5	16908.5	6953.64	28796.1	37892.7	13604.2	19874.2	22878.1	9399.29	24223.3	27889.1	11566.5	20263.6	24484.9	10034.7
High	Q99816	TSG101	Tumor susceptibility gene 101 protein	57.345	42.0513	13	28	13	2043.01	3162.2	990.459	1382.15	2134.28	666.368	2713	4056.09	1289.81	1783.44	2606.17	894.805	2461.21	4109.43	1181.4	2140.29	3557.02	1027.69
High	O75828	CBR3	Carbonyl reductase [NADPH] 3	57.246	41.8773	10	48	7	1798.94	906.755	1347.85	1227.02	606.279	920.603	2105.46	1086.38	1729.79	1385.76	721.575	1169.51	2075.3	974.022	1746.72	1808.79	839.632	1481.46
High	P06899	HIST1H2BJ	Histone H2B type 1-J	57.23	44.4444	7	76	2	481.007	72.4029	263.819	315.107	48.4881	173.285	810.341	135.841	415.579	503.848	89.1739	273.967	1196.76	210.068	612.942	981.172	170.743	519.958
High	Q6ZVX7	NCCRP1	F-box only protein 50	57.06	34.1818	8	54	8	4773.67	3517.99	2958.94	3267.18	2435.95	1918.78	5763.13	4294.95	3712.7	3665.67	2666	2344.9	6491.17	4783.05	4446.04	5537.8	4041.81	3822.72
High	Q14508	WFDC2	WAP four-disulfide core domain protein 2	57.016	38.7097	4	36	4	5190.64	5018.68	2783.57	3542.12	3283.25	1735.29	4563.2	4436.36	2481.93	3024.58	2977.73	1745.07	4728.92	4626.8	2558.02	3980.79	3833.83	2073.59
High	P08697	SERPINF2	Alpha-2-antiplasmin	56.926	32.1792	12	50	12	2799.66	4574.49	4447.62	1816.89	3008.66	2921.67	3342.46	6214.12	4701.29	2266.07	4138.97	3150.21	3410.21	6138.54	4663.54	2886.86	5166.71	3989.61
High	P33241-3	LSP1	Isoform 3 of Lymphocyte-specific protein 1	56.911	36.4026	12	35	12	3075.64	4725.63	4602.21	2092.97	3176.59	3054.28	4794.57	6668.98	6887.83	2940.72	4364.54	4620.98	6006.1	8785.42	9374.81	5307.75	7410.67	7807.07
High	Q9Y371-2	SH3GLB1	Isoform 2 of Endophilin-B1	56.787	36.5285	13	37	12	2811.86	4073.04	2349.88	1947.08	2686.38	1599.14	4220.77	5715.89	3392.91	2909.05	3713.42	2256.14	4358.13	5069.1	3280.15	3756.17	4409.89	2778.18
High	Q96IU4	ABHD14B	Protein ABHD14B	56.786	50	7	42	7	4635.68	5800.39	3019.77	3099.01	3949.38	2078.64	5437.94	7651.07	2887.47	3533.61	5019.23	1916.29	4644.66	6010.56	2729.96	3954.51	5256.72	2369.15
High	Q9Y5P6-2	GMPPB	Isoform 2 of Mannose-1-phosphate guanyltransferase beta	56.692	31.5245	9	27	9	2839.51	2397.35	1625.33	1812.89	1579.68	1065.7	4255.37	3407.4	2215.95	2778.38	2229.91	1396.97	3997.79	3043.61	1803.57	3341.97	2531.73	1519.67
High	Q92499	DDX1	ATP-dependent RNA helicase DDX1	56.67	22.8378	13	26	13	2286.86	2679.23	4085.39	1487.12	1892.46	2732.6	3210.09	3979.42	5739.69	2087.2	2690.55	3902.55	2999.09	3940.86	5296.52	2475.55	3282.39	4583.64
High	O14908	GIPC1	PDZ domain-containing protein GIPC1	56.653	36.6366	12	30	12	3004.8	786.334	1041.89	2009.7	518.894	691.493	4011.07	884.766	1145.03	2650.4	575.68	766.649	3697.58	977.753	1129.06	3177.56	821.484	928.808
High	Q9ULV4-3	CORO1C	Isoform 3 of Coronin-1C	56.614	24.8577	14	29	13	2050.5	5159.19	1936.88	1357.88	3580.4	1346.55	2922.94	6958.64	2824.31	1952.25	4831.66	2024.83	3612.23	8249.96	3629.53	3021.9	6956.22	3041.96
High	P51884	LUM	Lumican	56.587	34.6154	11	60	11	5202.39	5875.27	4300.91	3552.02	4104.17	2909.66	5743.8	7355.14	5152.72	3911.47	4998.54	3465.94	5144.61	6907.36	4586.36	4564.83	5690.52	4188.46
High	P55084	HADHB	Trifunctional enzyme subunit beta, mitochondrial	56.285	34.1772	16	38	16	4490.78	3265.65	2960.94	3027.35	2184.54	1984.58	5334.38	3727.8	3484.28	3536.69	2436.67	2235.46	6367.89	4734.78	4676.01	5391.01	3993.52	3824.35
High	P28062	PSMB8	Proteasome subunit beta type-8	56.272	44.2029	9	31	9	2175.13	3441.93	3225.42	1526.81	2381.87	2152.45	3268.82	5211.38	4517.15	2106.62	3439.22	2948.82	4244.22	6463.82	6320.6	3500.18	5332.34	5382.59
High	Q96BW5	PTER	Phosphotriesterase-related protein	56.225	29.7994	10	36	10	6751.03	3994.83	1933.75	4371.81	2625.64	1265.13	9087.61	5676.68	2558.24	5923.07	3660.27	1631.38	6870	4088.63	2014.2	5963.97	3518.11	1700.87
High	Q14894	CRYM	Ketimine reductase mu-crystallin	56.157	50.6369	12	35	12	1241.45	3502.73	2155.34	835.495	2311.71	1414.47	2173.55	6802.27	3684.69	1448.3	4528.02	2370.89	2269.03	8327.07	3822.88	2016.56	7421.93	3241.45
High	P35270	SPR	Sepiapterin reductase	55.961	48.659	11	40	11	3477.63	2352.99	1918.57	2324.62	1645.84	1317.58	4811.81	3517.72	2508.13	3148.87	2442.12	1738.2	3750.03	2633.99	2018.72	3145.4	2270.55	1748.59
High	P62834	RAP1A	Ras-related protein Rap-1A	55.954	53.2609	11	40	2	179.341	120.958		124.197	87.2964		250.576	169.482		158.654	116.171		226.267	179.202		197.897	158.852
High	P13928	ANXA8	Annexin A8	55.819	43.4251	13	31	2	3827.21	1876.35	1948.65	2499.06	1224.19	1266	4849.11	2330.3	2580.93	3202.85	1530.82	1676.9	5663.64	2734.16	2669.96	4731.91	2339.91	2298.97
High	Q9HAB8	PPCS	Phosphopantothenate--cysteine ligase	55.733	42.1222	15	37	15	2159.58	4476.63	2744.28	1468.37	3057.24	1771.33	2735.04	5531.32	3251.84	1657.65	3599.13	2115.23	2353.42	5263	3317.76	2045.05	4576.99	2796.11
High	Q15008-4	PSMD6	Isoform 4 of 26S proteasome non-ATPase regulatory subunit 6	55.642	29.1855	14	29	14	2724.21	2304.75	1021.59	1800.14	1605.44	686.86	3946.67	3346.38	1255.27	2509.08	2232.17	858.434	3637.2	3128.18	1120.42	3039.64	2659.39	1017.1
High	Q9H4M9	EHD1	EH domain-containing protein 1	55.629	34.6442	14	26	7	1767.38	584.916	1553.3	1152.51	391.812	1007.68	2608.95	945.204	2057.81	1747.88	625.44	1373.76	2743.78	960.342	2093.94	2337.74	791.653	1824.93
High	Q7L1Q6-3	BZW1	Isoform 3 of Basic leucine zipper and W2 domain-containing protein 1	55.626	29.9335	14	33	13	3189.09	5646.03	1609.58	2089.64	3808.89	1140.37	4385.52	7580.77	2263.55	2912.24	5048.77	1338.77	4126.35	7046.2	2094.53	3540.2	6046.6	1634.04
High	P49773	HINT1	Histidine triad nucleotide-binding protein 1	55.497	78.5714	8	56	8	7788.26	10708.2	7542.65	5097.48	7103.95	5056.06	11375.4	15835.8	11181.3	7142.71	10877.3	7438.78	8981.31	13404.2	9188.92	7639.28	11459.6	7839.85
High	P25774	CTSS	Cathepsin S	55.474	38.9728	13	43	13	7059.03	3874.74	3770.14	4602.69	2677.68	2437.22	8669.2	4873	4716.05	5745.5	3359.07	3099.94	8930.77	5236.88	4778.73	8019.45	4763.06	4037.96
High	P27105	STOM	Erythrocyte band 7 integral membrane protein	55.422	39.2361	8	27	8	1722.46	1762.81	911.029	1119.1	1211.23	622.477	2078.98	2124.16	1263.3	1368.23	1397.53	831.054	2376.95	2230.02	1150.27	2060.46	1889.43	1016.28
High	P49407-2	ARRB1	Isoform 1B of Beta-arrestin-1	55.293	32.9268	11	30	10	5684.32	3397.56	1870.08	3765.3	2292.62	1274.79	8072.25	5166.37	2909.96	5174.42	3450.6	1856.79	6511.93	4345.51	2245.26	5527.93	3625.23	1917.83
High	Q8TE77	SSH3	Protein phosphatase Slingshot homolog 3	55.268	24.5827	13	35	13	5659.55	2035.02	1751.64	3780.52	1416.63	1185.12	7504.12	3215.87	2208.62	4962.79	1878.01	1400.89	8252.45	3098.33	2198.62	6921.64	2564.58	1881.07
High	Q9GZT8	NIF3L1	NIF3-like protein 1	55.238	36.87	11	35	11	4649.97	3903.2	1662.82	3059.23	2643.58	1111.08	5733.21	5111.62	2075.79	3767.06	3394.44	1339.92	5513.96	4752.53	1855.42	4630.58	3967.44	1564.77
High	P27361	MAPK3	Mitogen-activated protein kinase 3	55.174	43.5356	15	48	10	5762.18	4994.94	2659.44	3844.19	3325.43	1741.81	8637.81	7151.44	4002.67	5540.93	4496.32	2571.38	7786.35	6384.9	3726.06	6693.7	5252.97	3167.29
High	Q9Y678	COPG1	Coatomer subunit gamma-1	55.138	20.3661	15	29	15	3147.74	1708.88	1267.75	2123.71	1130.86	865.014	4362.12	2368.69	1775.07	2908.95	1562.61	1153.73	5634.47	2660.67	1954.21	4680.47	2316.03	1647.89
High	P16930	FAH	Fumarylacetoacetase	55.05	32.2196	10	42	10	8786.56	4505.84	1736.74	5982.94	2955.47	1171.7	11090.3	5836.41	2237.14	7358.13	3850.19	1467.91	10138.9	8472.13	1945.07	8659.15	7063.97	1633.95
High	O00231-2	PSMD11	Isoform 2 of 26S proteasome non-ATPase regulatory subunit 11	54.883	31.9149	13	33	13	4957.74	4711.77	2056.74	3206.36	3196.13	1387.54	6341.37	5957.87	2602.11	4032.08	3918.95	1745.07	6382.18	6441.77	2734.38	5390.57	5620.74	2356.29
High	O60749	SNX2	Sorting nexin-2	54.818	28.7091	14	30	12	3998.03	1760.23	2242.08	2738.51	1184.32	1472.18	5223.81	2270.55	3037.67	3449.25	1494.23	2012.49	5719.1	2326.01	3622.46	4891	2013.55	3089.05
High	P02753	RBP4	Retinol-binding protein 4	54.734	48.7562	8	35	8	2150.83	3738.42	1451.95	1501.4	2519.61	934.736	2839.21	5409.52	1815.43	1892.49	3644.84	1229.33	2836.32	5427.5	1828.61	2435.41	4763.17	1559.78
High	Q6IBS0	TWF2	Twinfilin-2	54.508	49.5702	14	37	11	3323.74	3669.56	1500.82	2258.95	2442.61	1014.9	3762.09	3943.8	1628.18	2497.93	2620.38	1073.8	3642.84	3791.85	1542.17	3092.08	3241.29	1307.05
High	O15511	ARPC5	Actin-related protein 2/3 complex subunit 5	54.504	66.8874	9	40	8	9992.19	7218.59	6148.3	6608.02	4855.21	4120.93	11742.6	8795.57	6720.05	7505.23	5697.25	4446.56	12290.9	8620.57	7116	10425.4	7298.96	6158.64
High	A0M8Q6	IGLC7	Immunoglobulin lambda constant 7	54.48	62.2642	6	237	2	1052.89	2194.54	989.32	724.432	1523.82	705.469	1169.4	2372.29	1170.53	827.131	1674.36	798.442	716.613	1467.99	714.673	636.709	1234.1	631.52
High	P26640	VARS	Valine--tRNA ligase	54.468	12.7373	15	30	15	2772.47	2325.16	2562.74	1898.83	1555.62	1665.25	3792.01	3199.52	3457.67	2470.44	2115.06	2378.16	4127.07	3507.84	3901.05	3605.17	2988.78	3305.38
High	Q86X76	NIT1	Deaminated glutathione amidase	54.443	43.1193	12	30	12	4689.01	1789.55	1609.1	3179.62	1190.98	1099.46	6888.2	2872.62	2218.36	4560.82	1879.8	1454.18	5678.41	2303.17	1717.06	4927.81	1934.6	1511.43
High	P06748	NPM1	Nucleophosmin	54.242	35.034	10	37	10	6150.23	5052.41	3408.01	4044.05	3245.6	2258.21	9291.27	7620.79	4536.33	5961.42	4899.02	3005.46	10266.8	9617.1	5342.77	8689.08	8061.2	4565.89
High	P36969	GPX4	Phospholipid hydroperoxide glutathione peroxidase	54.016	50.7614	10	38	10	4795.44	2568.48	2918.71	3280.31	1698.95	1909.67	6382	3896.94	4214.73	4216.92	2451.53	2438.73	5427.41	2975.32	3471.93	4642	2535.06	2924.7
High	Q12955	ANK3	Ankyrin-3	53.924	4.61503	15	24	1	1766.23	1841.87	1343.48	1180.58	1234.76	936.778	2293.73	2358.83	1908.01	1446.71	1513.89	1261.37	2643.19	2387.74	2009.98	2166.67	2011.36	1721.6
High	P61758	VBP1	Prefoldin subunit 3	53.894	57.3604	14	33	14	5720.25	3275.32	1867.99	3883.5	2190.76	1241.81	8109.32	4803.16	2353.91	5227.71	3062.01	1540.82	6821.15	3876.41	2231.81	5780.82	3277.9	1853.27
High	P55010	EIF5	Eukaryotic translation initiation factor 5	53.862	29.6984	14	36	14	3188.29	6157.47	1776.7	2025.78	3768.49	1154.58	4370.74	8458.35	2534.74	2879.87	5570.74	1639.55	4118.66	8960.44	2271.87	3432.11	7452.07	1913.49
High	P15313	ATP6V1B1	V-type proton ATPase subunit B, kidney isoform	53.794	21.0526	7	37	2	128.545	120.958	81.1385	89.3644	91.0262	55.9821	165.614	179.343	105.828	106.267	116.735	70.7801	143.083	161.904	106.936	135.479	148.526	84.6676
High	P62195	PSMC5	26S proteasome regulatory subunit 8	53.717	43.5961	13	29	12	2931.89	1513.48	2834.44	1981.62	995.694	1899.47	2788.11	1721.04	2804.73	1885.02	1120.6	1933.46	3365.56	1961.39	3284.47	2941.41	1663.31	2789.77
High	Q9UEW8	STK39	STE20/SPS1-related proline-alanine-rich protein kinase	53.69	25.8716	11	26	9	1762.54	2203.02	1726.49	1232.83	1462.9	1117.21	2338.92	3122.84	2206.21	1504.47	2127.19	1462.52	2107.47	3094.14	2105.04	1865	2689.53	1840.32
High	Q14974	KPNB1	Importin subunit beta-1	53.681	17.1233	14	34	14	4136.36	2673	2874.86	2700.06	1830.2	1936.29	5618.45	3610.75	3668.82	3705.01	2383.71	2429	5973.45	3519.48	3588.09	5131.03	3006.4	3108.7
High	O43708	GSTZ1	Maleylacetoacetate isomerase	53.673	38.8889	9	51	9	5683.39	2215.27	3541.72	3781.09	1497.89	2181.34	7275.7	2683.76	4107.8	4611.12	1693.65	2618.21	6544.7	2250.82	3933.84	5581.59	1848.23	3441.4
High	P42574	CASP3	Caspase-3	53.642	39.3502	10	40	9	3217.2	5025.34	1520.66	2217.46	3346.04	1024.32	3790.04	5627.26	1730.49	2514.26	3730.63	1185.53	4212.77	6449.23	1972.86	3623.02	5456.98	1688.37
High	Q92747	ARPC1A	Actin-related protein 2/3 complex subunit 1A	53.614	35.1351	12	37	11	5078.91	4647	1320.71	3524.8	3294.97	863.365	7085.83	7012.24	1547.75	4140.63	3890.16	1012.17	7419.76	7204.26	1876.73	6452.12	6393.62	1541.13
High	Q12955-4	ANK3	Isoform 2 of Ankyrin-3	53.605	10.3854	15	24	1	221.383			146.181			305.617			203.172			433.209			351.337
High	P19652	ORM2	Alpha-1-acid glycoprotein 2	53.601	44.2786	8	73	5	3843.22	6052.62	3220.58	2549.41	3931.36	2199.48	5013.37	8456.03	4422.97	3296.77	5275.28	2863.98	4927.1	7803.03	4099.5	4089.44	6614.42	3460.59
High	Q03591	CFHR1	Complement factor H-related protein 1	53.585	27.8788	9	29	2	1348.57	714.039	359.761	884.317	350.962	235.627	1871.5	807.043	517.39	1203.5	519.335	340.742	2053.09	767.007	490.491	1769.21	662.11	416.093
High	P34949	MPI	Mannose-6-phosphate isomerase	53.573	29.7872	9	27	9	2092.2	1145.99	920.613	1510.82	778.474	599.315	2604.02	1454.35	1110.39	1738.32	965.392	731.749	2506.1	1479.41	1092.34	2168.11	1252.67	929.532
High	P55011	SLC12A2	Solute carrier family 12 member 2	53.549	10.231	9	21	9	2267.74	1798.79	924.504	1518.34	1193.02	630.407	3306.62	2652.09	1041.81	2113.29	1791.94	704.777	2963.08	2540.15	915.288	2497.17	2137.57	789.355
High	Q9H444	CHMP4B	Charged multivesicular body protein 4b	53.539	40.625	12	47	12	8282.29	6817.47	6197.18	5558.01	4510.64	4035.34	12237.7	9585.68	8832.99	7591.78	6429.18	5776.59	10317.5	8882.2	8201.85	9001.17	7649.41	6842.86
High	P15170-3	GSPT1	Isoform 3 of Eukaryotic peptide chain release factor GTP-binding subunit ERF3A	53.52	22.763	15	28	15	4207.32	6031.78	2579.25	2713.67	4099.73	1752.01	5151.65	9082.57	2975.02	3349.86	6052.07	2032.76	5566.53	10141.6	3099.08	4651.97	8554.13	2616.63
High	O00170	AIP	AH receptor-interacting protein	53.502	39.697	12	23	12	1219.57	2978.4	1062.01	847.011	2011.9	733.892	1854.88	4070.48	1390.72	1225.71	2667.22	930.849	1495.4	3589.58	1237.08	1233.28	2991.91	1107.74
High	Q9Y281	CFL2	Cofilin-2	53.377	53.012	8	74	4	1299.85	635.19	201.091	908.49	471.116	133.007	1705.64	1053.78	209.848	1156.69	662.972	140.579	1478.36	856.099	169.88	1272.2	746.282	154.122
High	P26232	CTNNA2	Catenin alpha-2	53.292	14.5855	11	22	2
High	Q9Y376	CAB39	Calcium-binding protein 39	53.207	46.9208	16	53	14	6561.79	5192.27	5619.43	4251.42	3384.84	3689.17	9167.77	7752.92	7681.23	5873.28	4913.6	5021.06	7488.9	6896.84	6812.18	6347.13	5776.36	5770.16
High	P61088	UBE2N	Ubiquitin-conjugating enzyme E2 N	52.968	61.1842	12	54	12	4630.15	8390.36	1967.44	3106.72	5701.26	1310.52	6582.09	10845.3	2656.03	4106.08	7144.07	1709.92	6177.76	10230.1	2651.4	5249.88	8693.58	2145.39
High	P62241	RPS8	40S ribosomal protein S8	52.927	52.8846	11	33	11	3277.32	2850.03	2750.07	2162.73	1923.54	1913.6	3652.5	3175.27	2789.57	2354.71	2049.02	1797.29	5152.29	4307.06	3258.74	4330.35	3584.45	2744.95
High	O75347	TBCA	Tubulin-specific chaperone A	52.917	54.6296	11	58	11	13787.8	14235.5	8991.47	9139.25	9862.18	5887.23	20751	20254.5	13553.5	13175.6	13597.4	8823.9	15970.3	16244.1	10802.5	13442.3	13213.9	9113.85
High	Q99460	PSMD1	26S proteasome non-ATPase regulatory subunit 1	52.868	20.3568	16	26	16	2430.72	3242.23	1032.31	1618.27	2240.84	724.234	3405.13	4563.5	1284.59	2144.47	3103.03	848.463	3459.31	5082.78	1445.74	2945.51	4294.12	1261.95
High	P05556	ITGB1	Integrin beta-1	52.741	17.9198	13	29	13	2713.61	3158.76	1233.21	1788.81	2170.78	833.293	3342.09	4003.89	1582.49	2230.91	2747.65	1028.19	3662.17	4282.08	1889.99	3094.52	3669.45	1596.73
High	O75882	ATRN	Attractin	52.737	10.7768	16	35	16	4410.61	4724.34	1680.28	3044.48	3198	1154.9	4486.86	5269.96	1777.08	2925.19	3558.21	1115.81	3849.18	4715.67	1444.86	3292.52	3930.73	1239.04
High	P22059	OSBP	Oxysterol-binding protein 1	52.445	22.3048	13	31	13	3436.62	1800.08	600.045	2321	1198.53	391.09	4002.7	2267.42	734.367	2673.31	1511.72	485.817	4683.79	2342.97	755.719	3999.41	1940.96	654.43
High	P55957-2	BID	Isoform 2 of BH3-interacting domain death agonist	52.359	44.8133	7	25	7	1624.09	1404.12	1291.67	1105.3	953.955	935.365	1970.5	1733.45	1622.15	1270.23	1128.22	1123.25	1681.46	1458.83	1275.37	1454.46	1252.77	1079.4
High	Q9HC35	EML4	Echinoderm microtubule-associated protein-like 4	52.335	16.8196	16	33	16	4907.98	2252.01	1886.78	3263.66	1481.37	1335.8	6927.48	3088.39	2362.65	4565.3	1961.17	1663.09	7742.66	3431.29	2652.97	6517.09	2848.39	2224.09
High	Q99536	VAT1	Synaptic vesicle membrane protein VAT-1 homolog	52.243	32.0611	10	29	10	1126.38	1088.51	528.966	777.442	743.129	352.303	1475.26	1685.43	752.038	979.51	1033.97	458.191	1312.11	1315.47	613.04	1141.04	1203.02	533.36
High	Q8N8N7	PTGR2	Prostaglandin reductase 2	52.226	30.7692	9	35	9	5805.95	3996.77	1636.44	3986.57	2735.49	1054.32	7416.94	5080.3	2092.35	4945.36	3318.06	1406.04	7088.35	4581.24	1947.04	6060.43	3754.98	1676.42
High	O75367	H2AFY	Core histone macro-H2A.1	52.101	39.7849	11	36	9	2038.64	4977.86	1699.73	1317.82	3349.94	1173.5	3279.53	7689.59	3131.95	2138.29	5084.89	2097.49	3553.9	9067.84	3442.27	2960.37	7599.24	2890.2
High	P53609	PGGT1B	Geranylgeranyl transferase type-1 subunit beta	52.073	27.0557	11	26	11	1745.49	3153.07	2647.58	1207.89	2117.31	1758.69	1969.27	3613.19	2942.39	1290.44	2449.27	1948.66	1800.17	3641.47	2725.64	1516.88	3175.58	2320.71
High	P08133	ANXA6	Annexin A6	52.042	22.8826	15	31	15	3006.06	1229.24	3393.39	2033.49	810.444	2241.17	4849.36	1960.59	5126.91	3127.66	1284.84	3414.2	4090.22	1679.18	4510.36	3485.32	1394.62	3837.3
High	Q07000	HLA-C	HLA class I histocompatibility antigen, Cw-15 alpha chain	52.032	34.153	9	24	3	1012.46	971.96	698.36	664.856	664.447	499.835	1116.94	984.994	886.984	715.984	640.867	583.895	1048.99	1018.23	881.509	895.25	831.288	728.594
High	Q04917	YWHAH	14-3-3 protein eta	51.996	35.3659	11	66	9	3255.78	4380.48	3206.35	2220.88	2789.84	1973.66	4125.83	5482.49	3877.47	2767.13	3711.53	2683.68	4114.94	5509.58	3924.22	3525.23	4756.49	3534.76
High	P05387	RPLP2	60S acidic ribosomal protein P2	51.918	60.8696	6	23	6	4896	3380.7	2668.27	3403.37	2280.01	1823.62	5490.89	3533.49	2913.77	3683	2318.05	2036.36	5692.33	3550.23	3042.22	4880.36	2990.55	2635.92
High	P62081	RPS7	40S ribosomal protein S7	51.835	56.701	9	39	9	4238.18	3155.76	3569.52	2713.67	1996.09	2265.35	5584.96	4193.33	4396.96	3664.37	2725.45	2887.68	7583.85	5828.3	5834.63	6361.65	4907.31	4943.86
High	P61086	UBE2K	Ubiquitin-conjugating enzyme E2 K	51.802	49.5	9	33	9	1812.19	3421.2	1187.37	1280.79	2250.08	800.945	2237.46	4584.03	1410.3	1409.66	3044.71	945.806	1824.54	4262.41	1271.35	1550.7	3620.54	1134.64
High	Q9NVA2-2	43719	Isoform 2 of Septin-11	51.74	28.9294	11	36	4	2208.3	1296.81	920.424	1521.76	865.948	605.832	3366.84	1543.21	1459.8	2236.39	1014.59	988.797	3187.67	1367.81	1440.84	2581.98	1188.73	1213.06
High	P00915	CA1	Carbonic anhydrase 1	51.693	38.3142	7	27	7	3410.7	4972.27	2902.48	2142.37	3400.39	1960.08	3859.98	7220.93	3902.17	2651.8	5014.53	2595.49	2214.9	3695.18	1647.54	1987.4	3191.65	1485.08
High	P61247	RPS3A	40S ribosomal protein S3a	51.482	50.3788	16	48	16	7366.92	8144.57	4311.82	4693.49	5538.04	2709.99	10037.8	9853.53	5771.52	6307.71	6358.91	3845.18	12420.1	12604.2	7700.56	10324.3	10773.7	6514.15
High	O43278-2	SPINT1	Isoform 2 of Kunitz-type protease inhibitor 1	51.346	24.7563	12	37	12	4004.25	1267.91	2485.78	2715.95	841.438	1721.86	5858.69	1813.85	3294.71	3615.57	1214.1	2186.99	5057.82	1663.24	3046.54	4336.89	1414.02	2617
High	Q16543	CDC37	Hsp90 co-chaperone Cdc37	51.253	30.6878	11	29	11	2996.62	1010.74	1687.02	2046.82	672.795	1140.21	4450.29	1459.45	2529.42	2795.21	975.928	1627.7	3826.26	1339.77	2372.13	3309.38	1154.83	1988.74
High	Q9UN36-6	NDRG2	Isoform 6 of Protein NDRG2	51.141	40.0545	9	24	9	1371.72	2743.58	2505.42	928.476	1925.94	1680.33	1950.43	3202.19	3100.73	1245.83	2184.48	2071.99	2174.69	3551.7	3526.33	1888.28	3095.06	2982.02
High	Q9Y3S1	WNK2	Serine/threonine-protein kinase WNK2	50.913	6.53026	16	31	12	2372.09	3138.89	2130.95	1659.28	2115.54	1466.68	3235.08	3818.52	2900.02	2172.55	2524.24	1966.89	2917.23	3710.33	2947.17	2499.49	3032.58	2475.37
High	P62820	RAB1A	Ras-related protein Rab-1A	50.875	54.1463	11	50	4	4779.55	3657.85	1729.34	3224.16	2422.45	1130.16	6093.25	5026.36	1866.04	4044.53	3194.46	1286.14	7380.39	5398.78	2570.88	6206.44	4629.14	2147.21
High	Q15942	ZYX	Zyxin	50.852	28.8462	12	31	12	5334.73	3745.83	2514.91	3507.29	2529.38	1640.28	7863.79	4930.07	3669.43	4816.78	3218.35	2294.22	6670.02	4462.07	3298.02	5705.99	3833.83	2826.72
High	O14672	ADAM10	Disintegrin and metalloproteinase domain-containing protein 10	50.803	20.4545	12	26	12	4430.2	2267.05	1884.88	2789.33	1529.24	1278.79	4960.92	2593.05	2180.61	3427.54	1719.7	1425.49	6056.64	2994.88	2436.25	5152.87	2477.18	2115.96
High	Q9ULC4	MCTS1	Malignant T-cell-amplified sequence 1	50.754	70.7182	9	38	9	2556.16	3730.68	1858.21	1720.1	2514.28	1257.52	3328.54	5116.84	2279.11	2221.55	3417.39	1515.64	3193.31	4833.25	2080.09	2605.93	4026.69	1751.31
High	P52888	THOP1	Thimet oligopeptidase	50.725	21.7707	16	31	16	3679.89	2900.09	2454.37	2424.83	1968.48	1648.45	4694.83	4298.43	3330.66	3062.82	2766.93	2243.47	4265.95	3631.52	2826.19	3581	3102.57	2386.63
High	P07205	PGK2	Phosphoglycerate kinase 2	50.674	18.2254	7	83	1
High	Q15691	MAPRE1	Microtubule-associated protein RP/EB family member 1	50.602	50.3731	12	30	11	2796.66	1786.01	1116.77	1864.47	1158.48	730.201	3837.45	2284.82	1623.76	2472.03	1529.78	1038.33	3434.82	2196.78	1450.16	2938.64	1837.49	1215.23
High	P36578	RPL4	60S ribosomal protein L4	50.536	25.2927	13	33	13	3694.4	1253.84	3609.95	2466.9	856.979	2399.54	4163.14	1359.11	3858.69	2721.61	874.243	2690.79	5878.15	1801.97	5916.33	4964.62	1500.07	4903.11
High	P27169	PON1	Serum paraoxonase/arylesterase 1	50.494	31.5493	8	33	8	2705.09	4919.31	1321.18	1874.37	3496.92	906.628	3305.15	4977.05	1590.73	2220.95	3395.19	1071.92	2973.16	4802.84	1354.23	2511.8	4077.07	1143.6
High	O14773	TPP1	Tripeptidyl-peptidase 1	50.436	25.5773	9	26	9	3259.93	2972.39	879.712	2215.65	2025.76	626.638	3657.18	3124	1012.59	2368.85	2060.41	654.594	3059.35	2623.02	809.334	2662.14	2226.43	689.293
High	Q15056-2	EIF4H	Isoform Short of Eukaryotic translation initiation factor 4H	50.339	55.7018	10	41	10	5539.3	6625.62	1441.51	3829.25	4428.05	962.61	6881.18	8897.19	1762.12	4546.78	5804.68	1164.11	6775.53	8603.39	1700.07	5709.31	6833.56	1421.33
High	P23141-2	CES1	Isoform 2 of Liver carboxylesterase 1	50.334	24.8239	13	24	13	1462.03	1774.84	1433.73	848.153	1035.04	796.391	2774.32	3360.76	2422.89	1669.2	1989.39	1562.64	2066.17	2302.15	1734.25	1698.37	1966.2	1477.2
High	Q9Y5K6	CD2AP	CD2-associated protein	50.24	24.5696	15	30	15	3470.83	3169.51	2742.39	2291.78	2091.47	1821.58	4338.6	4329.29	4099.76	2848.7	2849.99	2668.97	4295.6	3796.48	3656.24	3535.32	3187.68	3131.43
High	Q16555	DPYSL2	Dihydropyrimidinase-related protein 2	50.195	24.1259	10	19	8	1346.73	889.567	259.264	966.734	594.823	176.976	1941.07	1308.65	308.848	1359.06	887.976	203.186	1761.88	1275.33	300.972	1554.35	1256.94	261.156
High	Q96S96	PEBP4	Phosphatidylethanolamine-binding protein 4	50.026	41.4097	7	31	7	3903.69	5572.55	2040.89	2775.34	3915.99	1435.2	3291.72	4288.34	1598.96	2134.9	2829.48	1049.52	1906.65	2104.07	811.593	1630.63	1807.45	684.313
High	Q02413	DSG1	Desmoglein-1	50.02	13.0601	10	27	10	2000.4	1838	2602.03	1390.43	1271.79	1829.12	1768.69	1425	2403.21	1155.99	954.104	1647.15	1475.84	1243.33	1805.34	1287.16	1057.1	1576.9
High	P29692-2	EEF1D	Isoform 2 of Elongation factor 1-delta	50.004	14.2195	8	35	6	5347.17	5513.47	1912.88	3686.97	3544.34	1292.06	7841.38	9501.57	2694.49	4921.75	6520.61	1706.73	8318.59	10737.1	2858.2	7108.67	9058.01	2479.27
High	Q6NUJ1	PSAPL1	Proactivator polypeptide-like 1	49.965	15.9309	7	27	7	1957.09	3082.71	1151.03	1340.47	2103.64	788.068	2224.9	3102.89	1299.85	1429.88	2064.92	859.333	1718.79	2740.49	1044.91	1469.87	2319.37	895.031
High	Q9P2M7	CGN	Cingulin	49.866	15.1211	15	26	15	3247.72	2320.33	1866.75	2164.83	1505.26	1257.52	4693.72	3254.85	2470.88	3128.36	2178.08	1578	5793.52	4185.41	2941.86	4807.85	3474.93	2456.72
High	Q8NC51	SERBP1	Plasminogen activator inhibitor 1 RNA-binding protein	49.724	30.8824	11	36	11	9778.06	5578.35	2411.85	6087.53	3605.79	1501.07	11840.9	6872.57	3386.28	8030.69	4509.02	2221.48	13007.5	7303.75	3296.35	11040.3	6217.35	2802.72
High	P04899-4	GNAI2	Isoform sGi2 of Guanine nucleotide-binding protein G(i) subunit alpha-2	49.465	42.623	10	28	6	4360.39	2953.69	1063.34	2941.51	2111.45	717.56	4301.66	3342.9	1182.08	2978.57	2257.29	812.337	4700.36	3257.86	1231.97	3964.05	2728.02	1023.35
High	O95747	OXSR1	Serine/threonine-protein kinase OSR1	49.423	25.9962	11	24	9	2072.96	1910.62	1066.76	1358.26	1286.62	688.038	2834.28	2792.81	1465.32	1814.71	1911.12	959.782	2493.38	2705.67	1297.37	2148.05	2316.86	1057.57
High	P49589-3	CARS	Isoform 3 of Cysteine--tRNA ligase, cytoplasmic	49.258	19.3742	16	28	16	1766.46	3611.77	1717.19	1174.68	2546.34	1128.44	2643.8	4135.56	2522.19	1725.77	2719.71	1674.12	2550.4	3969.01	2398.45	2189.84	3609.27	2084.81
High	Q5TDH0-3	DDI2	Isoform 3 of Protein DDI1 homolog 2	49.23	34.1289	10	25	10	2817.05	1929.1	1122.84	1903.68	1293.55	774.799	3271.53	2464.75	1383.99	2168.67	1612.28	925.291	3493.04	2538	1474.22	3007.26	2166.04	1262.95
High	P00505	GOT2	Aspartate aminotransferase, mitochondrial	49.145	33.4884	14	32	14	3746.47	2353.31	2904	2590.33	1556.59	1963.14	4881.99	3151.14	4136.51	3266.99	2199.81	2828.1	5469.18	3837.52	4900.69	4812.29	3253.29	4206.03
High	O00233	PSMD9	26S proteasome non-ATPase regulatory subunit 9	48.917	41.2556	9	33	9	5661.05	5011.16	1551.69	3482.45	3200.22	1026.76	7937.92	6834.98	2113.94	5209.38	4520.68	1378.33	7036.01	6011.01	1817.81	5812.86	4948.51	1555.17
High	O60911	CTSV	Cathepsin L2	48.805	34.4311	11	34	10	6204.83	5138.03	3720.41	4190.04	3539.37	2504.67	5506.28	4850.49	3393.71	3614.68	3264.25	2265.13	5212.19	4617.64	3127.95	4530.24	3901.73	2688.35
High	P17812	CTPS1	CTP synthase 1	48.79	18.4433	12	30	10	2266.82	2846.7	1057.17	1636.16	2197.15	727.061	3154.55	4814.3	1654.89	2035.91	3224.75	1061.38	4316	7462.38	2245.65	3671.47	6241.34	1865.95
High	Q9Y5X3	SNX5	Sorting nexin-5	48.756	27.4752	11	20	10	3047.07	1630.35	1591.83	2038.16	1122.42	1084.07	4085.32	2227.75	2558.84	2644.23	1493.47	1471.18	3965.5	2081.68	2308.89	3379.44	1809.64	2088.89
High	P49862	KLK7	Kallikrein-7	48.702	60.0791	10	24	10	5120.38	3353.63	1173.33	3416.78	2244.13	778.41	5214.08	3393.01	1249.35	3371.77	2268.1	838.736	4532.91	3214.55	1308.37	3842.98	2677.02	1110.82
High	P51812	RPS6KA3	Ribosomal protein S6 kinase alpha-3	48.632	21.2162	14	26	11	2342.61	771.51	3302.76	1548.22	535.59	2160.93	2704.38	834.188	3794.23	1729.26	531.187	2493.08	3646.8	1010.2	4883.7	3105.6	818.876	4117.56
High	P09668	CTSH	Pro-cathepsin H	48.626	28.6567	10	24	10	5288.78	2279.29	1716.62	3591.71	1594.07	1185.52	5221.72	2264.64	1602.37	3555.42	1558.1	1039.8	5300.29	2335.28	1677.98	4447.09	2033.89	1407.38
High	P36543	ATP6V1E1	V-type proton ATPase subunit E 1	48.61	36.2832	11	49	11	7278.23	3181.54	6851.88	4913.23	2200.26	4776.93	11243.4	4736.81	9896.38	7432.53	2962.02	7202.82	10598.9	4388.7	9513.26	8762.36	3874.72	7923.89
High	P50238	CRIP1	Cysteine-rich protein 1	48.525	79.2208	6	32	6	6053.83	4582.01	2361.56	3942.6	2977.76	1582.1	8238.85	5937.45	3024.82	5381.78	4016.59	2030.31	7290.49	5248.3	2726.13	6358.33	4722.38	2292.27
High	Q14118	DAG1	Dystroglycan	48.292	14.3017	11	26	11	3441.34	3753.67	2099.45	2276.65	2599.98	1411.72	3737.96	3855.87	2164.14	2456.69	2586.89	1333.71	3129.81	3330.67	1865.04	2677.88	2861.84	1602.71
High	P16083	NQO2	Ribosyldihydronicotinamide dehydrogenase [quinone]	48.027	53.2468	9	19	9	2354.82	2165.32	1268.13	1674.61	1477.38	832.43	3251.46	3193.37	1685.41	2240.47	2122.58	1061.13	2617.74	2146.24	1206.64	2171.88	1846.25	1040.91
High	Q16666	IFI16	Gamma-interferon-inducible protein 16	47.951	20.1274	13	29	13	3740.36	1936.29	2276.81	2530.66	1269.66	1491.18	5755.99	2964.15	3508.27	3847.83	2035.57	2348.9	5929.88	3361.65	3814.73	4973.93	2879.26	3261.38
High	P48735	IDH2	Isocitrate dehydrogenase [NADP], mitochondrial	47.879	35.6195	15	34	14	1240.07	2627.99	1295.65	842.443	1809.42	879.618	1550.62	3557.16	1892.85	1042.75	2419.55	1214.21	1770.05	4144.14	1899.61	1540.61	3562.86	1615.29
High	P46109	CRKL	Crk-like protein	47.873	46.2046	12	31	12	1862.29	1753.57	1511.83	1306.11	1198.97	1033.9	2398.88	2564.05	1807.1	1632.45	1648.68	1205.31	2136.51	2102.49	1624.17	1791.39	1808.81	1502.92
High	P41218	MNDA	Myeloid cell nuclear differentiation antigen	47.741	28.0098	12	36	12	2687.35	3429.47	3549.31	1770.06	2459.66	2350.54	4782.75	5777.6	4626.39	3095.49	3972.19	2874.11	3143.49	4036.96	3133.84	2736.97	3402.86	2680.66
High	Q00688	FKBP3	Peptidyl-prolyl cis-trans isomerase FKBP3	47.714	44.1964	10	36	10	6815.54	6193.24	4698.91	4542.36	3996.63	3268.55	10243.8	9163.19	7120.77	6638.66	5938.15	4819.91	9273.72	8373.31	6636.7	7841.84	7137.6	5667.75
High	Q9H0U4	RAB1B	Ras-related protein Rab-1B	47.687	54.7264	11	53	4	3628.52	4281.01	1416.46	2251.24	2895.88	957.663	4963.38	5611.37	1971.36	3340.69	3734.39	1315.4	6324.56	7526.03	2389.61	5238.57	6570.1	2047.23
High	P62424	RPL7A	60S ribosomal protein L7a	47.685	45.4887	13	37	13	4277.46	5107.09	1474.25	2771.82	3451.89	1022.05	5635.57	6193.59	2047.67	3496.06	4065.13	1232.93	7326.62	8208.01	2233.77	6270.74	6884.67	1914.03
High	P12111	COL6A3	Collagen alpha-3(VI) chain	47.609	3.99748	10	61	10	2680.9	946.179	1923.31	1960.69	721.638	1466.92	3012.21	1050.3	2474.8	4983.8	1470.33	4319.06	1804.38	616.636	1409.9	3450.84	1100.18	2638.64
High	O60716	CTNND1	Catenin delta-1	47.579	15.7025	13	30	13	2081.95	1434.09	3102.05	1244.73	947.472	2113.11	2372.53	1882.87	3401.24	1656.85	1231.88	2259.73	3358.48	2651.17	4283.72	2855.38	2209.43	3650.48
High	P13804	ETFA	Electron transfer flavoprotein subunit alpha, mitochondrial	47.571	45.045	10	22	10	1017.3	1242.77	445.17	686.745	879.98	301.503	1408.15	1879.27	553.938	919.853	1234.7	381.935	1313.91	1856.69	537.625	1159.89	1581.12	464.177
High	Q9Y6W5	WASF2	Wiskott-Aldrich syndrome protein family member 2	47.547	22.49	10	27	10	2622.96	1461.16	2796.95	1778.82	990.01	1866.1	3410.18	1855.72	3474.34	2266.37	1191.62	2310.41	3478.99	2004.46	3834.08	2960.59	1685.21	3219.27
High	Q8N474	SFRP1	Secreted frizzled-related protein 1	47.432	33.758	8	45	8	6045.99	7147.69	3866.75	4155.78	4800.86	2609.1	5335.98	6307.16	3619.02	3604.92	4296.9	2392.88	4086.97	4682.09	2741.45	3392.64	3919.15	2341.17
High	Q13938	CAPS	Calcyphosin	47.394	36.3636	10	24	10	2802.53	1296.91	2476.86	2000.85	898.274	1676.56	3716.9	1661.18	3285.17	2391.06	1089.56	2170.97	3385.37	1525.87	3031.81	2977.55	1328.08	2577.33
High	P30084	ECHS1	Enoyl-CoA hydratase, mitochondrial	47.317	39.3103	10	39	10	2582.88	4431.29	1440.85	1774.73	2878.29	934.893	3704.22	6168.3	2173.18	2378.91	3986.11	1411.43	3776.08	6536.18	2158.36	3211.92	5462.72	1789.25
High	P30479	HLA-B	HLA class I histocompatibility antigen, B-41 alpha chain	47.314	30.1105	8	22	2	579.144	333.333		362.216	202.211		1007.6	575.034		662.8	381.717		1406.7	758.301		1210	656.895
High	Q8N1N4	KRT78	Keratin, type II cytoskeletal 78	47.3	23.2692	13	47	10	3130.23	1414.33	1063.72	2133.42	1045.07	715.833	2888.34	1013.07	748.926	1834.53	846.776	518.019	5750.55	2697.07	1612.48	4743.77	2277.23	1356.94
High	Q9Y365	STARD10	START domain-containing protein 10	47.282	38.1443	10	24	10	2146.22	2450.74	1114.68	1431.26	1644.87	776.683	3031.91	3135.95	1590.83	2052.64	2074.14	1058.35	2246.71	2684.98	1155.08	1884.85	2265.03	1032.13
High	Q5TFE4	NT5DC1	5'-nucleotidase domain-containing protein 1	47.262	27.4725	9	30	9	2074.57	2714.89	3681.5	1407.47	1823.63	2429.84	2495.79	3924.08	5076.41	1686.83	2597.8	3465.61	2176.73	3536.21	4633.3	1889.62	3022.15	3924.23
High	Q16222	UAP1	UDP-N-acetylhexosamine pyrophosphorylase	47.153	28.9272	14	31	13	4818.25	2258.13	1459.83	3290.87	1561.92	973.209	6566.21	3203.35	2221.88	4375.98	2137.73	1469.79	6466.8	3089.51	1435.83	5646.34	2611.73	1258.6
High	P24534	EEF1B2	Elongation factor 1-beta	47.116	40.4444	8	40	6	2871.88	2910.4	2111.5	1893.4	1955.6	1380.63	4009.84	4344.37	3081.95	2498.62	2870.68	2093.49	3937.89	4586.55	3240.19	3362.81	3861.26	2752.65
High	P10586	PTPRF	Receptor-type tyrosine-protein phosphatase F	47.113	9.28159	12	23	12	1229.7	2452.14	1496.08	847.582	1702.24	1031.63	1232.56	2320.9	1325.56	827.629	1522.82	911.315	1225.2	2122.72	1326.83	1032.61	1815.9	1143.06
High	O75608	LYPLA1	Acyl-protein thioesterase 1	47.087	34.3478	6	18	6	1716.58	1529.38	1482.79	1119.48	1082.72	1000.06	2207.66	2155.01	2008.82	1444.62	1436.19	1323.16	1748.2	1941.03	1696.64	1473.75	1770.53	1464.98
High	P09493-3	TPM1	Isoform 3 of Tropomyosin alpha-1 chain	47.075	33.4507	13	43	4	910.297	1170.16	248.065	627.169	803.429	151.851	1403.6	1715.59	390.879	941.366	1139.13	248.139	1204.08	1514.79	374.423	1002.24	1285.73	307.52
High	Q92945	KHSRP	Far upstream element-binding protein 2	47.056	24.0506	13	30	11	1459.15	851.862	1048.06	989.956	554.328	685.604	2138.46	1128.49	1455.68	1426.59	738.977	926.68	2112.63	1136.04	1431.41	1819.21	1007.25	1255.43
High	P09622	DLD	Dihydrolipoyl dehydrogenase, mitochondrial	47.049	24.165	11	32	11	2207.84	3008.37	3581.1	1460.19	2002.31	2349.68	2691.82	3955.4	4562.13	1791.8	2589.52	2998.43	3074.23	4490.9	4991.62	2608.25	3793.16	4205.94
High	Q93052	LPP	Lipoma-preferred partner	47.022	24.8366	11	21	11	1901.91	2181	2001.13	1295.45	1417.79	1311.77	2658.08	2949.76	2503.41	1638.82	1904.16	1610.94	2400.47	3002.9	2195.67	2078.64	2500.75	1861.78
High	Q9NRV9	HEBP1	Heme-binding protein 1	46.979	68.7831	10	25	10	2721.68	3093.34	3155.58	1861.33	2114.74	2096.7	3530.97	4094.61	3964.72	2220.95	2589.05	2645.75	3272.29	3807.33	4028.7	2978.66	3355.4	3490.93
High	P00746	CFD	Complement factor D	46.908	51.7787	8	13	8	243.844	626.596	776.082	163.121	419.875	514.753	302.169	825.603	916.704	204.268	559.124	615.117	258.917	751.744	901.737	218.297	628.003	765.268
High	Q12904-2	AIMP1	Isoform 2 of Aminoacyl tRNA synthase complex-interacting multifunctional protein 1	46.886	44.9405	12	23	12	1547.03	4035.55	581.73	1043.54	2746.51	388.027	1765.12	6122.83	825.535	1173.32	4111.12	524.231	1970.39	5694.78	841.837	1680.74	4785.59	707.042
High	P23246	SFPQ	Splicing factor, proline- and glutamine-rich	46.851	19.9434	13	32	12	4792.1	4312.48	1239.47	3131.85	2898.1	870.432	7040.89	6325.72	1956.71	4327.97	4011.79	1233.75	7299.73	6217.46	2036.89	6232.49	5170.47	1741.71
High	Q9HBR0	SLC38A10	Putative sodium-coupled neutral amino acid transporter 10	46.843	14.4772	12	21	12	3665.95	3933.71	1107.18	2602.8	2678.21	733.107	3265.99	3418.77	1032.67	2271.85	2297.92	669.796	2771.14	3124.9	879.643	2400.93	2572.72	725.696
High	Q16775	HAGH	Hydroxyacylglutathione hydrolase, mitochondrial	46.828	38.6364	8	22	8	1904.79	1614.35	497.744	1369.21	1109.1	323.958	2508.6	1860.25	647.014	1669.1	1193.59	374.252	2163.4	1653.41	512.389	1896.93	1399.11	456.118
High	P27824-2	CANX	Isoform 2 of Calnexin	46.803	23.6045	13	28	13	2640.82	2316.57	3118.37	1753.88	1513.88	2080.6	3132.02	2810.21	3921.24	2040.29	1932.38	2617.97	4416.71	3645.77	5116.52	3836.11	3068.57	4456.23
High	Q92743	HTRA1	Serine protease HTRA1	46.779	22.9167	11	28	11	2924.98	5360.5	2280.23	1993.62	3601.18	1601.1	2585.43	4293.44	1923.37	1670.3	2723.28	1282.38	2157.4	3570.13	1733.95	1851.81	3118.95	1503.55
High	P06132	UROD	Uroporphyrinogen decarboxylase	46.755	41.1444	9	24	9	901.773	280.373	1341.2	640.302	211.359	930.968	1114.73	421.444	1728.48	731.819	263.101	1091.78	1009.62	336.922	1562.11	835.382	304.354	1292.65
High	Q9H3S7	PTPN23	Tyrosine-protein phosphatase non-receptor type 23	46.722	8.98533	12	23	12	2279.14	602.212	461.018	1601.71	430.443	304.957	3403.65	879.662	611.571	2266.07	558.56	410.868	3248.41	808.387	532.715	2760.25	698.094	470.697
High	P09455	RBP1	Retinol-binding protein 1	46.57	65.9259	10	30	10	3540.29	2588.78	2845.45	2312.15	1685.27	1923.81	4186.29	3304.5	3405.46	2749.4	2120.14	2155.03	3181.55	2736.76	2514.61	2709.7	2313.73	2182.61
High	P09493-5	TPM1	Isoform 5 of Tropomyosin alpha-1 chain	46.512	32.2449	11	41	3	462.923	337.307	186.951	323.387	245.016	107.332	657.532	490.003	267.38	462.516	307.217	173.845	542.921	404.646	237.341	494.91	332.932	187.265
High	P12109	COL6A1	Collagen alpha-1(VI) chain	46.457	16.537	12	47	12	1030.66	1068.32	2659.16	714.725	750.944	1842.7	1053.16	953.556	2612.86	753.531	658.269	2047.64	854.774	883.234	2055.35	814.872	812.722	2324.51
High	Q9Y624	F11R	Junctional adhesion molecule A	46.388	41.4716	10	27	10	2517.34	2923.08	1917.81	1681.36	1957.11	1295.44	2882.31	3424.45	2507.63	1873.77	2244.87	1677.23	3154.66	3714.96	2636.87	2662.14	3151.18	2206.79
High	P62701	RPS4X	40S ribosomal protein S4, X isoform	46.349	43.7262	11	29	11	2240.55	2921.04	3395.57	1478.75	1920.52	2186.36	2651.18	3445.8	4217.84	1716.31	2278.64	2835.37	3724.59	4656.42	6452.97	3206.49	3940.64	5348.82
High	P53004	BLVRA	Biliverdin reductase A	46.333	42.5676	13	32	13	2059.25	3067.45	2430.07	1410.32	2113.59	1666.51	2359.73	4022.11	2988.47	1616.81	2620.09	2044.04	2841.24	4284.79	3192.85	2469.45	3646.51	2785.88
High	P16401	HIST1H1B	Histone H1.5	46.303	34.0708	11	33	8	4090.86	2258.56	2742.96	2658.85	1501.53	1778.55	7180.77	3627.34	4248.77	4594.78	2406.94	2788.38	5845.74	3157.12	3734.6	4937.46	2641.35	3126.9
High	Q9UKY7	CDV3	Protein CDV3 homolog	46.145	56.2016	8	20	8	4313.05	1572.45	6534.07	2792.85	970.651	4122.11	6364.76	2162.21	9255.9	4046.62	1498.46	6054.24	5959.77	2130.19	8519.42	4664.28	1808.81	6932.69
High	P56945-6	BCAR1	Isoform 6 of Breast cancer anti-estrogen resistance protein 1	46.103	14.3013	11	22	11	3932.72	361.692	1153.21	2605.84	245.638	781.944	5098.46	463.09	1664.02	3369.28	293.672	1124.47	4591.24	379.207	1497.3	3960.5	297.261	1294.28
High	Q9Y6N5	SQOR	Sulfide:quinone oxidoreductase, mitochondrial	46.098	27.3333	11	19	11	1345	1081.32	806.355	944.845	702.9	574.033	1775.34	1173.62	976.244	1187.06	779.613	645.194	2190.29	1868.79	1177.57	1887.62	1593.84	1040.37
High	P04062	GBA	Lysosomal acid glucosylceramidase	46.011	21.4552	8	23	8	1058.65	1994.52	1180.73	723.671	1375.07	790.738	997.626	1853.87	1039.9	616.489	1201.12	695.051	885.863	1881.11	1059.83	757.332	1618.46	898.2
High	Q9UIJ7	AK3	GTP:AMP phosphotransferase AK3, mitochondrial	45.618	56.8282	12	25	12	2344.79	1837.79	1961.08	1527.76	1211.49	1320.41	3245.55	2745.94	2937.37	2138.99	1764.1	1938.04	3165.7	2614.88	2912.99	2709.81	2203.17	2528.71
High	Q92599	43716	Septin-8	45.538	24.0166	11	31	7	1893.51	2207.86	1194.68	1409.37	1535.72	763.885	2882.55	3456.12	1774.27	1809.43	2294.82	1177.19	2875.57	3601.68	1914.14	2369.11	3042.49	1639.47
High	Q96IJ6-2	GMPPA	Isoform 2 of Mannose-1-phosphate guanyltransferase alpha	45.434	28.7526	10	31	10	1991.18	1559.13	980.969	1353.03	1057.59	665.269	2809.16	2185.06	1325.96	1769.39	1446.82	909.68	2704.64	2063.48	1296	2248.38	1750.71	1140.34
High	Q9BUF5	TUBB6	Tubulin beta-6 chain	45.377	15.6951	8	45	3	93.6444	517.67	181.447	54.6274	332.579	121.622	92.7194	593.711	222.298	64.7363	390.183	151.613	131.679	780.913	292.92	109.536	675.565	265.231
High	Q9NZ08-2	ERAP1	Isoform 2 of Endoplasmic reticulum aminopeptidase 1	45.376	13.0802	11	26	11	1600.59	2601.56	1779.92	1092.93	1728.88	1159.92	1732.36	3044.42	1951.38	1148.22	1898.61	1297.34	1708.35	2958.25	1926.71	1532.51	2537.88	1643.73
High	Q5R3I4	TTC38	Tetratricopeptide repeat protein 38	45.345	24.5203	9	31	9	1766.46	1065.85	1256.46	1212.56	745.172	867.841	2303.83	1572.09	1329.67	1477.28	1041.21	903.55	1856.11	1322.36	1094.4	1614	1125.84	960.592
High	P05546	SERPIND1	Heparin cofactor 2	45.312	33.6673	14	38	14	5530.66	2092.49	3181.86	3618.64	1433.24	2169.88	6508.46	2565.21	3763.3	4303.17	1624.32	2420.5	8167.11	2833.31	4153.41	6842.48	2400.1	3565.73
High	Q9NQ48	LZTFL1	Leucine zipper transcription factor-like protein 1	45.282	33.1104	9	22	9	2368.52	2834.45	1252.19	1609.99	1902.49	834.314	3463.99	4163.63	1803.99	2231.51	2655.75	1195.25	2901.86	3331.23	1580.76	2457.14	2863.82	1314.38
High	Q92900	UPF1	Regulator of nonsense transcripts 1	45.244	13.1975	12	22	12	2071.92	1773.23	706.142	1425.07	1317.97	484.21	2498.38	2322.76	806.257	1559.25	1586.69	526.519	2579.81	2175.75	920.002	2154.25	1862.94	761.102
High	Q9UNH7	SNX6	Sorting nexin-6	45.089	29.5567	13	23	12	1643.67	2429.36	1441.99	1076.66	1580.75	937.877	2242.26	3188.96	1991.85	1409.26	2177.71	1305.92	2597.33	3867.6	2031.88	2201.26	3251.41	1708.38
High	P53041	PPP5C	Serine/threonine-protein phosphatase 5	45.055	23.4469	10	17	10	2629.76	2095.28	760.139	1732.28	1419.21	508.079	4019.81	3093.49	1019.02	2745.02	2040.28	694.07	3212.87	2433.53	797.747	2722.23	2086.56	699.526
High	Q02487	DSC2	Desmocollin-2	44.952	14.7614	11	17	11	3789.2	1423.46	1934.8	2504.01	983.794	1292.85	3958.49	1512.12	2046.87	2552.01	1025.69	1345.56	3617.99	1384.55	2020.49	3066.25	1211.16	1660.93
High	P00918	CA2	Carbonic anhydrase 2	44.878	51.9231	10	25	10	4053.08	1201.42	1052.62	2774.58	788.776	729.887	4714.41	1358.53	1208.88	3127.86	900.111	863.992	3135.09	825.573	749.336	2566.68	709.359	616.398
High	P46976	GYG1	Glycogenin-1	44.835	25.4286	8	36	8	5091.47	5726.27	4395.81	3444.1	3920.7	2890.58	6473.37	8382.94	6328.57	4207.66	5652.76	4068.06	5482.75	6786.61	4902.16	4744.33	5779.59	4250.31
High	P41091	EIF2S3	Eukaryotic translation initiation factor 2 subunit 3	44.588	30.2966	12	32	12	2597.62	2667.2	1682.46	1808.51	1804.9	1153.4	3595.25	4363.16	2479.32	2412.47	2716.89	1678.29	4405.19	5260.74	2943.44	3721.8	4511.48	2485.6
High	P25788	PSMA3	Proteasome subunit alpha type-3	44.58	36.0784	11	47	11	6021.8	9733.25	3751.44	4011.88	6420.5	2510.87	9214.93	14620.2	4793.77	6228.33	9635.39	3165.9	14558.9	22406.2	6874.33	12340.9	18881.9	5700.89
High	Q9Y3I0	RTCB	tRNA-splicing ligase RtcB homolog	44.459	30.297	11	23	11	2152.78	1640.24	1302.96	1474.37	1053.95	912.673	2900.28	2127.64	1862.83	1921.47	1353.88	1244.78	3221.76	2090.39	1816.83	2781.43	1792.22	1557.43
High	P05534	HLA-A	HLA class I histocompatibility antigen, A-24 alpha chain	44.435	26.8493	7	22	1		354.495			245.993			386.643			257.551			376.154			320.416
High	Q92597	NDRG1	Protein NDRG1	44.288	35.7868	8	16	8	1104.84	1324.84	655.466	743.656	856.446	461.99	1398.92	1507.83	861.179	907.205	991.636	540.904	1699.46	1590.43	1004.55	1432.84	1397.34	794.969
High	P19957	PI3	Elafin	44.194	54.7009	10	25	10	6032.4	11769.4	4095.83	3942.88	7930.12	2752.47	7200.1	14473.6	4444.16	4540.11	9336.45	2922.91	5543.85	11572.8	3427.64	4686.79	9741.61	2994.42
High	P06731	CEACAM5	Carcinoembryonic antigen-related cell adhesion molecule 5	44.019	15.3846	7	39	6	1996.36	2089.91	4570.04	1352.08	1413.62	2869.22	2241.52	2227.75	4702.1	1451.69	1530.54	3051.8	2141.8	2487.57	5952.56	1916.11	2231.96	5102.69
High	Q9NSD9	FARSB	Phenylalanine--tRNA ligase beta subunit	44.014	24.2784	14	35	14	2412.18	2834.99	2379.11	1609.23	2010.66	1603.46	3113.55	3734.07	2044.76	2055.73	2452.56	1382.66	3428.22	4193.1	1739.94	2962.47	3514.25	1506
High	P49720	PSMB3	Proteasome subunit beta type-3	43.805	35.6098	6	35	6	1083.42	1728.22	1546.95	743.656	1123.57	1030.29	1558.5	2219.51	1871.36	1079.1	1477.86	1270.94	2502.26	2938.12	2676.93	2133.08	2421.27	2277.78
High	Q9UHL4	DPP7	Dipeptidyl peptidase 2	43.784	25.4065	11	23	11	1727.87	2860.99	1458.22	1181.25	1946.1	1012.07	2156.68	3392.2	1541.43	1418.22	2213.73	1072.65	1953.22	2993.86	1417.17	1706.02	2524.95	1188.42
High	O43768-4	ENSA	Isoform 4 of Alpha-endosulfine	43.773	57.8571	11	34	10	5538.84	2818.77	3314.53	3659.09	1888.2	2203.87	6825.77	3748.33	4380.2	4622.17	2380.6	2767.29	6775.65	3391.27	3998.06	5649.44	2836.18	3383.17
High	Q96DA0	ZG16B	Zymogen granule protein 16 homolog B	43.751	37.5	8	44	8	14856.9	4133.62	5479.55	10378.2	2840.29	3751.35	9528.8	2856.96	3351.14	6406.7	1860.14	2182.58	8692.74	2665.98	3137.67	7530.19	2273.37	2666.08
High	A8K2U0	A2ML1	Alpha-2-macroglobulin-like protein 1	43.726	11.5543	12	21	12	1424.36	942.956	1466.66	957.979	627.77	985.379	1648.02	1072.23	1587.61	1060.98	697.588	1061.38	1633.33	1098.84	1788.06	1369.65	934.86	1499.93
High	P69891	HBG1	Hemoglobin subunit gamma-1	43.658	48.2993	7	54	6	676.82	1007.95	75.7292	466.046	667.911	58.1806	1896.87	2943.73	137.455	1281.58	1944.24	91.8671	367.549	722.913	58.525	355.55	626.021	47.7217
High	P21291	CSRP1	Cysteine and glycine-rich protein 1	43.47	64.2487	8	18	8	1683.87	1845.84	1445.4	1077.51	1232.81	911.731	2534.95	2607.43	1912.63	1583.65	1739.83	1290.63	1911.21	2130.98	1551.31	1598.37	1762.18	1277.89
High	P49327	FASN	Fatty acid synthase	43.452	6.13301	13	20	13	2513.54	823.287	1602.46	1671.66	538.698	1073.08	2594.79	1010.17	1596.15	1696.89	724.961	1074.7	3322.95	1570.76	2383.23	2835.75	1333.82	2002.05
High	Q13618	CUL3	Cullin-3	43.441	17.9688	14	28	13	2261.63	1497.15	2797.33	1579.25	1084.59	1845.68	3009.13	2190.98	4003.88	2013.4	1256.71	2664.31	3602.75	1966.36	4828.9	3085.76	1707.01	4074
High	P08246	ELANE	Neutrophil elastase	43.436	39.3258	6	18	6	2335.81	1009.99	692.192	1320.67	655.655	468.664	2972.56	1533.23	1221.74	1974.26	973.858	792.231	2500.34	1290.48	881.509	2159.35	1140.34	792.615
High	P63151-2	PPP2R2A	Isoform 2 of Serine/threonine-protein phosphatase 2A 55 kDa regulatory subunit B alpha isoform	43.423	30.8534	11	28	11	3545.24	1180.68	2213.42	2399.32	767.64	1518.11	4884.08	1687.86	3067.49	3178.06	1067.64	2099.62	5625.11	1992.7	3645.93	4711.4	1683.75	3086.43
High	P53618	COPB1	Coatomer subunit beta	43.383	12.4869	9	22	9	2136.2	413.148	1304.67	1436.4	285.867	878.362	2763.85	506.011	1636.51	1710.43	326.971	1088.43	3373.24	642.979	2164.15	2949.84	557.599	1821.94
High	P05026	ATP1B1	Sodium/potassium-transporting ATPase subunit beta-1	43.339	33.9934	9	27	9	3129.77	2232.89	793.354	2045.86	1465.48	538.072	3996.54	2981.78	1108.78	2594.23	1977.16	706.33	5271.25	3875.96	1153.41	4343.76	3263.82	963.308
High	Q96AE4-2	FUBP1	Isoform 2 of Far upstream element-binding protein 1	43.285	22.3583	14	35	10	3468.64	3382.95	3526.82	2315.48	2286.31	2320.71	5150.18	4762.91	5317.58	3239.01	3132.66	3472.97	4856.28	4734.32	5732.21	4177.58	4020.64	5060.31
High	P27816-5	MAP4	Isoform 5 of Microtubule-associated protein 4	43.243	16.6873	15	28	1		77.0221			62.3419			107.768			69.2321			100.624			85.4234
High	P09417	QDPR	Dihydropteridine reductase	43.243	41.3934	7	18	7	2457.79	1843.37	109.039	1656.05	1278.63	81.8925	3368.31	2616.02	98.6988	2291.86	1734.85	65.7127	2907.62	2204.01	91.8136	2482.31	1882.65	76.1555
High	O43865	AHCYL1	S-adenosylhomocysteine hydrolase-like protein 1	43.226	22.4528	13	43	4	2481.17	1945.42	404.933	1578.87	1343.9	273.472	2996.33	2454.77	390.478	1896.08	1666.84	277.236	3010.01	2438.05	346.044	2546.83	2052.87	279.72
High	O43866	CD5L	CD5 antigen-like	43.198	35.4467	8	22	8	2171.21	3079.38	1869.13	1479.13	2081.17	1319.54	2155.33	2826.91	1798.97	1421.41	1856.85	1171.14	2451.25	2825.29	1842.75	2036.07	2391.44	1529.27
High	P29466	CASP1	Caspase-1	43.188	37.3762	12	32	12	3236.55	3499.72	2062.91	2162.83	2354.78	1379.14	4307.33	5454.18	2625.11	2850.59	3276.29	1722.26	4283.71	4857.33	2518.93	3698.74	4300.9	2209.78
High	P19021-5	PAM	Isoform 5 of Peptidyl-glycine alpha-amidating monooxygenase	43.146	16.2218	13	27	13	3668.37	4126.21	1453	2494.4	2825.99	963.002	3134.85	3773.86	1364.41	2012.1	2476.27	909.598	2875.93	3330.67	1183.36	2471.89	2923.17	990.203
High	O00560	SDCBP	Syntenin-1	43.083	31.5436	5	21	5	679.008	753.57	1098.74	452.532	512.766	772.129	772.908	891.262	1165.41	477.156	590.166	804.245	654.915	779.67	1134.27	535.044	645.839	988.03
High	Q96I99	SUCLG2	Succinate--CoA ligase [GDP-forming] subunit beta, mitochondrial	42.95	33.7963	12	27	12	2502.02	2569.66	1982.06	1688.69	1727.54	1241.81	3617.66	3662.03	2539.26	2438.27	2364.05	1686.55	3575.74	3759.51	2485.94	3024.67	3167.86	2103.38
High	Q9NZL9	MAT2B	Methionine adenosyltransferase 2 subunit beta	42.917	37.7246	12	34	12	3772.73	5060.57	1866.47	2640.96	3388.04	1255.95	5128.01	6729.65	2268.67	3315.89	4328.98	1446.74	4503.86	6698.53	1879.58	3948.3	5649.32	1656.22
High	P01619	IGKV3-20	Immunoglobulin kappa variable 3-20	42.774	46.5517	5	85	3	9247.52	12788.7	7282.15	6311.28	9022.26	4997.01	8996.74	12471.3	6312.4	6038.11	7920.39	4405.7	7422.89	9342.47	5681.74	6493.47	7837.89	4936.71
High	Q9Y6E0	STK24	Serine/threonine-protein kinase 24	42.619	24.3792	10	19	7	1895.69	752.281	1223.34	1208.08	460.016	817.119	2564.13	924.787	1564.52	1702.47	634.753	1050.5	2703.92	953.671	1772.05	2287.29	815.225	1485.08
High	P58546	MTPN	Myotrophin	42.447	61.8644	7	29	7	3180.57	645.073	4882.73	2235.73	430.798	3220.11	4663.68	846.484	5996.13	2871.11	549.718	3953.47	3641.64	691.934	5662.39	3026.11	590.037	4703.44
High	Q06124	PTPN11	Tyrosine-protein phosphatase non-receptor type 11	42.4	24.7906	13	25	13	2400.08	1667.63	1889.34	1669.47	1151.99	1304.08	3418.8	2611.84	2476.2	2301.43	1465.16	1634.65	3308.06	2301.7	2438.51	2919.24	2106.28	2079.65
High	O60784	TOM1	Target of Myb protein 1	42.377	32.5203	10	19	10	1041.03	643.354	1313.78	683.033	378.403	903.487	1397.32	815.279	1960.72	937.083	492.808	1304.37	1376.93	777.409	1921.51	1159.45	694.861	1675.06
High	P26196	DDX6	Probable ATP-dependent RNA helicase DDX6	42.351	26.9151	10	15	10	2318.76	539.047	385.859	1560.31	367.391	259.575	3006.67	758.669	514.679	2029.83	501.65	351.122	3148.3	719.973	529.18	2693.73	615.8	450.957
High	P06865	HEXA	Beta-hexosaminidase subunit alpha	42.223	21.5501	12	31	11	2937.42	2172.3	2896.98	1971.63	1462.64	1993.92	3112.32	2445.03	3053.54	2009.32	1562.52	2008	2485.34	1808.98	2478.38	2122.44	1574.86	2170.84
High	Q01105	SET	Protein SET	42.166	32.7586	7	30	7	2954.23	1387.58	1115.16	1996.57	968.075	868.626	3751.01	1937.51	1685.81	2433.59	1289.82	1145.89	4473.49	2271.17	1984.45	3807.39	2012.72	1618.01
High	P62191	PSMC1	26S proteasome regulatory subunit 4	42.164	25.2273	10	23	9	2484.28	2043.29	1224.48	1658.9	1410.6	837.847	3071.56	2558.01	1689.12	2019.77	1730.33	1028.93	3699.26	2956.44	1806.91	3028.11	2463.3	1528.54
High	Q7Z794	KRT77	Keratin, type II cytoskeletal 1b	42.114	12.8028	9	64	4	414.316	574.067	822.583	282.94	408.952	575.289	346.251	513.32	822.523	234.744	337.506	505.351	229.508	346.419	587.803	210.425	298.826	420.712
High	O75340	PDCD6	Programmed cell death protein 6	42.075	42.4084	7	36	7	1981.74	1705.87	965.69	1392.33	1189.29	671.785	2587.28	2397.23	1251.15	1788.12	1637.58	847.155	2272.16	1973.48	1000.92	1944.16	1698.66	858.538
High	P08865	RPSA	40S ribosomal protein SA	42.067	32.5424	7	21	7	2330.86	2100.97	200.426	1560.97	1403.05	133.164	2813.1	2605.23	229.628	1924.06	1740.49	158.315	3125.37	2655.47	231.842	2773.11	2233.42	186.993
High	Q00341	HDLBP	Vigilin	42.058	12.1451	16	26	16	2284.21	1572.56	3366.54	1490.17	1073.04	2248.47	3258.85	2376.47	4393.35	2165.68	1552.45	2932.47	3735.27	2789.78	4736.89	3207.6	2401.04	3986.53
High	Q9Y3L3	SH3BP1	SH3 domain-binding protein 1	42.005	20.97	12	21	12	1601.51	2178.96	1140.3	1018.13	1420.45	803.536	2537.78	3157.87	1329.97	1712.43	2108.38	998.033	2708.96	3211.84	1831.17	2299.16	2697.67	1571.28
High	P0DP03	IGHV3-30-5	Immunoglobulin heavy variable 3-30-5	41.975	57.265	6	62	3	15903	10009.4	6713.81	10757.7	6653.09	4421.64	11298.7	6951.91	5163.96	7515.89	4622.18	3383.63	11604.4	6630.02	4554.94	9836.11	5721.28	3905.12
High	O75390	CS	Citrate synthase, mitochondrial	41.919	21.2446	10	28	10	3536.14	1793.74	1772.99	2398.37	1169.67	1186.38	4560.24	2406.51	2464.06	3155.55	1627.61	1618.95	4649.7	2489.95	2744.2	3948.41	2123.7	2322.88
High	Q96C86	DCPS	m7GpppX diphosphatase	41.849	32.6409	10	22	10	1834.99	1091.95	2538.16	1168.3	747.658	1662.58	2743.17	1533.35	4000.16	1703.36	932.375	2541.63	2641.02	1388.39	3793.91	2210.69	1147.95	3292.16
High	P30626	SRI	Sorcin	41.716	41.4141	7	24	7	1452.47	2539.79	1641.46	962.737	1736.87	1136.05	1803.66	3108.11	2279.71	1188.36	2062.19	1471.34	1263.26	2221.43	1523.81	1075.96	1967.76	1293.47
High	O76003	GLRX3	Glutaredoxin-3	41.678	33.1343	10	28	10	3774.22	3048.66	1001.56	2515.81	2039.25	658.673	4905.88	3929.42	1276.26	3177.16	2673.62	840.698	4569.64	3682.97	1244.05	3872.47	3096.83	1076.5
High	P49411	TUFM	Elongation factor Tu, mitochondrial	41.673	26.7699	10	19	10	904.653	835.319	1397.48	578.442	582.124	873.886	1053.9	936.504	1769.85	686.504	618.009	1084.75	1432.63	1523.61	2804.88	1239.05	1287.19	2375.94
High	Q5SSJ5	HP1BP3	Heterochromatin protein 1-binding protein 3	41.67	25.4973	12	25	12	2160.5	2074.98	1783.15	1473.8	1395.5	1131.97	3189.4	3190.7	2406.52	2067.68	2231.04	1548.01	3345.63	3349.21	2498.61	2837.64	3015.58	2202.08
High	P14866	HNRNPL	Heterogeneous nuclear ribonucleoprotein L	41.662	24.7878	11	20	11	1881.3	2277.47	1084.6	1268.99	1519.83	732.871	2983.03	3015.88	1553.18	1846.58	1975.84	990.677	2986.13	3492.8	1599.13	2694.73	2977.3	1354.23
High	Q8IU85	CAMK1D	Calcium/calmodulin-dependent protein kinase type 1D	41.658	28.3117	10	18	10	2587.6	3179.82	1149.51	1679.08	2037.39	786.812	3560.89	4337.52	1098.24	2311.39	2832.12	752.182	3146.01	3799.99	930.312	2696.17	3176.63	803.119
High	Q9UHX1	PUF60	Poly(U)-binding-splicing factor PUF60	41.645	24.6869	9	20	9	992.768	629.819	833.781	661.43	417.033	542.705	1086.41	838.364	1005.86	730.126	550.564	683.2	1061.96	812.571	929.625	949.242	733.244	811.541
High	P07360	C8G	Complement component C8 gamma chain	41.623	56.9307	8	21	8	3130.92	2916.2	299.216	1795.47	1942.19	203.75	3367.7	3664.93	368.087	2456.79	2526.59	223.783	3626.16	3928.54	379.529	3120.68	3333.91	339.214
High	P04278	SHBG	Sex hormone-binding globulin	41.561	29.8507	7	21	7	674.401	50.3812	1082.7	476.896	31.9702	768.596	924.978	53.594	1572.85	662.8	34.522	1068.57	993.055	56.6436	1588.52	845.249	48.9177	1267.84
High	Q9BVG4	PBDC1	Protein PBDC1	41.497	36.4807	9	33	9	2587.37	2226.76	1543.24	1756.36	1457.13	1018.59	3597.34	2805.92	1844.85	2233.1	1862.87	1214.3	3306.5	2568.3	1678.18	2896.29	2171.26	1422.96
High	Q86X29	LSR	Lipolysis-stimulated lipoprotein receptor	41.481	19.7227	10	27	10	6168.09	5116.43	3557.19	4246.95	3528.35	2414.3	5732.6	4726.14	3227.74	3836.17	3119.21	2129.7	5010.77	4241.94	2925.56	4325.03	3642.02	2568.46
High	P50452	SERPINB8	Serpin B8	41.468	24.5989	10	27	8	1246.17	2087.33	1225.9	881.272	1377.38	804.792	1650.48	3213.55	1639.52	1129.7	2107.82	1032.03	1705.59	2889.5	1514.29	1462.89	2466.54	1261.59
High	Q6BCY4	CYB5R2	NADH-cytochrome b5 reductase 2	41.444	44.5652	10	20	10	2071.81	1283.59	1158.62	1395.57	882.644	806.99	2452.08	1598.66	1526.77	1646.59	1088.62	1049.77	2242.27	1469	1397.83	1888.62	1205	1164.52
High	Q86SF2	GALNT7	N-acetylgalactosaminyltransferase 7	41.44	19.1781	11	20	11	4093.63	4473.62	1502.25	2759.07	2958.04	1059.03	4082.86	4414.2	1546.35	2681.58	2870.87	1052.47	3713.78	4176.71	1408.72	3219.57	3509.14	1197.66
High	Q6GMV3	PTRHD1	Putative peptidyl-tRNA hydrolase PTRHD1	41.414	32.1429	8	26	8	863.763	3257.81	1777.08	589.672	2123	1162.9	1280.09	5335.86	2611.95	825.338	3410.43	1736.48	1049.47	4052.68	2105.72	862.101	3479.21	1824.56
High	P08473	MME	Neprilysin	41.394	17.0667	12	24	12	2887.43	4042.1	2293.89	1981.72	2782.92	1573	3697.82	4875.55	2725.71	2308.3	3248.92	1813.56	2621.46	3459.67	1911.49	2323.77	2890.73	1723.23
High	P31941	APOBEC3A	DNA dC->dU-editing enzyme APOBEC-3A	41.387	47.7387	8	67	8	8284.7	9202.15	4238.85	5295.91	6003.56	2709.05	11219.2	13057	6225.45	7613.99	8357.33	4102.22	15379.4	17607	9289.08	13358	14898.4	7695.69
High	P35754	GLRX	Glutaredoxin-1	41.379	70.7547	5	48	5	4558.17	4929.63	1915.34	3023.16	3366.91	1320.8	5714.87	6886.02	2363.15	3930.49	4541.47	1541.72	4991.8	5612.36	1899.22	4272.03	4839.1	1667.54
High	Q13838-2	DDX39B	Isoform 2 of Spliceosome RNA helicase DDX39B	41.372	26.4108	11	25	11	2306.09	1565.36	2317.71	1505.68	1035.92	1547.16	2919.74	2081.82	2827.62	1875.36	1367.24	1913.92	3909.8	2147.94	4042.94	3317.91	1813.29	3404.27
High	Q86WR0	CCDC25	Coiled-coil domain-containing protein 25	41.367	51.4423	13	23	13	1704.14	2998.38	2804.92	1272.99	2037.92	1916.98	2100.16	4271.98	3784.59	1378.49	2679.54	2452.29	2007.24	3785.17	3430	1664.56	3213.13	2911.3
High	Q96CN7	ISOC1	Isochorismatase domain-containing protein 1	41.315	34.2282	8	29	8	2350.55	1518.85	1045.78	1653.19	1045.16	724.548	3282.98	2140.4	1489.12	1954.04	1327.07	966.075	2844.73	1940.02	1459.79	2515.79	1711.08	1222.65
High	Q9Y265	RUVBL1	RuvB-like 1	41.271	25.6579	8	18	8	662.537	662.476	372.003	470.424	357.356	242.066	830.658	836.392	505.643	572.867	473.901	322.27	948.522	980.693	643.972	837.378	703.414	540.061
High	Q99961	SH3GL1	Endophilin-A2	41.263	31.25	11	25	11	3745.08	2333.86	2190.93	2418.26	1549.04	1411.33	5674.6	3456.58	3264.99	3587.29	2233.77	2156.91	5146.65	3187.08	3116.46	4393.77	2753.68	2677.85
High	Q5T0Z8	C6orf132	Uncharacterized protein C6orf132	41.177	12.6263	11	20	11	3110.19	2790.73	1375.94	1928.23	1844.15	905.528	4020.92	3476.3	1740.13	2536.17	2337.62	1139.43	3821.46	3278.43	1606.49	3116.25	2776	1291.29
High	Q08209	PPP3CA	Serine/threonine-protein phosphatase 2B catalytic subunit alpha isoform	41.156	21.6891	9	29	5	2775.24	2903.63	3062.38	1881.51	1900.45	2013.47	3348.49	4288.45	3834.29	2231.91	2757.99	2498.96	2859.61	3582.57	3372.26	2481.76	3055.01	2870.91
High	P43487	RANBP1	Ran-specific GTPase-activating protein	41.103	42.7861	7	27	7	1785.58	4971.63	1777.55	1189.15	3547.71	1272.67	2377.09	6614.22	2355.22	1571.3	4386.17	1543.51	2125.23	5699.75	1867.89	1818.99	4833.67	1591.75
High	Q9Y6Q5	AP1M2	AP-1 complex subunit mu-2	41.099	34.0426	12	20	12	624.065	712.427	984.575	431.5	518.628	611.171	844.941	980.121	1130.77	551.255	533.35	765.75	986.573	945.417	1432.19	813.209	826.177	1246.2
High	Q6UWP8-2	SBSN	Isoform 2 of Suprabasin	40.939	40.081	8	20	1	758.254	681.275		502.211	440.123		838.415	737.904		573.365	487.164		705.69	624.324		648.128	536.634
High	Q13492	PICALM	Phosphatidylinositol-binding clathrin assembly protein	40.878	17.7914	9	15	9	2073.65	2787.51	356.535	1351.32	1891.57	255.178	3466.7	3885.68	535.765	2309.29	2609.28	353.574	3407.33	4040.35	527.216	2863.36	3400.67	446.791
High	P62753	RPS6	40S ribosomal protein S6	40.861	34.5382	8	24	8	6170.16	1625.31	2597.85	4243.33	1083.26	1706.87	8205.48	1807	2972.61	5433.77	1209.3	1921.04	10478.4	2864.18	4329.77	8856.27	2435.45	3635.63
High	P62750	RPL23A	60S ribosomal protein L23a	40.838	42.3077	10	31	10	8821.11	3763.88	3368.91	5893.1	2326.81	2292.75	12808.8	5373.56	4966.06	8753.15	3453.7	3273.13	15078.9	5764.54	5831.49	12712.9	4779.02	4951.83
High	P26583	HMGB2	High mobility group protein B2	40.763	53.5885	11	27	9	7890.78	5850.56	1068.94	4822.82	3744.95	700.836	17481.2	10989.8	2085.83	9781.86	7303.7	1428.35	13506.1	9424.89	1994.66	11393	7906.31	1708.11
High	P13693	TPT1	Translationally-controlled tumor protein	40.758	36.0465	6	42	6	5384.61	1969.81	2315.63	3667.56	1339.37	1569.23	6288.79	2538.64	2903.23	4207.46	1668.53	1844.04	7496.23	2800.86	2815.78	6461.66	2368.49	2461.06
High	P54725	RAD23A	UV excision repair protein RAD23 homolog A	40.684	30.303	8	28	6	1619.48	766.246	329.014	1110.63	481.418	217.019	2118.39	1000.42	469.597	1432.17	673.79	319.818	1921.29	844.002	441.687	1631.3	747.846	376.069
High	P35858-2	IGFALS	Isoform 2 of Insulin-like growth factor-binding protein complex acid labile subunit	40.669	22.2395	12	24	12	1120.97	2092.38	443.272	791.432	1440.26	310.453	1149.45	2331.69	483.754	773.848	1632.22	328.318	1124.61	2339.12	471.932	984.165	1968.91	411.022
High	Q9NSB8	HOMER2	Homer protein homolog 2	40.649	33.0508	11	19	11	967.658	2164.14	1273.35	652.293	1451	840.281	1406.18	3243.6	1673.76	892.764	2136.51	1110.01	1288.82	2942.53	1537.36	1104.01	2522.55	1407.11
High	P05186	ALPL	Alkaline phosphatase, tissue-nonspecific isozyme	40.537	21.1832	9	22	9	2070.31	1708.24	2200.99	1414.79	1118.69	1448.86	2323.53	1946.55	2542.07	1507.96	1293.49	1696.84	2018.88	1632.6	2180.94	1717.55	1405.37	1862.87
High	P61026	RAB10	Ras-related protein Rab-10	40.41	53.5	11	50	7	5952.81	3106.23	4149.07	3898.44	2084.55	2706.3	6749.68	3743.81	4851.2	4425.28	2395.94	3162.38	7917.79	4073.71	5636.08	6696.8	3419.75	4760.13
High	P48506	GCLC	Glutamate--cysteine ligase catalytic subunit	40.292	16.9545	8	21	8	1342.12	2510.15	1135.46	891.836	1685.36	741.979	1811.91	3053.47	1528.68	1155.29	1953.36	999.422	1970.39	3094.37	1613.37	1672.98	2555.3	1377.14
High	Q9UNM6-2	PSMD13	Isoform 2 of 26S proteasome non-ATPase regulatory subunit 13	40.234	33.8624	12	33	12	4072.78	3140.93	2462.62	2598.8	2034.73	1616.81	5527.09	4233.58	3492.21	3621.55	2728.08	2168.11	5491.63	4222.72	3354.88	4728.47	3510.18	2831.61
High	Q99747	NAPG	Gamma-soluble NSF attachment protein	40.233	34.9359	11	22	11	3082.32	1594.05	791.456	2118.38	1079.53	544.903	4804.54	2460.22	1129.46	3109.73	1580.01	701.671	4005.83	1978.34	918.234	3420.91	1737.05	775.863
High	Q6FI81	CIAPIN1	Anamorsin	40.211	36.859	10	19	10	1491.74	1145.56	1403.46	1060.1	763.555	949.105	2031.95	1378.48	1838.43	1360.76	870.857	1250.34	1791.65	1129.59	1676.8	1501.58	950.192	1423.05
High	O95630	STAMBP	STAM-binding protein	40.145	25.4717	9	20	9	1568.34	2496.18	1454.89	1045.82	1678.08	991.347	2068.39	3243.83	1783.61	1355.68	2128.6	1166.24	1907.13	2774.29	1701.15	1658.35	2312.69	1409.28
High	P61769	B2M	Beta-2-microglobulin	40.092	47.0588	6	42	6	9737.17	9029.09	4431.02	6863.55	6312.6	3167.19	6387.91	6133.85	2950.52	4350.78	4100.59	2032.44	5693.65	5117.6	2863.41	4907.19	4504.6	2457.62
High	Q9UI42	CPA4	Carboxypeptidase A4	40.038	27.3159	8	17	8	1068.33	1427.33	924.599	699.117	934.329	611.877	1022.38	1374.42	848.528	685.01	878.1	572.534	1005.42	1421.86	908.414	858.997	1174.65	740.094
High	Q96CW1	AP2M1	AP-2 complex subunit mu	40.012	30.5747	11	33	11	3207.87	1289.82	2603.36	2158.45	897.297	1755.7	4008.85	1759.21	3473.73	2639.15	1116.74	2372.28	4394.39	1878.62	3943.96	3647.63	1643.07	3325.85
High	Q99714	HSD17B10	3-hydroxyacyl-CoA dehydrogenase type-2	39.881	40.9962	7	16	7	718.286	1068.86	1577.79	530.762	716.044	1075.2	995.779	1338.81	2109.12	643.977	873.773	1435.79	995.936	1282.34	2154.23	842.034	1061.8	1840.14
High	P50851-2	LRBA	Isoform 2 of Lipopolysaccharide-responsive and beige-like anchor protein	39.857	4.45458	12	20	12	1590.23	1222.36	1803.74	1059.24	804.05	1187.79	1901.3	1693.66	2196.07	1210.87	1111.76	1499.3	2197.37	1838.26	2647.86	1767.11	1550.24	2240.93
High	Q6YP21	KYAT3	Kynurenine--oxoglutarate transaminase 3	39.759	32.5991	11	20	10	1350.76	1390.69	619.784	932.759	963.28	429.249	1489.79	1460.5	677.738	1012.77	973.764	439.066	1896.68	1713.22	666.655	1629.19	1451.16	570.487
High	P51665	PSMD7	26S proteasome non-ATPase regulatory subunit 7	39.738	38.8889	10	29	10	1708.17	3494.57	2691.05	1482.94	2458.86	1743.14	2688.74	5308.59	3989.22	1819.69	3652.27	2626.79	2742.93	5249.77	3605.48	2191.73	4315.71	3075.02
High	P30050	RPL12	60S ribosomal protein L12	39.735	54.5455	7	23	7	4771.6	4197.97	1258.07	3117.86	2661.43	878.205	6573.11	5711.59	1602.78	4171.11	3610.13	1057.37	7640.75	6594.41	1968.94	6311.98	5499.96	1669.44
High	Q9H1E1	RNASE7	Ribonuclease 7	39.591	47.4359	7	18	7	2789.17	1356.53	3435.15	1876.94	972.338	2192.25	3150.49	1390.43	2653.92	2068.97	963.323	1688.43	2479.82	1113.88	1722.07	2086.07	979.501	1479.92
High	Q13404-1	UBE2V1	Isoform 1 of Ubiquitin-conjugating enzyme E2 variant 1	39.544	40.2715	8	44	3	4883.1	7971.3	2292.95	3232.63	5411.49	1519.37	6312.68	10483.2	2956.65	4116.73	7055.93	1939.02	5307.26	8817.41	2557.43	4498.98	7599.66	2174.19
High	P34096	RNASE4	Ribonuclease 4	39.541	55.102	9	34	9	6161.64	5578.78	1419.4	4212.88	3770.26	992.21	6118.37	5759.04	1327.86	4100.5	3686.8	910.743	4541.43	4451.9	964.779	4039.55	3696.36	833.907
High	P17936-2	IGFBP3	Isoform 2 of Insulin-like growth factor-binding protein 3	39.54	34.3434	8	22	8	3667.1	2781.17	1114.3	2506.87	1927.63	803.536	4249.7	3266.68	1173.24	2885.05	2121.27	787.082	3982.66	3109.52	1055.71	3388.09	2703.93	885.885
High	Q93099	HGD	Homogentisate 1,2-dioxygenase	39.477	34.382	10	24	10	1889.93	1880.54	934.848	1267.38	1278.9	633.469	2065.56	2254.2	1052.35	1405.08	1461.12	685.897	1897.16	2047.09	898.3	1667.99	1801.92	775.953
High	Q99471	PFDN5	Prefoldin subunit 5	39.476	52.5974	7	25	7	1292.48	2597.27	924.409	839.588	1720.17	628.758	1964.47	3464.01	1203.56	1212.66	2314.1	810.539	1541.86	2833.65	1054.14	1307.12	2373.29	896.208
High	P34913	EPHX2	Bifunctional epoxide hydrolase 2	39.456	23.964	8	16	8	893.595	552.045	825.335	596.048	382.488	532.969	1109.31	880.822	1069.02	709.809	550.094	706.248	1015.86	735.463	989.328	854.784	614.235	872.212
High	Q9NZP8	C1RL	Complement C1r subcomponent-like protein	39.37	19.5072	8	24	6	2685.28	1160.16	2899.25	1778.82	807.958	1904.41	2862.48	1333.35	2805.94	1906.24	840.944	1893.25	2695.16	1223.21	2619.68	2321.22	1045.11	2245.18
High	P62263	RPS14	40S ribosomal protein S14	39.318	41.0596	8	24	8	2902.63	1851.21	1227.99	1944.22	1258.38	834.785	3378.53	2297.93	1449.96	2275.23	1511.91	958.066	4280.47	2686.67	1680.53	3585.99	2303.51	1451.21
High	Q9BUT1	BDH2	3-hydroxybutyrate dehydrogenase type 2	39.309	33.8776	8	21	8	3907.38	3297.98	2585.71	2583.29	2147.86	1768.27	6091.65	5251.87	3821.94	3819.64	3468.19	2478.2	5410.97	4929.35	3914.5	4589.45	4160.92	3160.14
High	A0A0B4J1Y9	IGHV3-72	Immunoglobulin heavy variable 3-72	39.209	63.0252	8	40	5	1730.17	2623.58	3662.52	1198.38	1833.93	2683.29	1314.94	2204.55	4708.32	914.475	1513.32	2857.77	1354.12	2286.1	4767.04	1183.06	1936.06	3732.25
High	O15145	ARPC3	Actin-related protein 2/3 complex subunit 3	39.143	25.2809	5	42	5	9837.5	3072.4	2033.11	6576.04	2107.19	1349.46	12290.1	3857.84	2307.72	8270.41	2637.21	1593.94	11425	3385.28	2044.84	9559.05	2941.53	1773.76
High	Q12905	ILF2	Interleukin enhancer-binding factor 2	39.114	28.2051	8	16	8	2780.88	1590.07	591.314	1983.43	1067.8	422.182	4733.74	1834.26	804.952	3004.76	1213.25	529.87	4511.54	1665.73	806.094	3896.42	1432.59	708.4
High	P08237-3	PFKM	Isoform 3 of ATP-dependent 6-phosphofructokinase, muscle type	39.007	13.2785	10	21	8	827.595	2434.73	719.997	557.124	1580.84	505.723	889.762	2792.11	836.379	636.906	1778.12	485.653	1002.78	3111.9	798.238	828.397	2547.48	733.846
High	Q92734	TFG	Protein TFG	38.993	28.75	8	21	8	2302.41	906.218	588.468	1553.93	637.095	411.19	3212.55	1234.64	783.465	2153.43	754.498	510.581	4075.93	1605.81	930.705	3547.52	1359.58	814.167
High	O00487	PSMD14	26S proteasome non-ATPase regulatory subunit 14	38.955	29.3548	8	29	8	3457.12	2577.39	2423.34	2223.45	1635.19	1600	4588.81	3857.26	3541.31	3057.75	2456.42	2290.55	5063.58	4195.13	3916.76	4261.28	3521.97	3326.3
High	Q9NUQ9	FAM49B	Protein FAM49B	38.897	31.4815	9	21	9	1423.33	1088.19	2012.9	943.037	708.406	1347.89	1823.48	1446.46	2735.95	1235.17	959.842	1644.86	1613.04	1287.43	2135.48	1369.65	1103.73	1880.62
High	P17900	GM2A	Ganglioside GM2 activator	38.82	45.5959	9	44	9	11801.4	10199.6	3488.2	8054.41	7084.86	2432.12	9135.76	8531.08	2937.27	6072.27	5782.66	2018.79	8965.22	8351.38	2974.07	7665.78	7174.74	2529.79
High	P51148-2	RAB5C	Isoform 2 of Ras-related protein Rab-5C	38.806	34.9398	7	19	5	2418.74	3194.97	388.895	1635.59	2136.32	256.042	3310.81	4287.87	430.439	2165.08	2851.21	267.837	3831.42	4752.07	524.663	3273.9	3975.79	435.291
High	A0A0B4J1V0	IGHV3-15	Immunoglobulin heavy variable 3-15	38.802	55.4622	8	40	5	6018.93	11991.3	3520.18	4193.94	8140.14	2462.98	5274.91	13422.1	3326.24	3589.38	9094.33	2319.97	4295.72	9357.96	2650.42	3711.82	8026.15	2277.06
High	Q9UKK9	NUDT5	ADP-sugar pyrophosphatase	38.763	37.4429	7	20	7	1986.46	2020.51	1945.71	1366.16	1331.03	1299.44	2673.23	2804.99	2418.27	1765.31	1841.14	1632.03	2556.04	2727.15	2357.4	2257.03	2404.27	2029.94
High	Q7RTS7	KRT74	Keratin, type II cytoskeletal 74	38.763	7.93951	7	68	1
High	O43765	SGTA	Small glutamine-rich tetratricopeptide repeat-containing protein alpha	38.742	29.7125	8	21	8	2005.58	3738.52	622.157	1388.05	2486.75	423.988	2750.8	5141.66	803.547	1918.19	3354.65	532.159	2352.34	4230.41	701.22	1978.75	3554.1	608.339
High	Q13442	PDAP1	28 kDa heat- and acid-stable phosphoprotein	38.629	30.9392	7	22	7	4965.57	4536.14	4841.74	3234.34	2958.13	3201.89	7461.76	6881.03	7049.58	5001.83	4521.81	4771.45	6653.94	6142.5	6451.89	5701.11	5240.76	5458.11
High	P53992	SEC24C	Protein transport protein Sec24C	38.619	12.9799	11	25	10	1917.81	1555.48	1360.18	1296.31	1051.46	900.503	2493.2	1877.3	1765.73	1602.77	1213.07	1133.63	2639.58	1845.84	1949.2	2273.21	1553.79	1651.24
High	P61604	HSPE1	10 kDa heat shock protein, mitochondrial	38.605	77.451	9	36	9	5089.05	5285.52	3741.67	3488.16	3446.65	2440.68	7616.17	7739.24	5235.05	5163.57	5124.58	3547.1	7824.04	7555.43	5153.05	6756.56	6491.24	4385.51
High	Q96P63-2	SERPINB12	Isoform 2 of Serpin B12	38.6	25.4118	8	20	8	789.354	1635.51	353.118	525.908	1150.66	234.528	926.825	1459.57	320.194	622.166	1012.71	216.264	1080.8	1734.7	387.974	953.344	1462	327.442
High	P41226	UBA7	Ubiquitin-like modifier-activating enzyme 7	38.51	10.2767	7	14	7	1799.05	553.549	144.056	1123.48	408.064	91.3144	3038.07	754.029	165.569	1799.97	496.1	100.285	3307.1	862.317	156.034	2764.02	720.102	137.37
High	P38117	ETFB	Electron transfer flavoprotein subunit beta	38.451	40.3922	10	27	10	4742.34	1457.4	1972.85	3116.43	985.126	1271.65	6432.24	2119.05	2754.33	4175.39	1417.09	1786.75	6176.19	2083.49	2601.32	5129.04	1742.26	2195.2
High	P62280	RPS11	40S ribosomal protein S11	38.418	50.6329	10	31	10	5278.75	2630.46	2422.2	3533.18	1740.24	1582.73	6410.82	3054.63	3197.72	4290.52	2048.74	2037.26	7569.09	3992.53	3658.99	6437.49	3360.82	3041.15
High	P62330	ARF6	ADP-ribosylation factor 6	38.384	49.1429	6	23	6	2145.07	1511.11	1691.95	1429.83	1013.81	1118.7	2312.94	1746.45	2001.19	1585.24	1077.52	1313.36	2951.32	1823	2423.29	2492.95	1594.15	2031.3
High	P35613	BSG	Basigin	38.248	22.8571	8	21	8	2602.46	1229.56	1281.42	1695.45	758.226	845.699	3335.68	1508.64	1457.29	2241.37	1021.36	1005.23	3563.86	1506.31	1782.66	3002.16	1199.89	1488.52
High	P08185	SERPINA6	Corticosteroid-binding globulin	38.185	22.963	8	23	8	5342.22	1411	788.324	3679.45	1013.72	558.015	5950.05	1611.77	842.604	4009.97	971.977	560.438	6352.89	1669.91	978.821	5504.43	1488.29	835.175
High	Q9UMY4	SNX12	Sorting nexin-12	38.176	41.2791	9	23	7	1982.43	1704.26	1742.82	1359.69	1150.66	1186.07	2758.93	2378.09	2304.51	1819.89	1594.69	1547.76	2368.66	2004.8	2141.47	2040.84	1709.2	1822.84
High	Q9P206-2	KIAA1522	Isoform 2 of Uncharacterized protein KIAA1522	38.15	13.6197	8	15	8	1595.41	1072.19	656.13	1072.18	732.561	433.41	1679.17	1334.75	702.94	1106.59	906.413	453.859	1571.87	1355.38	658.603	1348.25	1151.39	586.425
High	Q9NQX3-2	GPHN	Isoform 2 of Gephyrin	38.141	11.9636	7	15	7	1716.12	781.393	909.89	1157.64	541.362	616.745	1558.87	1025.6	996.225	1044.35	652.625	669.142	2142.76	1477.03	1360.61	1796.15	1252.25	1139.53
High	Q9UNF0	PACSIN2	Protein kinase C and casein kinase substrate in neurons protein 2	38.106	22.6337	12	25	12	4904.06	3184.97	2114.16	3130.8	2124.15	1378.75	6756.82	4481.48	2950.72	4411.53	3071.51	1847.88	7013.92	4331.37	2796.24	5921.73	3720.77	2330.12
High	Q99439	CNN2	Calponin-2	38.044	28.1553	8	20	7	1839.02	2786.11	562.94	1252.34	1810.31	380.804	2287.33	3783.72	768.204	1484.45	2441.94	494.644	2177.81	3620.22	773.885	1860.9	3086.09	642.387
High	Q9P0G3	KLK14	Kallikrein-14	37.946	39.7004	7	11	7	799.836	736.06	1240.9	523.814	518.095	822.851	831.52	774.33	1312	564.003	516.419	861.458	641.711	606.121	1040.78	545.022	518.486	908.161
High	Q15907	RAB11B	Ras-related protein Rab-11B	37.813	35.3211	8	34	8	9278.85	4271.98	3785.89	6213.35	2787.71	2483.94	12152.6	5413.11	4941.77	8267.43	3541.18	3171.29	12966.5	5474.2	5038.06	11080.9	4641.44	4312.7
High	Q96QK1	VPS35	Vacuolar protein sorting-associated protein 35	37.807	16.4573	11	21	11	1552.22	1055.32	474.209	1047.82	716.044	326.235	1824.96	1316.07	550.825	1233.38	860.039	352.184	2065.33	1655.55	641.32	1754.36	1368.65	531.459
High	Q13287	NMI	N-myc-interactor	37.738	36.4821	11	24	11	2549.71	2066.81	1182.91	1712.1	1371.17	794.977	3766.03	2922.5	1957.31	2584.77	1881.12	1334.93	4695.19	3001.55	2371.64	3982.34	2573.13	1993.72
High	P0DMM9-3	SULT1A3	Isoform 3 of Sulfotransferase 1A3	37.615	43.1894	10	21	4	2235.6	2004.29	1041.99	1484.27	1459.17	703.506	2791.93	2327.4	1033.48	1891.89	1601.46	701.671	2648.47	2089.6	928.25	2286.85	1824.87	789.536
High	P07996	THBS1	Thrombospondin-1	37.592	11.6239	11	15	11	2602.81	1287.89	701.587	1784.91	872.431	470.862	2689.73	1379.41	716.997	1792.8	903.497	466.773	4010.15	1998.13	1004.84	3324.01	1659.55	841.242
High	P31943	HNRNPH1	Heterogeneous nuclear ribonucleoprotein H	37.572	22.2717	7	11	2	290.378	558.276	332.81	195.098	344.301	208.775	452.146	707.627	407.145	284.441	444.27	276.092	524.436	824.216	529.868	424.066	690.167	481.201
High	P04179	SOD2	Superoxide dismutase [Mn], mitochondrial	37.567	30.1802	7	27	7	3670.33	2972.39	557.151	2432.73	1965.37	390.226	6566.58	5415.55	947.528	4259.85	3441.38	589.29	5635.19	4392.77	750.809	4734.57	3729.84	714.648
High	O15212	PFDN6	Prefoldin subunit 6	37.477	51.938	8	25	8	3590.74	4034.8	1976.17	2342.32	2761.78	1300.62	4798.63	6119.12	2630.23	3134.73	3762.24	1744.66	4225.26	5086.17	2153.15	3681.11	4318.53	1895.83
High	Q04609	FOLH1	Glutamate carboxypeptidase 2	37.441	19.3333	10	20	10	3125.97	2568.05	880.471	2162.35	1768.13	608.501	3257.25	2433.31	949.737	2205.82	1632.41	630.483	2492.78	1894.23	757.585	2114.01	1571.83	655.517
High	Q9BUL8	PDCD10	Programmed cell death protein 10	37.426	35.8491	7	22	7	2535.31	1751.96	1112.69	1758.74	1220.28	807.54	2956.68	2065.23	1371.94	2021.86	1434.31	971.878	2480.42	1855.11	1176.29	2141.5	1599.26	1026.15
High	Q9P258	RCC2	Protein RCC2	37.413	21.4559	11	20	11	2633.68	2326.78	1447.59	1761.5	1529.6	944.472	3883.63	3241.16	2008.82	2485.68	2070.47	1375.31	3745.83	3458.65	2110.04	3171.68	2875.51	1752.21
High	O15305	PMM2	Phosphomannomutase 2	37.347	33.3333	8	31	8	5417.21	4090.44	3704.28	3617.59	2819.77	2521.94	6783.66	5172.99	4573.28	4485.83	3579.56	3023.11	5900.23	4731.16	3887.79	4903.75	3963.79	3324.4
High	O75936	BBOX1	Gamma-butyrobetaine dioxygenase	37.272	26.8734	9	19	9	2415.52	2367.49	1607.4	1234.45	1567.61	1088.31	2543.94	3203.23	2001.49	1553.37	2039.62	1328.8	2218.02	2778.7	1871.03	1936.84	2364.11	1579.98
High	Q8N1Q1	CA13	Carbonic anhydrase 13	37.26	33.9695	8	21	8	2556.04	4937.25	1731.24	1734.37	3229.7	1119.01	3489.97	6553.09	2049.78	2348.93	4291.92	1297.34	2732.01	4897.92	1484.43	2253.15	4157.9	1302.79
High	Q9NVS9	PNPO	Pyridoxine-5'-phosphate oxidase	37.153	50.1916	10	21	10	1441.64	2017.4	1157.86	1083.98	1327.47	796.077	2040.57	2467.18	1328.27	1371.91	1662.98	879.93	1828.98	2231.04	1173.35	1505.46	1914.47	1005.6
High	P01780	IGHV3-7	Immunoglobulin heavy variable 3-7	37.123	45.2991	7	66	4	11415.5	14434.6	6439.26	7752.05	10068.8	4424.55	8729.54	11889.1	5651.73	5804.66	7993.86	4039.94	8363.48	11572.8	5787.89	7163.89	9711.99	5039.21
High	A0A0C4DH38	IGHV5-51	Immunoglobulin heavy variable 5-51	37.105	40.1709	4	31	4	5093.77	6356.09	3160.79	3404.32	3780.12	2125.44	4521.21	5302.68	2551.61	2848.3	3140.75	1729.13	3981.1	4628.84	2593.76	3415.48	3888.17	2196.83
High	Q99828	CIB1	Calcium and integrin-binding protein 1	37.082	49.2147	8	26	8	1515.36	2213.34	1344.72	1036.21	1503.04	887.313	2001.04	2923.31	1706.29	1355.78	1950.54	1153.98	1891.88	2562.42	1564.46	1638.83	2163.75	1336.12
High	Q7L5Y1	ENOSF1	Mitochondrial enolase superfamily member 1	37.076	29.3454	9	18	9	1144.35	1422.38	344.103	790.099	963.901	238.297	1554.07	2055.95	445.801	1032.59	1361.88	291.539	1441.99	1956.75	388.563	1282.06	1640.57	332.513
High	P56537	EIF6	Eukaryotic translation initiation factor 6	37.012	32.6531	5	19	5	2579.08	1159.52	339.358	1770.16	814.974	232.016	2799.56	1418.73	431.142	1875.26	913.562	291.948	3163.54	1492.86	477.922	2662.8	1290.53	398.345
High	Q9Y5S2	CDC42BPB	Serine/threonine-protein kinase MRCK beta	36.933	7.5979	13	20	12	2406.76	898.483	1282.18	1507.11	603.171	865.878	3042.99	1256.68	1710.61	1984.92	852.796	1124.23	2890.1	1306.08	1818.01	2545.17	1095.69	1514.96
High	Q13011	ECH1	Delta(3,5)-Delta(2,4)-dienoyl-CoA isomerase, mitochondrial	36.872	23.4756	6	17	6	703.312	2128.04	709.084	350.51	1426.85	466.23	629.088	2224.15	997.631	443.992	1521.51	656.065	575.331	2012.26	833.196	519.966	1772.2	718.633
High	Q8IZP0	ABI1	Abl interactor 1	36.783	18.3071	9	16	9	3017.81	1593.51	664.102	1988.67	1073.49	457.436	4146.15	2342.13	859.774	2715.24	1643.23	591.987	4150.95	2212.15	913.03	3479.89	1899.86	766.898
High	P51452	DUSP3	Dual specificity protein phosphatase 3	36.764	35.6757	5	17	5	869.176	1483.51	770.578	569.496	1021.18	534.931	1068.18	1891.92	1032.57	711.104	1340.9	661.786	978.051	1629.32	1014.86	835.826	1386.07	876.649
High	Q9BRA2	TXNDC17	Thioredoxin domain-containing protein 17	36.76	65.8537	7	36	7	13563	1828.44	2099.35	9328.44	1217.35	1482.07	19353.7	2294.57	2570.79	12327.2	1547.37	1806.04	17629.3	2172.02	2591.99	14359.3	1858.56	2145.21
High	P63167	DYNLL1	Dynein light chain 1, cytoplasmic	36.717	52.809	7	21	5	1012.7	2537.54	2413.18	714.725	1670.44	1615.08	1295.98	3406.01	3396.02	852.328	2184.48	2285.4	1168.79	3308.06	3492.65	1019.64	2864.35	2905.95
High	O75947	ATP5PD	ATP synthase subunit d, mitochondrial	36.715	62.1118	9	23	9	3290.57	2878.93	596.724	2181.77	1960.04	420.769	4661.58	3927.79	775.734	3074.18	2541.55	544.991	5049.9	4236.74	841.739	4251.75	3583.4	732.669
High	Q15437	SEC23B	Protein transport protein Sec23B	36.624	16.9492	10	16	7	1351.34	912.018	643.414	927.81	605.214	439.613	2020.5	1194.85	797.823	1192.74	697.494	508.129	2314.17	1520.79	1012.99	1982.08	1310.45	855.278
High	O43240	KLK10	Kallikrein-10	36.609	35.1449	8	20	8	1504.53	144.161	1339.12	1017.36	95.9106	895.792	1619.7	159.854	1324.35	1093.25	107.329	887.612	1659.13	170.157	1148.31	1413.89	129.648	1014.65
High	P01764	IGHV3-23	Immunoglobulin heavy variable 3-23	36.523	41.0256	4	56	1			78.4813			54.9614			94.3813			56.3953			76.7896			72.2617
High	P30048	PRDX3	Thioredoxin-dependent peroxide reductase, mitochondrial	36.454	39.0625	7	21	7	3415.2	2350.62	936.841	2289.88	1556.59	608.658	4700.12	3558.78	1251.36	3156.14	2491.51	841.27	4557.99	3292	1194.66	3864.04	2781.01	995.274
High	Q9UMX0	UBQLN1	Ubiquilin-1	36.411	16.4686	6	17	2		415.189	233.926		293.948	154.52		423.184	311.659		289.627	194.032		377.85	318.942		335.018	273.2
High	Q9UMX5	NENF	Neudesin	36.399	56.3953	8	17	8	3048.57	871.628	2862.72	2047.2	573.066	1965.18	3201.59	1369.2	3739.71	2156.12	834.453	2514.57	2693.36	1114.9	3325.22	2247.83	903.987	2806.44
High	P62829	RPL23	60S ribosomal protein L23	36.354	43.5714	5	28	5	1421.02	2180.14	797.909	950.365	1500.29	564.532	2025.79	2995.47	1046.03	1189.46	1952.51	708.7	2220.9	3172.04	1187.19	1920.55	2696.52	990.746
High	Q8IW75	SERPINA12	Serpin A12	36.332	26.087	11	30	11	2066.17	3238.58	2616.46	1457.33	2123.89	1783.1	1873.35	3186.41	2517.97	1278.59	1912.25	1759.04	1615.2	2779.27	2298.78	1444.93	2208.7	2083.73
High	Q01459	CTBS	Di-N-acetylchitobiase	36.307	28.3117	10	21	10	4631.88	3550	2943.19	3146.41	2373.96	1921.84	4509.27	3693.23	3036.17	2984.05	2345.99	1830.97	4079.89	3266.45	2688.03	3444.75	2797.49	2319.8
High	P06454	PTMA	Prothymosin alpha	36.3	22.5225	4	15	4	3567.12	1721.99	2141.87	1986.95	1037.26	1100.64	5239.32	3209.26	3086.87	3703.71	1907.64	2532.8	6081.85	3326.37	4047.46	4645.43	2750.45	2873.72
High	P21283	ATP6V1C1	V-type proton ATPase subunit C 1	36.298	28.2723	13	29	13	6042.65	3342.78	1945.9	3958.68	2171.4	1155.52	8268.9	4876.25	2732.44	5417.33	3199.07	1772.69	8415.1	4764.74	2629.11	7099.8	4083.53	2196.47
High	O95571	ETHE1	Persulfide dioxygenase ETHE1, mitochondrial	36.297	31.4961	6	28	6	1956.86	2441.29	1030.51	1319.34	1633.41	722.664	2449.62	3274.11	1321.74	1553.67	2188.24	880.747	2285.6	2654.11	1101.96	1946.71	2331.05	983.592
High	Q9H299	SH3BGRL3	SH3 domain-binding glutamic acid-rich-like protein 3	36.245	75.2688	5	32	5	3657.66	829.088	1260.92	2467.47	573.599	863.993	5077.4	1201.11	1758.1	3418.87	735.026	1078.7	4456.92	1066.17	1541.29	3987.66	918.589	1335.85
High	P05107	ITGB2	Integrin beta-2	36.219	16.515	11	18	11	1745.49	1355.24	1637.48	1209.04	909.907	1115.32	2657.22	2251.99	2415.16	1753.16	1504.57	1563.46	2031.36	1782.97	1940.56	1698.15	1521.04	1690.09
High	Q05655-2	PRKCD	Isoform 2 of Protein kinase C delta type	36.189	17.6803	13	23	13	1405.93	2571.16	1331.53	932.759	1656.86	653.648	1895.39	3992.87	1215.21	1274.21	2558.2	754.634	1932.69	3779.97	1225.98	1605.46	3258.92	1068.35
High	P10253	GAA	Lysosomal alpha-glucosidase	36.162	10.1891	7	17	7	1745.95	1995.27	347.425	1149.94	1370.9	224.243	1992.3	2293.41	343.187	1351.79	1560.36	225.663	1982.39	2307.92	313.836	1754.91	1891.62	263.873
High	Q9NZZ3	CHMP5	Charged multivesicular body protein 5	36.112	31.5068	6	16	6	268.378	880.866	323.985	172.162	604.858	225.028	290.595	1011.91	365.477	198.691	668.428	237.514	286.525	991.32	348.793	231.379	885.108	279.358
High	E5RIL1	UPK3BL2	Uroplakin-3b-like protein 2	36.11	27.3764	6	21	6	2084.59	3360.61	1720.42	1429.35	2255.85	1180.49	2584.94	4042.64	2086.13	1656.65	2602.79	1370.32	2156.68	3323.77	1563.29	1866.22	2887.29	1381.39
High	O94811	TPPP	Tubulin polymerization-promoting protein	36.091	31.5068	6	18	6	1020.76	1497.69	1188.99	698.07	1039.56	801.259	1440.17	1926.95	1629.38	1031.7	1304.69	1084.83	1511.25	1878.96	1720.89	1282.51	1584.45	1440.53
High	O60888-2	CUTA	Isoform A of Protein CutA	36.039	36.8687	4	38	4	770.925	557.094	535.039	530	389.77	361.646	849.374	649.277	585.265	572.369	427.903	386.348	727.176	499.278	464.567	632.939	461.224	413.558
High	P63279	UBE2I	SUMO-conjugating enzyme UBC9	36.012	43.038	7	20	7	1750.56	1936.08	926.972	1190	1299.23	619.258	2545.17	2882.36	1313.31	1687.43	1916.49	902.733	2415.84	2828.56	1301.4	2080.42	2368.39	1100.5
High	Q9P2T1-2	GMPR2	Isoform 2 of GMP reductase 2	36.011	25.4098	10	32	7	4721.84	6047.04	3308.36	3108.15	4064.03	2246.82	6544.17	7923.91	4623.58	4222.3	5173.87	3065.12	5833.25	6834.32	4133.97	4945.55	5849.05	3479.34
High	Q96FQ6	S100A16	Protein S100-A16	35.962	57.2816	6	34	6	2995.58	1811.47	1217.08	1975.53	1218.77	809.189	3864.42	2580.17	1377.57	2587.66	1719.89	935.834	4670.83	3240.33	2685.96	3909.72	2753.68	2323.33
High	Q9H2H8	PPIL3	Peptidyl-prolyl cis-trans isomerase-like 3	35.91	62.1118	8	27	8	2280.75	2057.68	2635.06	1560.02	1403.49	1764.81	3068.85	2404.66	3443.21	2067.58	1594.6	2219.52	2616.3	2061.33	2788.09	2270.11	1738.3	2396.14
High	P50579	METAP2	Methionine aminopeptidase 2	35.905	26.569	8	12	8	1527.91	1205.17	10.2491	1028.4	801.386	3.8473	2028.01	1461.89	16.1653	1363.45	943.381	7.51937	1981.07	1517.51	10.016	1702.36	1188.63	9.87033
High	P25398	RPS12	40S ribosomal protein S12	35.897	53.7879	7	32	7	2854.02	5761.83	2639.61	1874.56	3896.46	1728.06	3431.85	7351.2	3184.97	2281.51	4906.16	2067.09	3866.83	8391.74	3438.64	3244.41	7038.62	2893
High	Q15233	NONO	Non-POU domain-containing octamer-binding protein	35.878	29.2994	12	28	10	4512.44	2182.08	3881.46	3034.77	1435.46	2650.47	5839.97	2840.14	3625.45	4040.54	1819.88	2629.08	6597.52	3099.57	4193.08	5567.62	2625.6	3452.63
High	Q99829	CPNE1	Copine-1	35.871	18.8082	7	20	7	304.085	1144.27	666.949	209.564	774.389	441.576	381.96	1458.06	834.873	269.801	960.971	540.495	422.165	1664.03	881.214	366.415	1408.5	779.575
High	O43653	PSCA	Prostate stem cell antigen	35.857	24.5614	3	29	3	11325.8	6682.12	5588.97	7736.06	4536.3	3827.9	5970.49	3530.36	2973.51	3833.19	2364.61	1995.41	3349.96	2658.41	1808.48	2895.07	2253.97	1528.82
High	A0A075B6K4	IGLV3-10	Immunoglobulin lambda variable 3-10	35.824	35.6522	6	22	5	3442.84	3810.28	5290.8	2335.28	2574.31	3518.55	2830.34	2895.12	4319.95	1845.58	1898.99	2826.96	2613.3	2531.55	3852.05	2186.96	2210.37	3381.45
High	P21397	MAOA	Amine oxidase [flavin-containing] A	35.809	19.3548	10	21	10	1365.27	1752.49	1060.4	874.325	1217.35	719.916	1659.71	2379.02	1167.01	925.63	1282.96	752.427	2676.8	4558.17	2026.97	2342.51	3945.54	1712.55
High	O15371	EIF3D	Eukaryotic translation initiation factor 3 subunit D	35.671	17.7007	9	14	9	2348.83	401.116	1131.76	1575.34	303.717	799.06	2857.43	768.065	1717.94	1852.36	353.497	1120.06	3305.42	522.682	1590.09	2767.35	507.43	1390.45
High	O94903	PLPBP	Pyridoxal phosphate homeostasis protein	35.643	33.4545	8	28	8	2665.24	2870.12	2790.02	1794.24	1957.38	1863.9	3822.8	3622.93	3977.37	2523.82	2523.4	2669.13	3520.17	3288.16	3594.38	2989.53	2755.77	3028.65
High	P29144	TPP2	Tripeptidyl-peptidase 2	35.617	8.88711	9	15	9	2134.12	1258.89	221.873	1442.3	838.507	150.123	2564.25	1456.09	291.879	1720.69	958.337	189.537	3442.14	1875.35	312.068	2945.18	1501.74	268.944
High	P80217-2	IFI35	Isoform 2 of Interferon-induced 35 kDa protein	35.541	39.5833	9	27	9	2040.02	404.876	1897.41	1421.74	261.001	1246.21	2456.39	586.286	2556.33	1630.66	410.407	1657.2	2579.57	638.456	2720.33	2222.99	558.851	2275.25
High	P49257	LMAN1	Protein ERGIC-53	35.505	23.9216	9	18	8	2100.38	883.337	1324.12	1381.29	600.951	885.114	2350.86	908.431	1531.29	1526.88	568.907	976.21	2904.62	1042.42	1779.02	2450.93	875.721	1503.91
High	P36507	MAP2K2	Dual specificity mitogen-activated protein kinase kinase 2	35.496	29.25	11	22	6	3211.32	2098.29	777.031	2170.73	1394.26	530.927	4592.75	2616.48	983.373	3027.77	1732.49	677.07	4424.51	2616.57	963.208	3833.78	2261.17	844.231
High	O95831	AIFM1	Apoptosis-inducing factor 1, mitochondrial	35.472	16.1501	9	16	9	2372.9	504.779	836.343	1615.7	346.521	528.336	3315.61	697.999	1165.31	2166.77	484.907	770.245	4113.62	837.331	1610.52	3425.34	725.213	1397.24
High	P54802	NAGLU	Alpha-N-acetylglucosaminidase	35.387	17.362	9	16	9	2873.83	1837.68	138.932	1933.47	1208.92	90.9219	2757.08	1819.88	108.739	1793.3	1226.42	84.4294	2215.38	1592.69	101.044	1935.85	1319.11	87.2936
High	Q08623-4	PUDP	Isoform 4 of Pseudouridine-5'-phosphatase	35.369	27.0916	5	24	5	335.185	812.867	651.67	226.028	533.369	452.411	328.027	1147.86	751.838	225.482	775.662	498.322	250.154	987.476	676.671	239.029	834.104	570.034
High	P61457	PCBD1	Pterin-4-alpha-carbinolamine dehydratase	35.364	71.1538	7	28	6	3195.66	2180.9	2318.47	2158.93	1420.63	1577	4474.79	2960.43	3133.16	2917.12	1938.78	2146.29	3249.97	2465.3	2430.26	2748.72	2253.66	2100.84
High	P07902	GALT	Galactose-1-phosphate uridylyltransferase	35.339	23.7467	7	21	7	1789.95	1854.12	1591.45	1934.61	1292.57	1077.09	2139.2	2244.92	1796.36	2042.78	1578.13	1257.04	1803.78	1831.14	1697.52	1860.79	1710.24	1380.76
High	Q12797	ASPH	Aspartyl/asparaginyl beta-hydroxylase	35.336	14.9077	10	21	10	1802.51	941.882	1693.28	1207.04	615.249	1140.84	2489.26	1200.88	2417.17	1664.42	758.825	1550.71	2634.06	1030.55	2414.55	2202.04	871.862	2032.2
High	P46777	RPL5	60S ribosomal protein L5	35.313	33.3333	10	24	10	3597.76	3825.21	1808.2	2370.68	2526.44	1173.74	4370.86	4939	2237.44	2837.54	3339.98	1447.07	5579.62	6122.26	2878.53	4807.96	5260.17	2396.5
High	Q9H9H4	VPS37B	Vacuolar protein sorting-associated protein 37B	35.287	39.6491	7	17	7	1144.81	646.792	805.406	762.976	440.389	553.54	1490.65	887.318	1041.31	989.47	597.973	685.162	1311.63	734.558	927.563	1110.78	644.483	793.973
High	P42224	STAT1	Signal transducer and activator of transcription 1-alpha/beta	35.283	14.4	10	21	10	1916.66	2327.63	1646.4	1261.76	1541.76	1098.29	2495.79	3262.97	1864.83	1663.13	2166.51	1205.22	4265.59	4696.79	2915.55	3610.82	3968.49	2449.93
High	O75534-4	CSDE1	Isoform 4 of Cold shock domain-containing protein E1	35.28	12.6777	11	16	11	988.967	1581.15	635.632	678.275	871.277	441.34	1362.22	1727.19	837.684	892.365	1081.19	572.371	1550.62	1867.43	931	1308.56	1539.6	799.678
High	P61019	RAB2A	Ras-related protein Rab-2A	35.185	40.566	8	18	8	1404.44	1181.76	1499.88	947.129	791.44	962.453	1628.56	1361.78	2024.18	1080.6	906.037	1305.1	1992.11	1831.48	2570.88	1711.01	1556.4	2173.19
High	Q15057	ACAP2	Arf-GAP with coiled-coil, ANK repeat and PH domain-containing protein 2	35.176	13.7532	9	16	9	1601.28	1508.64	295.42	1111.11	1061.14	200.138	2219.97	2278.67	389.172	1505.87	1516.52	275.274	2138.68	2330.64	420.28	1820.21	1984.04	350.352
High	P38159	RBMX	RNA-binding motif protein, X chromosome	35.143	18.9258	7	27	3	1798.82	2580.08	2212.09	1057.72	1749.21	1434.18	2248.05	2981.08	3013.78	1391.43	1866.44	2051.89	2060.65	2941.17	3528.29	1745.71	2513.26	2858.32
High	P09497-2	CLTB	Isoform Non-brain of Clathrin light chain B	35.129	36.9668	10	29	10	5323.68	5237.07	3205.11	3437.91	3505.09	2081.15	7616.54	7009.1	4422.67	4884.7	4587.66	2858.01	7286.4	6831.95	4017.31	6278.84	6048.79	3554.5
High	P08708	RPS17	40S ribosomal protein S17	35.073	56.2963	6	26	6	2370.94	2243.09	826.758	1675.27	1535.28	578.115	2690.71	2618.34	895.92	1766.41	1713.21	572.371	3886.15	3801.34	1069.65	3306.94	3257.04	921.382
High	P49354	FNTA	Protein farnesyltransferase/geranylgeranyltransferase type-1 subunit alpha	34.957	32.7177	10	24	10	1877.96	1326.35	1279.9	1298.5	863.195	825.991	1957.08	1300.18	1499.66	1287.16	901.146	930.113	2105.19	1373.01	1344.01	1765.56	1206.78	1117.16
High	P39019	RPS19	40S ribosomal protein S19	34.829	48.2759	9	30	9	6750.8	5928.66	2802.17	4515.8	3925.58	1904.65	7829.07	6609.12	3569.02	5163.27	4380.53	2378.08	8361.92	7026.75	4033.81	7153.58	5880.55	3419.39
High	Q9Y2Q3	GSTK1	Glutathione S-transferase kappa 1	34.828	34.5133	6	16	6	1116.59	438.929	595.49	703.971	305.404	405.301	1913.37	546.961	830.656	973.535	359.894	539.842	1952.74	606.234	931.098	1574.98	518.173	803.029
High	Q92820	GGH	Gamma-glutamyl hydrolase	34.821	25.7862	7	25	7	3513.1	1116.23	1409.15	2414.08	743.041	966.614	3727.25	1079.19	1133.58	2419.64	690.345	770.735	3151.42	837.444	940.426	2743.62	725.213	842.872
High	P62873	GNB1	Guanine nucleotide-binding protein G(I)/G(S)/G(T) subunit beta-1	34.786	27.3529	7	17	3	2560.07	668.814	1540.78	1707.54	440.656	1071.83	2901.64	846.948	1312.3	1848.07	516.136	866.771	3627.84	1169.05	1929.85	3077.78	965.003	1655.41
High	O60271	SPAG9	C-Jun-amino-terminal kinase-interacting protein 4	34.785	10.9008	11	19	11	1722.46	1903.1	1385.52	1072.56	1333.51	936.228	2686.77	2805.33	1784.21	1543.81	1878.58	1171.06	2576.93	2752.36	1602.56	2156.8	2356.39	1417.89
High	P26885	FKBP2	Peptidyl-prolyl cis-trans isomerase FKBP2	34.743	44.3662	6	17	6	1124.31	1618.11	977.553	751.746	1104.66	630.957	1737.53	2565.67	1532.49	1045.74	1575.22	1060.31	1434.55	2155.74	1376.71	1136.94	1817.88	1166.51
High	P08582	MELTF	Melanotransferrin	34.711	15.7182	9	22	9	2399.05	2459.23	1591.64	1655.95	1643.8	1125.69	2401.22	2329.6	1600.97	1508.46	1541.35	1076.58	2287.16	2158.9	1734.64	1997.71	1810.58	1450.76
High	Q96FV2	SCRN2	Secernin-2	34.663	26.3529	7	22	7	1837.99	1233.1	2103.91	1282.98	811.244	1410.86	2102.99	1724.99	2799.31	1436.65	1148.73	1821.4	1674.26	1446.17	2041.11	1545.26	1242.03	1692.17
High	Q8IWA5-2	SLC44A2	Isoform 2 of Choline transporter-like protein 2	34.651	15.0492	9	19	9	1790.42	2206.03	1680.47	1185.34	1479.07	1151.52	2289.42	2990.25	1983.01	1499.29	1938.97	1350.46	2145.64	2829.02	1987.69	1784.18	2460.49	1663.92
High	O75822	EIF3J	Eukaryotic translation initiation factor 3 subunit J	34.641	20.155	8	23	8	4512.21	2782.89	1892.19	3043.43	1952.49	1303.21	5978.12	3427	2724.21	3992.44	2455.86	1774.82	5214.23	2907.71	2509.9	4401.97	2422.83	2088.89
High	P09874	PARP1	Poly [ADP-ribose] polymerase 1	34.562	9.1716	10	15	10	1812.88	756.363	1479.28	1207.7	522.091	1024.95	2581.74	913.303	2009.12	1730.45	606.627	1410.45	2560	901.889	1917.48	2185.3	757.859	1631.14
High	P53367	ARFIP1	Arfaptin-1	34.471	31.9035	9	17	8	2030.8	2291.97	712.026	1348.84	1547.53	515.381	2787.62	3443.71	949.637	1839.21	2228.22	628.358	2507.06	3203.59	918.332	2131.86	2733.76	777.221
High	P00488	F13A1	Coagulation factor XIII A chain	34.452	17.3497	11	17	11	1170.27	1682.02	1599.8	741.468	1168.95	1089.1	1400.52	2147.24	1951.48	858.802	1410.51	1326.43	1779.29	2633.99	2235.83	1503.91	2254.07	1894.74
High	P56192	MARS	Methionine--tRNA ligase, cytoplasmic	34.446	10	8	21	8	2616.4	822.75	1964.31	1716.67	562.853	1219.75	3333.22	1052.16	2628.42	2293.46	743.962	1717.52	3523.77	1300.54	2699.91	2988.08	1101.95	2328.31
High	Q8NCL4	GALNT6	Polypeptide N-acetylgalactosaminyltransferase 6	34.427	17.0418	9	20	7	4003.21	1667.2	2679.37	2678.27	1121	1863.9	3748.92	1569.66	2486.14	2532.29	1045.63	1676.25	2957.44	1323.61	2003.79	2507.92	1081.09	1695.71
High	Q9UMS4	PRPF19	Pre-mRNA-processing factor 19	34.38	21.8254	8	15	8	646.526	696.743	1793.3	424.743	481.684	1304.47	836.691	697.303	2523.19	574.161	464.4	1702.32	874.82	763.05	2583.35	727.73	622.997	2179.9
High	P22352	GPX3	Glutathione peroxidase 3	34.379	35.3982	7	26	7	4509.79	2718.01	2046.97	3132.42	1892.01	1364.46	4461.12	2623.9	2045.56	2778.68	1745.85	1340.25	3959.98	2479.88	1758.11	3326.56	2105.96	1520.57
High	Q15819	UBE2V2	Ubiquitin-conjugating enzyme E2 variant 2	34.377	44.1379	6	37	1
High	P42167	TMPO	Lamina-associated polypeptide 2, isoforms beta/gamma	34.358	18.0617	7	16	7	1798.59	1264.58	1074.25	1258.72	877.049	743	2156.31	1715.82	1511.41	1390.04	1089.37	1014.38	2502.38	1631.25	1418.84	2154.14	1427.27	1225.46
High	Q9H2U2-2	PPA2	Isoform 2 of Inorganic pyrophosphatase 2, mitochondrial	34.356	31.5186	9	32	8	919.396	1832.63	953.923	680.178	1247.28	653.884	2081.94	2381.22	1391.32	782.214	1635.14	877.314	1159.06	2395.54	1333.41	1233.39	2064.35	1151.57
High	P81605	DCD	Dermcidin	34.334	42.7273	5	55	5	24647.2	19285.6	8741.13	17964.7	13350.4	6034.45	23481.3	17590.9	7408.23	15308.3	11441.9	5062.09	18917.9	12165.9	5335.89	15397	10474.1	4611.62
High	Q9Y2S2	CRYL1	Lambda-crystallin homolog	34.317	34.4828	9	19	9	2404.11	1993.98	1697.83	1588.19	1393.19	1188.03	2779.74	2415.79	1562.31	1799.37	1554.62	1038.08	2567.08	2287	1500.34	2174.99	1972.04	1250.91
High	Q9Y5Y6	ST14	Suppressor of tumorigenicity 14 protein	34.304	14.9708	10	14	10	166.095	1851	657.269	115.346	1275.61	429.406	215.976	2420.32	940.199	141.922	1617.83	678.786	197.699	2615.56	1098.33	171.844	2208.39	922.65
High	Q6UXB2	CXCL17	C-X-C motif chemokine 17	34.303	36.1345	7	46	7	20937.5	13117.4	4481.79	14357	8936.56	3125.11	22117	14299.2	4901.1	14834.7	9085.3	3177.01	12311.3	7407.32	2973.58	10708.2	5990.59	2511.32
High	Q6P6B1	ERICH5	Glutamate-rich protein 5	34.284	28.6096	8	16	8	3874.2	1802.87	1536.03	2549.88	1182.45	937.013	4321	2549.2	1539.22	2897.1	1770.78	1069.96	3598.43	2098.53	1618.28	2996.29	1727.76	1345.72
High	P13726	F3	Tissue factor	34.276	20.339	6	18	6	2482.09	1161.02	2763.93	2281.41	775.544	1991.8	3263.28	1413.98	3274.83	2410.88	925.885	2232.35	3008.93	1309.81	2982.42	2716.57	1056.06	2594.99
High	P0DOX3	1	Immunoglobulin delta heavy chain	34.255	20.7031	9	22	9	1905.6	2907.61	2411	1235.02	1809.42	1585.71	1740.49	2638.52	2024.48	1165.55	1786.96	1433.01	1843.15	2755.41	2168.57	1578.19	2322.5	1778.65
High	P51580	TPMT	Thiopurine S-methyltransferase	34.237	37.1429	10	40	10	8059.4	2672.14	4861.29	5280.68	1870.17	2451.44	10444.5	3634.3	5146.99	7214.32	2350.69	3655.56	10250.8	3246.66	4809.85	8572.78	2813.86	4041.31
High	Q9BRG1	VPS25	Vacuolar protein-sorting-associated protein 25	34.23	46.5909	9	34	9	4074.39	1947.36	2315.25	2814.17	1295.24	1535.7	4985.05	2633.88	2845.8	3266.59	1693.36	1964.93	5037.3	2437.82	2736.44	4261.61	2055.8	2395.23
High	Q9UHV9	PFDN2	Prefoldin subunit 2	34.036	51.9481	7	25	7	3108.92	2626.38	1805.92	2045.96	1786.51	1187.48	4446.59	3217.27	2340.86	2923.79	2089.47	1562.48	3482.59	2676.5	1911.49	2986.53	2263.67	1675.69
High	Q9H0R4	HDHD2	Haloacid dehalogenase-like hydrolase domain-containing protein 2	34.034	33.5907	6	37	6	2665.01	6179.81	1560.14	1749.79	4214.12	1070.41	3644.38	8553.12	2125.69	2303.92	5973.15	1363.05	3131.61	7831.29	1861.41	2668.68	6488.11	1625.71
High	P20042	EIF2S2	Eukaryotic translation initiation factor 2 subunit 2	33.994	26.4264	7	14	7	1170.96	943.171	475.918	774.682	644.732	307.548	1831.73	1391.24	682.156	1259.57	916.666	457.455	2146.6	1970.88	895.158	1783.18	1673.01	758.024
High	Q96BQ1	FAM3D	Protein FAM3D	33.95	35.2679	7	24	7	3057.9	1869.69	3943.8	2073.08	1276.14	2670.02	2794.76	1788.44	3622.03	1863.81	1168.67	2498.64	2563.84	1537.74	3295.27	2254.59	1315.25	2755.36
High	Q5T5P2	KIAA1217	Sickle tail protein homolog	33.918	5.04375	10	20	10	1354.68	1940.81	1187.56	904.779	1306.96	791.444	1788.39	2954.63	1607.8	1118.84	1887.51	1019.53	1855.87	3108.05	1715.98	1629.19	2660.23	1492.77
High	Q0JRZ9	FCHO2	F-BAR domain only protein 2	33.906	16.0494	9	14	9	1859.76	958.103	791.741	1244.73	632.655	519.307	2547.88	1367.11	959.476	1700.97	884.872	651.324	2525.55	1298.73	1038.13	2166.67	1138.14	861.074
High	Q9HCY8	S100A14	Protein S100-A14	33.838	61.5385	6	15	6	1744	828.444	2544.43	1206.28	563.83	1724.37	1532.64	849.5	2420.68	1024.03	549.812	1618.3	2461.57	1087.99	3603.22	2099.6	934.13	3079.73
High	P46937-9	YAP1	Isoform 9 of Transcriptional coactivator YAP1	33.749	22.4409	8	20	8	1509.14	1760.66	1826.99	1036.49	1179.97	1237.57	1963.98	2315.8	2537.85	1386.95	1503.45	1701.91	1670.18	1864.49	2043.47	1425.3	1643.07	1727.49
High	P05543	SERPINA7	Thyroxine-binding globulin	33.74	23.8554	10	21	10	3949.65	1149.32	1975.98	2752.98	793.394	1384.56	4541.4	1507.83	2511.15	3036.13	955.798	1602.61	4458.48	1451.25	2403.55	3761.38	1235.04	2027.31
High	A0A0A0MS15	IGHV3-49	Immunoglobulin heavy variable 3-49	33.669	48.7395	6	38	4	8061.94	4658.49	7085.9	5605.69	3202.61	4846.34	6384.59	3753.56	5424.22	4316.62	2533.74	3603.17	5788.72	3594.89	5265.68	4864.06	3060.33	4567.16
High	P46782	RPS5	40S ribosomal protein S5	33.638	42.1569	9	26	9	2376.82	2912.98	1229.7	1637.4	2016.96	821.202	2978.35	3739.29	1513.31	2001.55	2542.59	1021.24	4041.24	4928.45	1927.99	3435.54	4169.16	1657.76
High	P09543	CNP	2',3'-cyclic-nucleotide 3'-phosphodiesterase	33.603	24.9406	9	15	9	1469.4	1501.88	1671.36	1000.04	977.133	1101.58	2050.42	1900.85	2035.32	1358.37	1272.52	1332.07	2212.38	1964.1	2128.6	1838.62	1671.75	1806.36
High	Q92882	OSTF1	Osteoclast-stimulating factor 1	33.6	35.0467	6	26	6	3592.93	1592.76	507.804	2375.15	1043.92	345.707	5264.07	2396.3	717.298	3433.32	1561.11	479.768	4703	2108.7	659.585	3917.59	1762.5	557.357
High	P04066	FUCA1	Tissue alpha-L-fucosidase	33.579	22.9614	7	21	7	2117.77	3515.73	775.228	1445.72	2387.46	525.431	2188.08	3463.08	683.763	1419.12	2299.9	438.494	2467.09	4008.7	753.166	2099.93	3309.82	658.324
High	P26373	RPL13	60S ribosomal protein L13	33.426	41.2322	11	24	11	7468.28	3201.95	2723.88	4827.3	2091.03	1799.2	10089.5	3841.83	3311.28	6330.61	2499.13	2165.5	12694.6	4816.63	3924.52	10271.4	4029.92	3317.16
High	P67809	YBX1	Nuclease-sensitive element-binding protein 1	33.391	30.2469	6	16	4	2678.25	1988.07	202.134	1799.47	1368.15	130.18	3812.95	2752.2	329.331	2510.67	1889.87	213.321	3923.61	2661.01	287.617	3372.68	2271.7	250.018
High	Q13557-11	CAMK2D	Isoform Delta 11 of Calcium/calmodulin-dependent protein kinase type II subunit delta	33.331	20.8015	8	14	8	504.62	1316.57	554.873	348.131	886.729	364.787	655.439	1864.08	632.957	436.024	1235.55	429.993	699.568	2571.92	834.865	603.67	2141.95	695.904
High	P02814	SMR3B	Submaxillary gland androgen-regulated protein 3B	33.322	65.8228	2	113	2	8000.78	7947.13	3574.08	5618.54	5535.02	2525.01	3119.46	2751.74	1259.59	2053.14	1871.62	876.905	3750.39	3454.13	1605.12	3161.92	2904.4	1390.54
High	P55145	MANF	Mesencephalic astrocyte-derived neurotrophic factor	33.237	38.4615	9	16	9	1948.1	1973.35	1665	1322.1	1289.29	1086.27	3020.95	3124	2533.54	1955.93	2054.57	1691.94	2535.27	2722.17	2327.45	2216.89	2337.62	1956.14
High	Q02750	MAP2K1	Dual specificity mitogen-activated protein kinase kinase 1	33.089	23.9186	10	21	5	2217.4	1172.2	427.329	1534.8	790.996	304.094	3287.05	1554.11	625.828	2045.67	1006.5	386.43	2723.61	1333.78	510.13	2408.92	1160.67	439.909
High	P30405	PPIF	Peptidyl-prolyl cis-trans isomerase F, mitochondrial	33.069	39.6135	6	17	6	1205.97	3010.74	1652.38	789.623	1968.65	1066.8	1557.02	4325.8	2189.75	1039.37	2795.34	1490.55	1702.83	4548.68	2622.43	1356.57	3699.39	2138.24
High	O43747-2	AP1G1	Isoform 2 of AP-1 complex subunit gamma-1	33.068	11.3939	9	18	9	662.537	1271.24	1735.7	446.632	818.792	1187.48	797.904	1743.43	2061.83	565.098	1156.06	1406.04	1322.07	2325.78	2835.81	1111	1949.3	2411.26
High	P62495	ETF1	Eukaryotic peptide chain release factor subunit 1	33.009	23.7986	9	24	9	1434.84	1835.21	1449.39	979.106	1236.45	969.284	1807.11	2349.67	1725.07	1190.65	1515.77	1139.67	1811.1	2641.56	1840.89	1505.24	2246.04	1541.76
High	O75094-4	SLIT3	Isoform 4 of Slit homolog 3 protein	32.955	6.14379	6	11	6	543.206	419.378	563.699	365.166	301.141	377.114	583.775	417.732	614.081	377.263	263.665	408.007	445.932	310.918	471.244	382.934	279.947	410.389
High	Q9H0E2	TOLLIP	Toll-interacting protein	32.925	33.2117	8	21	8	1600.94	2888.6	624.339	1118.34	1923.01	432.86	2083.05	3846.01	863.187	1328.29	2578.33	558.395	2114.07	4019.89	788.615	1815.56	3431.75	685.581
High	Q3ZCW2	LGALSL	Galectin-related protein	32.886	54.6512	7	16	7	1270.25	893.864	550.508	888.124	598.464	376.643	1508.75	1166.42	778.545	990.565	704.643	448.383	1391.33	960.794	725.18	1123.08	817.52	885.161
High	Q8NBJ7	SUMF2	Inactive C-alpha-formylglycine-generating enzyme 2	32.857	25.2492	7	18	7	1534.48	1159.2	1171.53	1040.68	793.127	797.254	1843.8	1545.53	1419.23	1164.16	1035.09	947.767	1680.62	1379.01	1174.33	1402.24	1192.59	1015.11
High	P50225	SULT1A1	Sulfotransferase 1A1	32.81	37.9661	9	19	3	1051.86	480.179	129.062	696.643	348.83	102.385	1126.67	501.835	141.472	687.799	364.597	98.4874	866.177	444.556	132.369	763.097	374.445	106.4
High	P15880	RPS2	40S ribosomal protein S2	32.792	32.7645	9	19	9	3749.11	2949.07	1501.87	2461.95	1927.18	977.606	4320.01	3559.71	1545.34	2730.38	2348.43	1047.81	6382.78	5413.48	2236.42	5328.48	4406.45	1851.1
High	Q9UHD9	UBQLN2	Ubiquilin-2	32.685	15.0641	6	15	2	1529.75	520.355	634.683	1061.05	388.438	444.402	2021.97	647.305	858.77	1359.96	389.242	572.616	1755.16	486.502	775.653	1637.84	451.628	667.832
High	P10155	TROVE2	60 kDa SS-A/Ro ribonucleoprotein	32.682	14.8699	8	20	8	1123.85	1834.56	953.164	689.315	1243.02	638.966	1787.03	2871.46	1351.96	1204.99	1889.3	906.574	2064.49	3290.19	1542.17	1724.31	2778.09	1331.59
High	P0DP04	IGHV3-43D	Immunoglobulin heavy variable 3-43D	32.657	38.1356	4	37	2	1776.71	2441.29	4758.13	1176.77	1581.81	3213.2	1632.75	2126.36	4074.06	1084.98	1385.11	2694.47	1637.17	2288.81	4427.28	1356.23	1969.12	3698.84
High	P29350-4	PTPN6	Isoform 4 of Tyrosine-protein phosphatase non-receptor type 6	32.588	16.0256	10	17	10	2060.06	2075.19	1657.41	1332.47	1359.62	1060.99	2796.11	2595.37	2051.29	1864.21	1722.05	1358.23	3079.63	3224.39	2767.57	2559.47	2683.8	2283.67
High	P09488	GSTM1	Glutathione S-transferase Mu 1	32.581	40.367	9	20	3	198.462	2643.89	1701.92	118.486	1774.7	1124.9	362.135	4933.2	3062.37	207.156	3327	2061.37	203.1	3148.98	2005.07	196.567	2775.38	1766.97
High	P23142-4	FBLN1	Isoform C of Fibulin-1	32.52	16.6911	8	17	3	72.6809		595.205	49.4883		428.385	82.9919		591.891	59.8562		400.488	85.3454		724.296	68.6266		643.836
High	P21796	VDAC1	Voltage-dependent anion-selective channel protein 1	32.5	28.9753	7	23	7	2427.96	1315.71	1292.24	1631.02	876.072	883.936	2388.29	1305.05	1466.83	1542.72	895.69	956.186	6762.45	3398.17	3851.36	5656.98	2833.68	3264.27
High	Q14011	CIRBP	Cold-inducible RNA-binding protein	32.481	31.9767	4	19	4	520.515	656.997	281.09	348.131	435.505	196.762	688.562	911.563	379.734	464.608	616.316	265.139	693.326	927.893	390.92	606.775	764.952	343.56
High	Q12765-2	SCRN1	Isoform 2 of Secernin-1	32.423	20.7373	9	19	9	3510.68	2436.13	1815.89	2243.44	1599.49	1202.87	4514.81	3564.58	2698.9	2874.19	2308.27	1652.05	4427.4	3413.54	2654.54	3694.42	2893.34	2261.94
High	P15153	RAC2	Ras-related C3 botulinum toxin substrate 2	32.406	30.2083	7	43	1	95.0266	262.219	111.886	56.3405	165.712	74.2764	140.126	310.08	153.721	87.4438	189.918	114.589	106.952	253.483	148.964	96.3433	223.311	122.791
High	P62906	RPL10A	60S ribosomal protein L10a	32.249	29.9539	6	22	6	3713.29	1185.41	3025.37	2428.54	764.887	2085.24	3563.73	1188.47	3050.93	2374.43	758.166	2032.6	5493.19	1767.82	4488.36	4570.38	1439.79	3922.87
High	Q15631	TSN	Translin	32.15	35.0877	8	31	8	5659.21	3579.32	5157.56	3759.68	2363.49	3434.77	8218.91	5158.6	7032.41	5693.51	3464.05	4771.61	8247.41	4799.45	6327.38	6993.82	3982.46	5330.89
High	P00748	F12	Coagulation factor XII	32.139	17.2358	8	15	8	1436.57	698.355	649.108	944.655	471.294	426.422	2160.37	998.798	907.768	1434.76	684.043	567.385	2500.46	895.784	898.791	2110.02	791.549	808.281
High	Q9Y2T2	AP3M1	AP-3 complex subunit mu-1	32.086	27.9904	9	12	9	545.856	1170.16	497.934	387.722	796.058	348.926	706.662	1555.39	637.676	469.089	1005.37	428.032	682.643	1381.95	655.853	580.943	1197.6	580.267
High	Q96AG4	LRRC59	Leucine-rich repeat-containing protein 59	31.976	23.4528	7	23	7	1890.4	805.348	1860.02	1251.01	512.589	1233.88	3378.9	1548.54	3138.48	2208.11	995.211	1987.73	2975.44	1327.56	2875.88	2564.91	1142.73	2495.66
High	O95479	H6PD	GDH/6PGL endoplasmic bifunctional protein	31.916	14.5386	8	16	8	1004.17	882.048	624.814	685.222	605.125	424.066	1445.59	1095.89	773.726	935.091	784.787	489.985	1225.08	1036.77	616.182	1064.99	859.971	545.766
High	Q13185	CBX3	Chromobox protein homolog 3	31.896	45.3552	5	13	4	2135.85	239.982	463.486	1412.99	172.994	315.321	3143.35	356.946	647.817	2074.35	249.461	407.926	3606.71	387.008	691.302	3011.7	342.528	579.995
High	A0A0B4J1X5	IGHV3-74	Immunoglobulin heavy variable 3-74	31.864	45.2991	6	55	4	4549.64	6082.16	4076.57	3034.01	4141.21	2888.3	4342.67	5727.25	3961.4	2855.67	3815.01	2694.39	3849.9	5478.49	3455.33	3239.09	4608.49	2927.6
High	P28325	CST5	Cystatin-D	31.86	49.2958	6	18	6	6176.5	4938.86	669.226	3524.23	2691	436.943	2443.7	1863.84	309.551	1659.64	1307.98	193.951	2713.77	2047.65	350.757	2975.89	2287.45	276.279
High	Q6UWP2	DHRS11	Dehydrogenase/reductase SDR family member 11	31.848	38.4615	8	13	8	445.761	1474.59	352.264	290.173	982.018	227.619	571.462	2059.89	466.083	410.727	1370.81	307.804	471.02	1824.58	440.705	403.555	1489.12	383.766
High	P49902	NT5C2	Cytosolic purine 5'-nucleotidase	31.838	16.0428	8	25	8	1854.11	1208.4	1214.04	1211.51	831.491	806.99	2527.93	1720.69	1404.07	1491.52	1083.73	984.22	2881.82	2094.91	1780.99	2459.03	1781.38	1528.54
High	O95833	CLIC3	Chloride intracellular channel protein 3	31.816	45.7627	7	14	7	1115.44	828.658	1036.01	768.496	575.552	688.745	1648.63	1202.97	1247.54	1074.22	761.741	877.069	1594.79	1071.59	1187.29	1424.09	931.105	1040.01
High	A0A075B6S5	IGKV1-27	Immunoglobulin kappa variable 1-27	31.772	42.735	3	10	3	968.465	571.381	346.191	627.169	378.492	234.921	935.198	504.039	316.177	613.9	364.879	205.965	884.783	512.393	296.651	743.141	423.362	262.967
High	O14964	HGS	Hepatocyte growth factor-regulated tyrosine kinase substrate	31.742	11.9691	10	16	10	3202.68	1029.86	1107.94	2124.19	702.19	707.432	4295.01	1330.92	1392.33	2820.21	891.081	951.282	3757.72	1268.32	1224.12	3213.81	1040.94	1023.44
High	Q14166	TTLL12	Tubulin--tyrosine ligase-like protein 12	31.732	17.236	8	16	8	810.663	606.079	593.972	567.307	436.038	421.397	980.88	660.065	682.056	630.631	435.805	422.229	1228.56	742.133	859.12	1114.54	609.02	754.039
High	Q08188	TGM3	Protein-glutamine gamma-glutamyltransferase E	31.731	12.6984	6	11	6	1253.2	157.267	460.924	876.133	109.853	326.549	1130.61	169.482	502.229	757.017	108.269	329.708	1117.41	164.165	483.813	1010.77	138.305	415.822
High	Q99574	SERPINI1	Neuroserpin	31.663	17.8049	7	11	7	166.095	1432.05	465.004	119.057	1012.57	321.76	151.331	1209.23	377.726	107.562	796.827	247.077	142.362	1019.81	306.078	106.654	840.154	272.657
High	Q96A49	SYAP1	Synapse-associated protein 1	31.652	23.8636	7	21	7	3401.49	1790.31	1169.63	2307.39	1194.26	787.989	4547.19	2311.85	1510.1	2942.91	1471.18	1061.54	3892.28	2108.14	1429.84	3284.32	1785.24	1209.25
High	Q13449	LSAMP	Limbic system-associated membrane protein	31.645	22.1893	6	13	6	1016.61	348.049	1643.46	651.056	246.97	1083.05	1128.76	377.594	1812.42	665.39	227.638	1114.34	913.952	310.127	1467.84	775.181	258.878	1251.9
High	Q99584	S100A13	Protein S100-A13	31.622	55.102	7	33	7	5669.23	1628.85	4928.19	3816.88	1026.07	3041.49	9992.76	3040.24	8993.23	6860.85	1948.19	5899.84	5360.79	1575.06	4546.59	4683.9	1311.6	3948.13
High	P62993	GRB2	Growth factor receptor-bound protein 2	31.613	31.3364	6	20	6	2796.89	1168.76	1467.04	1913.86	755.562	1032.88	3406.73	1545.87	2002.49	2224.64	977.338	1331.83	3361.72	1519.09	1890.48	2878.22	1335.07	1591.57
High	P01743	IGHV1-46	Immunoglobulin heavy variable 1-46	31.554	28.2051	3	34	1	360.64	119.347	353.783	236.402	81.08	243.243	394.642	115.54	373.81	266.614	79.8614	245.605	359.867	133.977	332.689	330.827	102.007	282.98
High	P06310	IGKV2-30	Immunoglobulin kappa variable 2-30	31.487	40.8333	4	25	1	519.018	566.762	383.961	346.799	388.971	255.885	631.797	672.13	456.243	438.414	427.903	313.934	371.991	409.621	268.272	331.714	361.824	240.51
High	Q16401	PSMD5	26S proteasome non-ATPase regulatory subunit 5	31.427	21.0317	8	17	8	890.14	1115.15	606.024	586.436	721.372	403.809	1140.58	1329.99	764.187	758.013	900.299	497.096	1070	1347.24	768.779	942.258	1156.61	685.49
High	Q9UNF1	MAGED2	Melanoma-associated antigen D2	31.4	12.7063	4	10	4	902.58	965.73	1056.79	588.339	636.473	681.992	1118.3	1334.86	1319.63	697.36	862.955	838.41	895.466	1245.48	991.783	726.067	1064.4	829.47
High	P04433	IGKV3-11	Immunoglobulin kappa variable 3-11	31.379	52.1739	3	32	3	2321.53	3217.95	2975.36	1579.34	2269.71	2086.81	2042.91	2943.15	2768.99	1362.55	2026.17	1811.68	1616.76	2596.79	2218.65	1370.87	2271.18	1901.9
High	P02654	APOC1	Apolipoprotein C-I	31.33	34.9398	5	29	5	5236.37	8723.26	9243.24	3605.89	5952.94	6289.78	7732.04	13472.8	13198.1	5314.35	8755.5	9063.13	8284.02	13611.7	13754.7	6655.78	11176.8	11298.5
High	Q92688	ANP32B	Acidic leucine-rich nuclear phosphoprotein 32 family member B	31.315	17.5299	7	25	3	1369.42	812.867	1327.25	927.429	549.976	922.252	1554.44	842.076	1766.34	988.773	566.649	1094.64	1847.95	966.673	2130.96	1560.34	808.863	1808.08
High	Q7Z6Z7	HUWE1	E3 ubiquitin-protein ligase HUWE1	31.229	2.33196	8	15	8	541.824	1306.8	701.207	379.156	875.006	487.508	697.181	1653.3	848.428	461.52	1128.97	554.226	939.879	2100.34	1155.67	763.762	1705.03	972.907
High	P62277	RPS13	40S ribosomal protein S13	31.114	50.9934	11	29	11	2332.7	8034.03	2911.02	1583.34	5494.08	1999.34	2245.58	8466	3161.57	1448.9	5533.49	2128.06	2775.46	9631.45	4264.18	2325.1	8288.58	3555.22
High	P39687	ANP32A	Acidic leucine-rich nuclear phosphoprotein 32 family member A	30.954	20.8835	8	21	4	2761.76	2554.19	1620.3	1868.09	1744.24	1060.68	3417.32	3175.51	1947.87	2142.77	2089.94	1243.47	4907.06	4779.89	2750.09	4111.17	3967.03	2341.9
High	P13861	PRKAR2A	cAMP-dependent protein kinase type II-alpha regulatory subunit	30.933	21.2871	8	20	8	4231.27	4687.39	751.314	3226.25	3496.03	547.965	4844.31	4920.68	1008.47	3224.27	3316.84	645.767	5606.63	5575.72	1095.77	4584.9	4725.83	949.092
High	Q9UKR3	KLK13	Kallikrein-13	30.916	25.2708	6	15	6	1100.12	1578.79	1209.96	768.972	1094.18	876.791	1262.86	1815.24	1368.13	782.712	1250.22	928.642	1183.07	1659.17	1511.44	992.37	1444.58	1243.66
High	P55735-3	SEC13	Isoform 3 of Protein SEC13 homolog	30.887	22.5543	6	19	6	1161.4	961.003	1447.3	801.9	677.235	984.673	1303.98	1111.44	1731.8	855.515	769.925	1171.22	1764.88	1429.09	2195.28	1499.25	1162.97	1833.89
High	O60256	PRPSAP2	Phosphoribosyl pyrophosphate synthase-associated protein 2	30.886	27.6423	7	12	5	278.169	1034.16	430.271	202.426	693.487	284.307	439.709	1724.87	667.999	291.413	1020.23	420.349	409.922	1524.4	651.729	333.709	1330.69	560.707
High	Q99613	EIF3C	Eukaryotic translation initiation factor 3 subunit C	30.841	10.4053	9	17	9	1352.49	1428.29	816.889	957.884	940.989	537.601	1690.62	1824.52	964.698	1129.8	1242.13	604.001	1971.95	2383.78	1132.01	1699.15	1992.38	1002.61
High	P35326	SPRR2A	Small proline-rich protein 2A	30.827	79.1667	5	15	1	391.74	338.381		271.71	213.756		587.962	629.904		373.578	416.709		600.778	675.993		507.327	569.49
High	O43813	LANCL1	Glutathione S-transferase LANCL1	30.815	23.8095	6	16	6	1287.64	771.187	534.85	921.243	532.481	343.195	1502.35	1013.3	668.4	976.025	679.81	437.676	1301.07	922.918	578.377	1086.94	783.518	515.612
High	P23142	FBLN1	Fibulin-1	30.756	15.7895	8	17	3	2072.62	1072.19	615.039	1435.73	742.597	414.802	2622.25	1229.76	745.612	1661.73	782.717	474.783	2962.96	1366.8	820.234	2531.87	1165.78	694.908
High	P17844	DDX5	Probable ATP-dependent RNA helicase DDX5	30.689	14.9837	9	25	3		257.492	159.525		178.323	105.683		395.227	184.044		266.581	116.632		562.479	194.331		457.886	179.387
High	Q08431	MFGE8	Lactadherin	30.604	26.3566	8	14	8	1140.55	1074.87	160.284	761.358	735.226	108.902	1253.01	1151.69	148.098	804.224	788.738	91.4584	1042.27	928.797	111.06	953.899	810.323	107.034
High	O75935	DCTN3	Dynactin subunit 3	30.531	36.0215	9	29	9	6081.12	2838.43	4393.25	4001.13	1924.16	2967.05	8624.88	3808.43	6303.67	5590.53	2439.58	4168.02	7482.9	3174.98	5388.13	6212.76	2718.53	4593.6
High	Q9UBT2	UBA2	SUMO-activating enzyme subunit 2	30.528	15.7812	9	16	9	1039.07	737.886	2124.31	693.978	510.191	1395.47	1519.1	939.636	2899.21	1046.74	620.643	1919.32	1969.67	949.94	3543.61	1649.15	827.012	2980.93
High	Q9NQ38-3	SPINK5	Isoform long of Serine protease inhibitor Kazal-type 5	30.46	9.41499	9	18	9	7332.02	3537.43	3493.04	4817.21	2396.34	2376.22	7228.54	3723.86	3328.15	4837.7	2356.81	2213.47	6514.94	3260.91	3033.87	5542.57	2873.73	2549.26
High	P09871	C1S	Complement C1s subcomponent	30.448	13.0814	7	16	7	1358.36	1568.91	1250.1	897.641	1033.53	813.743	1806.24	2243.76	1603.18	1033.89	1299.14	875.598	1740.64	2238.38	1273.61	1486.28	2047.87	1090.9
High	Q92623	TTC9	Tetratricopeptide repeat protein 9A	30.441	37.3874	6	17	6	1918.96	1737.35	1154.73	1259.86	1101.64	790.659	2643.67	2333.54	1491.02	1659.04	1539.28	977.926	2391.35	2214.53	1332.72	1968	1850.42	1095.61
High	P60903	S100A10	Protein S100-A10	30.43	27.8351	4	41	4	15281.5	17527.7	5986.6	10058.7	11785	3891.27	21164.2	24808.2	7701.52	14066.1	16610.7	5062.09	17989.3	21820.5	6729	15270.9	18032.8	5607.8
High	P21926	CD9	CD9 antigen	30.418	20.614	4	19	4	1862.29	1006.66	1631.6	1229.78	645.087	1058.48	2345.32	1490.19	2079	1541.82	933.128	1432.6	4217.09	2277.73	3185.98	3549.4	1881.82	2660.28
High	P61163	ACTR1A	Alpha-centractin	30.403	24.734	8	17	4	1370.11	2331.61	1323.65	848.058	1625.51	917.149	2045.49	2768.91	1607.8	1165.35	1837.57	1092.11	2168.08	3274.59	1857.88	1858.57	2811.78	1596.64
High	P53582	METAP1	Methionine aminopeptidase 1	30.395	23.8342	7	18	7	1614.65	1358.68	1374.13	1174.39	912.127	943.609	1807.6	1866.51	1419.64	1191.45	1231.97	938.695	1611.48	1713.1	1254.07	1384.28	1436.87	1075.23
High	Q1KMD3	HNRNPUL2	Heterogeneous nuclear ribonucleoprotein U-like protein 2	30.236	10.9772	7	12	7	1458	946.286	831.408	976.537	639.759	567.673	2057.07	1374.07	1188.4	1373.9	926.637	735.1	2718.21	1822.21	1337.04	2401.82	1546.59	1151.66
High	O75348	ATP6V1G1	V-type proton ATPase subunit G 1	30.23	57.6271	7	21	7	1493.01	3184.01	3366.91	982.152	2070.87	2231.2	2183.65	4646.21	4726.9	1445.51	3106.79	3226.54	2050.69	4563.71	4608.55	1791.05	3708.88	4031.81
High	P62249	RPS16	40S ribosomal protein S16	30.225	44.5205	9	29	9	3943.2	4283.05	3161.74	2517.05	2847.92	2140.75	4513.33	4614.54	3906.99	2924.19	2973.12	2598.43	5872.5	5430.44	5494.77	4904.31	4523.06	4617.32
High	Q6PCE3	PGM2L1	Glucose 1,6-bisphosphate synthase	30.223	15.5949	10	25	10	2851.72	1717.9	939.498	2001.04	1145.95	631.507	3538.24	2314.4	1069.02	2322.84	1540.13	706.085	3534.69	2057.37	1028.21	3004.27	1785.97	900.102
High	P53999	SUB1	Activated RNA polymerase II transcriptional coactivator p15	30.146	44.8819	6	17	6	1854.23	1996.56	971.005	1226.45	1337.86	678.224	2961.97	3448.12	1567.73	1947.07	2321.72	996.97	2705.36	3033.2	1476.68	2347.16	2588.36	1245.65
High	Q16539	MAPK14	Mitogen-activated protein kinase 14	30.1	28.6111	8	14	7	589.625	1654.85	685.264	396.668	1142.22	456.965	717.744	2237.49	881.562	453.055	1439.48	585.53	708.33	2113.34	906.451	560.321	1772.09	761.917
High	O15484	CAPN5	Calpain-5	30.073	16.0938	8	17	8	943.7	1174.13	992.926	622.981	689.135	642.028	865.874	1118.75	1144.72	558.027	735.873	794.438	2076.74	2141.04	1871.92	1772.98	1782.11	1550
High	A1A5D9	BICDL2	BICD family-like cargo adapter 2	30.057	16.3386	7	15	7	913.637	955.525	932.001	673.611	655.389	618.787	1204	1273.5	1291.12	823.944	831.725	844.131	1359.64	1294.78	1382.51	1129.96	1116.66	1163.07
High	Q6MZZ7	CAPN13	Calpain-13	30.038	15.6951	9	21	9	990.004	491.566	3696.02	677.799	345.278	2500.43	1395.1	562.853	5149.3	902.922	377.578	3445.18	1114.41	487.067	4451.14	993.811	410.637	3777.17
High	Q6VY07	PACS1	Phosphofurin acidic cluster sorting protein 1	30.028	9.03427	9	14	9	975.952	927.487	787.565	658.955	617.913	510.591	1278.86	1180.35	1048.13	889.577	746.973	710.825	1118.01	993.355	900.264	935.827	874.886	772.331
High	Q9H7C9	AAMDC	Mth938 domain-containing protein	30.023	55.7377	8	21	8	3856.24	5988.81	2825.71	2627.54	4056.4	1909.52	4873.5	8595.81	3889.41	3214.21	5844.94	2540.4	4038.12	7450.05	3353.31	3486.32	6303.08	2858.68
High	P40306	PSMB10	Proteasome subunit beta type-10	29.996	23.8095	6	27	6	1783.74	1597.48	1249.91	1228.36	1008.93	799.61	2761.64	2665.09	2303.11	1756.55	1710.2	1457.61	3871.03	4080.26	3570.42	3370.91	3429.66	2961.55
High	P05452	CLEC3B	Tetranectin	29.91	25.2475	5	18	5	1389	2568.8	813.757	900.116	1649.4	546.944	1952.4	3455.77	925.339	1242.64	2147.04	628.194	1963.3	3563.57	853.621	1675.31	3026.43	724.609
High	A0A075B6S6	IGKV2D-30	Immunoglobulin kappa variable 2D-30	29.889	44.1667	4	25	1	437.237	281.018	305.479	277.61	179.566	199.51	441.433	259.966	246.797	278.067	158.406	170.575	380.393	236.298	216.523	361.648	207.04	199.58
High	P55210-3	CASP7	Isoform Alpha' of Caspase-7	29.863	23.2143	7	16	7	1412.38	324.309	1570.67	940.372	218.463	1022.6	2139.32	476.314	2451.4	1334.56	291.038	1619.77	2164.48	453.375	2793.29	1855.8	396.87	2360.28
High	P04843	RPN1	Dolichyl-diphosphooligosaccharide--protein glycosyltransferase subunit 1	29.801	16.6392	9	18	9	1610.61	1654.52	1570.95	1087.03	1132.28	1048.51	2194.61	2089.7	2289.55	1431.37	1363.29	1459.9	2746.78	2582.88	2736.93	2336.52	2141.11	2325.51
High	O00499-2	BIN1	Isoform IIB of Myc box-dependent-interacting protein 1	29.798	23.166	8	15	8	1937.51	1977.76	1531	1304.87	1274.81	1014.9	2622.25	2705.92	2020.36	1748.38	1795.99	1349.24	2349.82	2498.99	1754.47	1999.04	2129.75	1534.79
High	Q6KB66	KRT80	Keratin, type II cytoskeletal 80	29.788	15.0442	8	76	6	1400.17	1610.48	448.587	945.607	1103.86	299.069	1655.16	1799.81	507.852	1095.04	1057.86	296.606	1943.5	1683.14	497.856	1641.94	1524.48	407.491
High	O75396	SEC22B	Vesicle-trafficking protein SEC22b	29.787	27.907	5	9	5	562.788	1298.31	656.415	367.45	862.662	424.224	872.154	2319.86	921.122	544.383	1541.54	597.299	906.989	2311.54	924.42	773.74	1915.82	785.642
High	P07948	LYN	Tyrosine-protein kinase Lyn	29.747	20.7031	9	22	7	1757.01	1739.71	1512.97	1174.11	1184.14	1029.43	2171.83	2197.24	1844.85	1448.5	1479.74	1242.58	2599.85	3048.81	2593.27	2216.12	2531.52	2177.72
High	P02656	APOC3	Apolipoprotein C-III	29.724	55.5556	5	24	5	1778.55	2546.35	1416.27	1192.95	1708.54	944.08	1704.41	2256.98	1444.94	1119.24	1512.66	901.262	2054.53	3104.89	1665.41	1702.8	2628.52	1395.97
High	A0A0B4J2D5	GATD3B	Glutamine amidotransferase-like class 1 domain-containing protein 3B, mitochondrial	29.721	35.0746	7	13	7	1530.79	1270.6	2303.1	1005.75	854.137	1554.7	2625.57	1985.53	3288.39	1416.53	1251.82	2118.34	2158	1794.73	3145.43	1858.35	1549.62	2622.79
High	O95372	LYPLA2	Acyl-protein thioesterase 2	29.666	34.1991	6	20	6	2033.34	1902.78	912.452	1295.83	1270.1	619.022	3021.94	3000.8	1235.49	1901.06	1880.37	755.533	2270.47	2237.71	999.835	1926.76	1892.77	863.971
High	O95749	GGPS1	Geranylgeranyl pyrophosphate synthase	29.626	31.6667	8	21	8	2367.37	1266.19	1137.17	1627.02	865.504	786.341	3452.29	1928.69	1802.88	2270.65	1251.26	1162.48	2756.5	1579.24	1399.59	2414.9	1375.43	1188.97
High	Q9Y3B8	REXO2	Oligoribonuclease, mitochondrial	29.606	32.0675	6	18	6	1976.09	2667.73	576.795	1329.24	1820.97	381.982	2623.48	3184.55	736.174	1745.29	2198.87	484.754	2189.93	2790.46	631.795	1850.92	2353.26	531.911
High	P16949	STMN1	Stathmin	29.597	47.651	8	18	8	3113.42	3412.82	1278	2084.03	2226.19	873.415	4478.36	5063.83	1826.58	2943.21	3322.2	1211.44	4082.53	4720.64	1595.99	3338.53	3837.28	1276.08
High	Q9BW91	NUDT9	ADP-ribose pyrophosphatase, mitochondrial	29.589	26.2857	8	16	8	806.747	2764.63	1024.43	460.526	1846.28	681.286	988.515	3954.47	1313.91	589.499	2633.08	897.584	807.84	3327.96	1145.07	673.073	2917.96	972.817
High	P05114	HMGN1	Non-histone chromosomal protein HMG-14	29.538	54	7	12	7	2962.99	2297.23	2389.65	1923.38	1507.31	1542.06	4046.04	3591.96	3204.35	2579.59	2431.68	2127.33	3982.54	3479.23	3257.17	3398.18	2938.19	2816.94
High	P22528	SPRR1B	Cornifin-B	29.495	69.6629	4	30	2	952.224	692.876	804.837	612.417	461.614	534.696	1149.7	876.181	889.092	721.959	547.272	594.357	1241.53	880.181	997.184	1047.91	759.007	819.6
High	P03950	ANG	Angiogenin	29.465	49.6599	8	17	8	3838.96	3834.88	972.618	2574.15	2606.55	694.791	3758.28	4036.37	1023.33	2419.05	2693.47	716.792	2584.37	2475.13	888.088	2184.3	2138.51	747.338
High	O43681	ASNA1	ATPase ASNA1	29.455	22.9885	7	27	7	2317.15	1110.75	1537.27	1608.37	733.894	1090.43	2866.05	1185.91	1802.78	1965.59	787.327	1186.59	2691.44	1090.25	1711.07	2279.09	922.448	1470.32
High	O43583	DENR	Density-regulated protein	29.451	33.3333	5	10	5	104.817	1806.63	1185.48	73.0904	1259.89	769.067	150.223	2314.06	1414.72	95.2122	1563.74	986.345	151.125	2095.59	1441.52	126.943	1764.79	1228.09
High	P48556	PSMD8	26S proteasome non-ATPase regulatory subunit 8	29.409	27.1429	8	23	8	2305.29	1879.14	1993.82	1530.71	1271.26	1384.16	2912.47	2378.32	2756.03	1900.86	1542.48	1815.85	2824.56	2286.78	2390.2	2430.31	1917.39	2040.9
High	Q96GA7	SDSL	Serine dehydratase-like	29.404	29.4833	6	10	6	239.697	152.862	656.13	176.635	102.926	422.104	319.408	210.2	870.417	217.614	146.836	578.174	287.245	209.842	845.765	246.125	183.78	710.392
High	P23743	DGKA	Diacylglycerol kinase alpha	29.391	14.2857	8	16	7	611.05	671.607	123.653	404.947	481.063	89.8226	729.688	827.228	145.99	458.034	537.207	103.882	875.66	959.663	182.842	745.58	859.658	145.882
High	P35813-3	PPM1A	Isoform 3 of Protein phosphatase 1A	29.383	20.6593	8	12	7	1013.85	590.18	311.078	721.006	434.617	210.188	1353.97	809.943	347.705	887.186	458.662	216.1	1286.78	656.433	297.142	1092.48	543.623	260.432
High	Q309B1	TRIM16L	Tripartite motif-containing protein 16-like protein	29.368	28.7356	7	19	1	54.5971		147.663	35.1176		94.141	58.7346		152.516	38.7422		114.425	64.2191		116.854	58.8703		100.605
High	Q08554	DSC1	Desmocollin-1	29.353	10.6264	8	13	8	1184.66		2934.08	845.964		2070.47	1070.52		2742.88	694.372		1877.31	1284.38		2739.09	1046.92		2434.62
High	Q9UBI6	GNG12	Guanine nucleotide-binding protein G(I)/G(S)/G(O) subunit gamma-12	29.344	70.8333	5	16	5	1459.49	1213.88	163.89	985.102	798.988	115.733	1839.86	1758.4	201.113	1200.11	1170.74	151.041	2215.86	2119.11	299.401	1906.25	1739.66	246.034
High	P83731	RPL24	60S ribosomal protein L24	29.329	32.4841	7	14	7	3377.88	1670.85	682.133	2188.33	1074.91	424.773	3455.25	1950.15	747.721	2332.5	1306.19	501.182	5727.5	3230.27	1559.36	4701.86	2749.3	1314.38
High	Q96HY6	DDRGK1	DDRGK domain-containing protein 1	29.327	24.8408	5	13	5	207.446	673.003	758.811	143.326	518.894	554.404	290.964	930.819	1015.6	174.29	612.083	649.853	287.485	907.881	983.338	244.018	752.644	807.647
High	O60763-2	USO1	Isoform 2 of General vesicular transport factor p115	29.324	9.35252	9	14	9	2168.91	1766.67	929.534	1464.28	1213.54	615.489	2534.7	2245.15	977.851	1646.1	1509.09	636.613	3279.25	2520.13	1142.32	2745.4	2155.82	957.06
High	Q96DE0	NUDT16	U8 snoRNA-decapping enzyme	29.298	49.7436	7	15	7	1963.65	1096.79	940.827	1381.01	826.874	627.973	2424.99	1238.35	1123.84	1599.88	830.032	747.768	2055.85	1023.66	1031.16	1747.71	894.808	833.907
High	O43633	CHMP2A	Charged multivesicular body protein 2a	29.287	27.9279	8	23	8	4946.8	3615.85	2050.67	3249.57	2418.72	1330.85	7446.86	5373.44	3158.16	4637.21	3497.91	1972.61	6699.07	4994.25	3004.91	5730.6	4276.49	2567.55
High	Q9NX46	ADPRHL2	ADP-ribose glycohydrolase ARH3	29.224	19.2837	7	12	7	1480	1089.37	850.768	975.966	728.654	553.461	2005.47	1494.02	1115.51	1223.91	1010.73	763.543	1880.84	1411.34	1053.45	1690.39	1183.31	914.319
High	Q9BV20	MRI1	Methylthioribose-1-phosphate isomerase	29.211	19.7832	6	15	6	1579.05	1829.62	950.791	1040.68	1199.06	651.685	1986.76	2318.23	1246.03	1320.02	1506.46	770.081	2157.16	2564.34	1208.21	1809.13	2122.86	1003.06
High	Q9NZT2	OGFR	Opioid growth factor receptor	29.187	15.805	7	11	7	316.986	321.086	1498.74	205.091	227.344	1037.2	526.765	406.131	1872.67	355.552	283.325	1278.78	426.967	405.211	1729.93	357.102	351.915	1432.47
High	Q07866-9	KLC1	Isoform I of Kinesin light chain 1	29.17	16.2754	9	11	6	598.264	1937.69	732.239	410.182	1302.79	486.801	843.464	2566.37	1037.09	551.255	1700.79	667.671	884.063	2629.58	1034.2	729.837	2186.8	905.626
High	Q02809-2	PLOD1	Isoform 2 of Procollagen-lysine,2-oxoglutarate 5-dioxygenase 1	29.153	12.4031	8	13	8	1430.12	1963.36	197.484	997.76	1312.29	127.825	1281.82	1753.52	210.35	817.47	1128.97	119.247	1000.98	1344.07	133.056	856.668	1172.98	112.467
High	Q14574	DSC3	Desmocollin-3	29.087	8.92857	9	17	9	2312.43	3005.47	1040.19	1610.27	2044.49	738.995	2617.82	3202.19	1099.34	1724.87	2099.44	735.59	2379.47	2795.32	1023.6	2028.86	2363.38	850.207
High	P60891	PRPS1	Ribose-phosphate pyrophosphokinase 1	29.032	27.9874	8	29	2	313.645	653.667	576.795	210.42	431.864	397.292	462.366	1038.59	600.827	298.285	700.034	405.147	453.495	1026.26	669.994	381.493	868.837	571.121
High	P15291	B4GALT1	Beta-1,4-galactosyltransferase 1	29.011	25.6281	6	17	6	1300.77	817.164	952.025	899.354	564.984	617.138	1279.85	730.48	937.588	803.129	502.967	622.882	1440.79	613.922	909.298	1183.39	534.444	760.106
High	Q02218	OGDH	2-oxoglutarate dehydrogenase, mitochondrial	28.964	9.09091	9	15	9	1389.12	506.176	1366.54	938.754	333.733	902.309	1738.03	606.355	1697.16	1121.83	406.268	1164.36	2644.27	761.241	2314.39	2164.34	638.329	1904.97
High	Q9UKK3	PARP4	Protein mono-ADP-ribosyltransferase PARP4	28.955	6.72854	9	13	9	1205.17	753.57	119.857	795.714	497.758	84.9546	1171.86	785.814	114.563	755.722	516.23	77.5639	1838.95	1284.26	203.07	1639.94	1088.81	174.134
High	Q9UKM9	RALY	RNA-binding protein Raly	28.939	28.4314	8	15	8	1643.21	2764.42	1129.49	1116.91	1682.96	757.211	2682.46	3836.5	1870.16	1806.24	2567.7	1247.32	2510.67	3813.1	1785.41	2164.01	3352.27	1524.65
High	Q8TBC4	UBA3	NEDD8-activating enzyme E1 catalytic subunit	28.895	19.8704	7	12	7	1339.36		940.637	871.66		656.396	1767.95		1179.67	1171.13		793.212	1810.62		1290.01	1542.6		1079.76
High	Q01844-5	EWSR1	Isoform 5 of RNA-binding protein EWS	28.863	10.8926	5	9	5	894.862	1296.91	699.025	623.362	852.894	487.115	1257.93	2022.89	827.443	845.755	1327.36	577.111	1316.07	2068	839.579	1069.31	1679.06	704.688
High	Q6MZM9	PRR27	Proline-rich protein 27	28.851	23.7443	4	57	4	6567.43	4337.62	6825.69	4549.69	2969.59	4642.35	6574.34	4541.92	6899.68	4477.86	3035.02	4586	4034.4	3238.75	4387.51	3477.34	2802.18	3819.55
High	Q13045	FLII	Protein flightless-1 homolog	28.837	8.11663	8	16	8	787.166	621.225	454.755	546.941	424.227	306.842	1135.78	837.668	551.629	731.819	554.797	353.329	1211.28	1051.58	735.687	1032.84	882.292	616.488
High	O95395	GCNT3	Beta-1,3-galactosyl-O-glycosyl-glycoprotein beta-1,6-N-acetylglucosaminyltransferase 3	28.793	21.0046	8	15	8	798.108	464.925	791.551	495.168	313.308	539.093	789.777	550.441	873.128	565.497	359.141	576.049	771.709	538.51	871.198	670.412	442.554	744.35
High	P08311	CTSG	Cathepsin G	28.784	25.8824	6	16	6	1075.24	1253.62	284.602	737.185	888.949	189.774	1691.98	2010.94	408.45	1196.92	1427.35	271.024	1182.95	1429.43	277.11	1018.87	1218.87	234.805
High	Q96CV9	OPTN	Optineurin	28.752	12.6516	7	16	7	2727.44	3056.28	689.25	1793.95	2067.32	465.994	3531.34	4178.6	828.045	2346.24	2879.15	563.544	3482.11	4023.39	752.086	2896.29	3388.15	614.677
High	Q03426	MVK	Mevalonate kinase	28.74	23.2323	5	14	5	766.432	611.987	394.305	532.57	401.404	274.1	922.515	776.302	392.084	581.332	526.672	258.846	880.221	759.884	365.29	737.93	669.724	309.512
High	P30046	DDT	D-dopachrome decarboxylase	28.724	45.7627	5	39	5	1830.96	3402.08	2945.18	1274.99	2378.85	2007.9	2287.57	4440.07	3647.44	1512.64	2972.93	2470.28	2067.73	4188.58	3464.17	1776.09	3446.35	2944.89
High	Q9UN37	VPS4A	Vacuolar protein sorting-associated protein 4A	28.698	14.4165	9	23	2	820.338		563.984	595.763		368.712	1095.76		654.243	702.04		459.499	945.761		589.375	751.012		486.454
High	O14737	PDCD5	Programmed cell death protein 5	28.637	54.4	8	18	8	1749.3	3304.86	2417.74	1174.68	2178.06	1632.82	2434.35	4468.72	3256.06	1579.67	2935.03	2308.2	1980.47	4201.01	2695.59	1677.86	3528.23	2273.62
High	P11908-2	PRPS2	Isoform 2 of Ribose-phosphate pyrophosphokinase 2	28.625	26.1682	8	29	2	2930.04	1300.57	1247.82	1956.4	870.477	833.921	3441.58	1754.68	1477.57	2287.58	1175.72	955.614	2976.64	1800.5	1491.11	2547.28	1470.03	1310.85
High	O43684	BUB3	Mitotic checkpoint protein BUB3	28.608	27.439	8	10	8	880.925	106.348	509.702	590.052	80.1919	344.687	1163.61	146.978	617.896	761.897	94.6297	390.108	1201.2	124.933	669.601	1019.31	112.646	563.424
High	P62269	RPS18	40S ribosomal protein S18	28.575	44.0789	8	20	8	3394.81	2382.42	1688.34	2238.87	1484.84	1129.06	3896.92	2689.56	1885.12	2541.15	1862.3	1232.52	4920.86	3436.61	2440.08	4107.62	2918.58	2048.05
High	P16989	YBX3	Y-box-binding protein 3	28.565	16.9355	4	18	2	674.285	460.521	839.76	446.061	297.767	545.374	922.146	615.403	956.665	612.007	389.713	670.613	857.895	576.725	994.434	717.531	512.854	803.391
High	Q7Z7M9	GALNT5	Polypeptide N-acetylgalactosaminyltransferase 5	28.546	10.3191	8	14	8	2005.69	2665.26	778.075	1364.07	1795.84	492.925	1915.09	2586.67	820.515	1212.46	1680.29	548.423	1740.16	2352.8	721.154	1498.26	1984.45	596.476
High	P49721	PSMB2	Proteasome subunit beta type-2	28.483	42.7861	8	15	8	1826.35	759.586	545.858	1215.41	445.274	342.567	2527.56	947.64	675.328	1628.67	620.078	443.234	3122.25	1522.93	906.942	2651.27	1299.29	776.406
High	Q9UK76	JPT1	Jupiter microtubule associated homolog 1	28.464	53.2468	4	6	4	777.605	917.067		506.969	655.744		1137.51	1229.41		757.017	815.922		1036.99	1334.57		925.739	1144.82
High	P19838-2	NFKB1	Isoform 2 of Nuclear factor NF-kappa-B p105 subunit	28.456	10.5263	9	19	9	2751.85	1466.32	1711.88	1860.57	994.628	1123.57	3330.76	1926.25	2183.32	2265.67	1240.25	1449.77	3602.87	1821.19	2501.16	3113.59	1573.19	2127.01
High	P12259	F5	Coagulation factor V	28.412	4.36151	8	15	8	1488.4	952.409	589.986	983.104	637.006	438.749	1597.41	1051.23	552.834	1067.05	723.268	397.954	1342	826.025	400.739	1118.09	687.247	369.821
High	P13284	IFI30	Gamma-interferon-inducible lysosomal thiol reductase	28.312	24.8	5	14	5	3295.41	3158.98	1700.49	2162.64	2178.68	1133.54	2620.89	3147.66	1775.07	1723.78	2136.6	1215.69	2885.18	3656.74	2384.21	2458.47	3081.82	2045.51
High	P59998-3	ARPC4	Isoform 3 of Actin-related protein 2/3 complex subunit 4	28.295	35.8289	7	47	7	5255.14	7102.25	3491.14	3460.37	4539.68	2383.68	6590.84	9655.74	4577.9	4165.33	6219.88	3020.99	6175.11	9168.02	4338.9	5198.88	7908.71	3637.26
High	P28161	GSTM2	Glutathione S-transferase Mu 2	28.263	32.1101	7	17	2	449.792	87.6569	308.896	300.927	58.168	206.341	500.783	130.157	364.673	305.854	89.6442	252.389	408.481	87.6224	281.627	409.321	71.3427	241.416
High	O14907	TAX1BP3	Tax1-binding protein 3	28.255	28.2258	2	21	2	860.653	1265.33	1094.66	559.217	822.433	762.472	1129.5	1523.37	1396.04	724.947	1071.87	946.705	1045.51	1408.86	1236.98	875.738	1210.22	1051.15
High	Q5VZK9	CARMIL1	F-actin-uncapping protein LRRC16A	28.25	7.80452	10	16	10	998.643	2593.51	908.846	682.748	1727.99	614.154	1330.21	3772.23	1228.56	854.121	2542.59	769.591	1280.9	3360.06	1082.32	1089.16	2917.12	932.158
High	P20674	COX5A	Cytochrome c oxidase subunit 5A, mitochondrial	28.234	58	8	22	8	3001.92	2088.62	1194.68	1974.49	1406.87	807.383	3829.2	2782.13	1496.14	2621.92	1751.31	1002.04	5162.13	3269.84	1809.66	4348.98	2805.52	1491.05
High	P11233	RALA	Ras-related protein Ral-A	28.222	39.8058	7	22	7	3791.39	1194	1419.59	2434.63	772.258	967.085	5695.41	1573.6	2006.21	3432.12	1052.03	1293.74	6231.17	1865.74	2620.37	5284.47	1572.67	2209.78
High	P01040	CSTA	Cystatin-A	28.207	64.2857	6	15	6	3000.65	2587.38	468.326	2040.53	1748.15	344.608	2371.67	1891.57	342.785	1493.82	1250.79	226.562	2658.43	2102.49	412.326	2259.91	1746.12	324.725
High	Q9BRP8	PYM1	Partner of Y14 and mago	28.177	42.6471	6	13	6	961.323	1542.27	1058.98	641.063	1037.7	723.606	1315.06	2233.2	1290.21	886.19	1504.76	865.79	1312.59	2547.83	1242.58	1131.51	2171.67	1068.62
High	P05091	ALDH2	Aldehyde dehydrogenase, mitochondrial	28.137	11.9923	8	67	4	902.004		1009.63	650.39		726.511	909.094		1189.2	579.838		783.404	712.532		1101.27	625.289		924.461
High	O00194	RAB27B	Ras-related protein Rab-27B	28.1	34.4037	6	16	5	832.663	1197.01	808.063	551.128	813.819	531.398	830.658	1463.98	726.435	555.936	966.803	454.758	865.937	1437.12	782.625	756.777	1218.77	665.206
High	P61353	RPL27	60S ribosomal protein L27	28.08	50.7353	7	25	7	3609.63	4139.53	1088.3	1875.22	2722.44	502.897	3274.98	4963.02	897.225	2397.63	3380.42	631.3	4447.56	6848.45	1258.29	3797.19	5841.23	1095.52
High	Q68EM7	ARHGAP17	Rho GTPase-activating protein 17	28.041	12.8263	8	16	8	801.563	786.012	835.774	553.793	561.699	573.09	1123.22	1204.82	1207.48	706.821	786.48	818.385	1013.1	1074.53	1052.08	853.453	882.918	920.567
High	Q9UK41-2	VPS28	Isoform 2 of Vacuolar protein sorting-associated protein 28 homolog	28.036	26.6094	6	14	6	1993.6	1528.95	1340.83	1368.16	1071.36	874.671	2415.88	1884.03	1754.79	1562.64	1259.35	1072.49	2297.96	1717.17	1456.94	1899.15	1474.52	1219.39
High	P51991	HNRNPA3	Heterogeneous nuclear ribonucleoprotein A3	28.028	16.6667	7	31	5	1685.6	988.933	2349.98	1127.1	657.787	971.404	2219.73	1381.73	2641.97	1403.88	862.861	1307.55	2424.36	1543.74	2481.13	2011.01	1305.45	1792.14
High	Q9P2B2	PTGFRN	Prostaglandin F2 receptor negative regulator	28.022	12.1729	9	18	9	2566.06	2041.25	808.917	1758.26	1370.1	535.874	3521.86	2779.47	994.719	2282.7	1800.22	663.012	3893.12	2908.16	1222.05	3409.27	2515.25	1049.7
High	Q9Y230	RUVBL2	RuvB-like 2	27.989	18.1425	7	11	7	1113.48	415.618	938.265	785.055	292.172	667.545	1379.22	473.182	1269.43	910.491	322.644	813.318	1783.49	469.543	1506.72	1499.14	409.907	1271.73
High	O00203	AP3B1	AP-3 complex subunit beta-1	27.967	8.13528	10	19	10	886.224	2545.38	685.929	608.04	1604.81	480.834	1176.66	3196.27	996.125	794.663	2137.92	623.535	1337.32	3937.81	1012.31	1121.42	3363.22	877.645
High	Q16774-2	GUK1	Isoform 2 of Guanylate kinase	27.863	37.156	7	10	7	2224.54	620.151	2027.89	1489.98	435.416	1349.3	1747.63	746.604	1825.68	1192.84	495.066	1186.26	1982.39	641.396	2403.06	1705.69	529.125	2007.03
High	O00273	DFFA	DNA fragmentation factor subunit alpha	27.784	26.5861	7	12	7	1170.61	407.454	329.678	762.31	300.253	220.081	1510.72	568.538	498.916	964.671	384.445	334.694	1593.71	500.183	486.563	1364.88	454.966	390.105
High	O75635	SERPINB7	Serpin B7	27.774	21.5789	7	15	7	1798.71	584.594	2462.34	1215.89	395.276	1589.56	1629.05	437.105	1797.06	1098.53	301.291	1173.1	1697.54	463.212	1830.77	1438.83	396.244	1570.47
High	P20339	RAB5A	Ras-related protein Rab-5A	27.744	30.6977	5	17	3	377.457	139.542	390.888	249.345	99.818	263.265	588.577	180.967	545.705	372.084	125.953	342.703	543.521	178.863	554.417	470.076	158.748	491.162
High	O00754	MAN2B1	Lysosomal alpha-mannosidase	27.719	10.9792	8	12	8	1000.03	1013.86	184.768	708.824	741.531	139.131	1160.66	1289.51	169.184	789.484	780.084	104.454	1017.66	1082.11	152.892	840.149	874.678	141.264
High	Q9UBT3	DKK4	Dickkopf-related protein 4	27.688	38.3929	6	15	6	1779.47	1682.78	5552.15	1226.17	1127.84	3777.81	1579.31	1553.76	5394.6	1099.12	1083.26	3701.41	1138.18	1149.95	3794.21	1007.67	1005.16	3323.31
High	Q9UBR2	CTSZ	Cathepsin Z	27.614	19.1419	6	20	6	4919.96	2677.94	4784.99	3356.07	1864.66	3281.04	4478.98	2508.6	4123.06	2886.44	1648.59	2670.36	3752.43	2152.23	3466.23	3274.34	1880.88	3088.69
High	Q01970	PLCB3	1-phosphatidylinositol 4,5-bisphosphate phosphodiesterase beta-3	27.595	9.64344	9	15	9	1567.88	1106.78	243.036	1052.2	708.14	171.48	1908.69	1394.37	331.339	1262.86	918.924	240.129	1696.22	1278.38	295.178	1453.13	1083.8	242.502
High	Q9NXG2	THUMPD1	THUMP domain-containing protein 1	27.569	19.83	8	18	8	3800.26	2556.55	369.061	2531.61	1701.08	239.632	5490.52	3869.21	614.282	3730.11	2490.38	410.051	5630.99	3559.84	633.661	4747.1	3054.49	514.887
High	P30566	ADSL	Adenylosuccinate lyase	27.512	16.7355	6	12	6	804.673	623.481	1109.37	574.064	431.242	794.82	1201.41	847.18	1648.46	772.454	544.92	1094.31	1039.63	748.917	1400.18	876.625	643.336	1251.45
High	P11279	LAMP1	Lysosome-associated membrane glycoprotein 1	27.49	13.4293	6	27	6	3580.83	3193.78	605.265	2408.84	2105.15	419.12	4255.86	3892.3	709.768	2763.84	2635.62	484.754	3976.42	4121.42	632.777	3313.92	3503.51	545.494
High	Q8NE71	ABCF1	ATP-binding cassette sub-family F member 1	27.414	9.5858	7	10	7	804.673	578.041	924.314	547.607	387.106	614.076	1075.69	833.028	1173.84	735.903	544.074	781.769	1152.34	837.105	1334.59	946.914	728.968	1160.26
High	O95274	LYPD3	Ly6/PLAUR domain-containing protein 3	27.381	24.2775	6	29	6	2247.58	6344.6	2114.82	1426.78	4171.13	1362.26	2409.72	6987.76	2104.2	1545.9	4700.16	1430.8	2600.45	6752.46	2263.62	2160.68	5580.16	1937.21
High	P43251-2	BTD	Isoform 2 of Biotinidase	27.33	15.2294	7	15	7	1067.64	860.778	700.353	776.871	609.299	454.295	1086.16	837.784	648.922	702.04	529.117	421.657	962.326	773.112	575.823	781.722	671.393	484.009
High	O14933	UBE2L6	Ubiquitin/ISG15-conjugating enzyme E2 L6	27.212	50.9804	7	15	7	1996.13	971.853	1937.64	1262.14	658.764	1262.38	2433.24	1227.21	2500.4	1572.59	831.161	1640.94	2597.33	1352.55	2509.51	2184.96	1116.97	2088.07
High	P48047	ATP5PO	ATP synthase subunit O, mitochondrial	27.193	36.1502	6	15	6	2836.63	1310.99	697.601	1921.76	828.65	471.804	3465.22	1653.41	711.977	2210.1	1114.58	501.673	3863.23	1778.45	843.016	3303.17	1481.3	724.428
High	Q96M27-2	PRRC1	Isoform 2 of Protein PRRC1	27.172	12.5	5	15	5	1957.09	821.246	280.616	1346.27	585.765	196.369	2778.26	1169.09	362.966	1812.02	788.079	244.298	2345.38	981.258	294.098	1943.39	850.48	246.396
High	O75832	PSMD10	26S proteasome non-ATPase regulatory subunit 10	27.109	41.1504	7	13	7	2577.12	574.604	1900.25	1747.51	387.816	1323.94	3124.39	701.247	2303.21	2065.98	473.525	1586.01	3651.96	817.771	3051.16	3158.15	704.561	2515.67
High	P49748-3	ACADVL	Isoform 3 of Very long-chain specific acyl-CoA dehydrogenase, mitochondrial	27.103	10.767	7	14	7	411.897	1440.75	1013.52	283.511	984.948	679.794	586.73	2134.02	1389.92	377.562	1429.7	964.849	586.614	2176.65	1508.1	485.375	1892.25	1310.94
High	P09110	ACAA1	3-ketoacyl-CoA thiolase, peroxisomal	27.102	17.217	6	10	6	503.238	1258.24	297.698	347.56	851.384	215.135	633.644	1850.85	486.064	426.164	1200.37	339.924	617.103	1872.75	321.986	548.791	1537.83	280.535
High	Q9BX68	HINT2	Histidine triad nucleotide-binding protein 2, mitochondrial	27.042	46.0123	5	13	5	641.458	2041.46	1171.24	416.939	1355.27	725.412	804.923	2819.14	1756.1	516.994	1806.71	1041.84	758.625	3033.2	1587.15	667.419	2583.98	1341.37
High	Q99436	PSMB7	Proteasome subunit beta type-7	27.007	23.4657	7	19	7	1943.73	2110.64	753.591	1274.89	1383.78	487.508	2760.4	3236.18	945.922	1817.3	2110.92	616.588	4058.53	4767.34	1340.97	3410.15	3917.48	1118.25
High	Q86VN1	VPS36	Vacuolar protein-sorting-associated protein 36	27	24.0933	10	17	10	1392.23	333.333	1432.31	909.632	205.941	946.592	1896.01	418.776	1915.84	1277.1	258.021	1221.57	2041.57	403.063	2054.37	1719.77	352.124	1717.71
High	P98095-2	FBLN2	Isoform 2 of Fibulin-2	26.986	6.90496	6	7	6	462.002	367.278	291.814	319.866	245.638	210.424	472.709	390.819	381.943	337.226	252.283	252.961	537.76	418.779	421.262	460.874	355.253	330.339
High	P30047	GCHFR	GTP cyclohydrolase 1 feedback regulatory protein	26.955	79.7619	4	14	4	1633.31	896.013	1380.4	1128.05	646.242	955.229	2369.95	1446	1552.97	1431.77	826.552	1000.48	1623	942.817	1183.46	1500.81	858.824	1074.87
High	P15941-2	MUC1	Isoform 2 of Mucin-1	26.902	5.06329	5	12	5	951.993	397.142	673.212	647.63	274.056	445.58	935.69	374.346	735.271	618.082	245.887	489.74	1020.66	550.156	859.905	886.381	475.513	697.081
High	P02144	MB	Myoglobin	26.881	40.2597	7	20	7	2821.19	3417.01	2440.61	2204.42	2253.9	1628.43	5351.01	4426.38	3366.7	2528.2	2887.24	2293.41	2877.25	3041.12	2444.5	2895.95	2689.95	2069.6
High	Q99729	HNRNPAB	Heterogeneous nuclear ribonucleoprotein A/B	26.877	21.6867	6	18	5	2363.92	748.091	1096.37	1489.6	509.925	714.42	3186.32	1086.03	1404.27	2122.36	739.824	917.608	4002.71	1239.72	1799.45	3414.48	1038.43	1501.92
High	P61970	NUTF2	Nuclear transport factor 2	26.833	51.1811	4	25	4	2996.62	2615.63	1919.71	1966.78	1807.38	1187.4	3527.16	3019.48	2375.2	2313.38	2095.87	1518.42	2966.92	2928.28	2160.81	2586.08	2509.4	1780.19
High	Q16891	IMMT	MICOS complex subunit MIC60	26.801	10.8179	6	14	6	1521.92	1219.25	1638.71	1025.36	786.911	1113.91	1894.04	1570	2397.79	1278.79	1028.32	1594.43	2100.98	1843.58	2864.78	1758.35	1549.83	2420.59
High	Q9Y4K1	CRYBG1	Beta/gamma crystallin domain-containing protein 1	26.766	4.87522	8	14	8	2254.72	1146.09	997.386	1489.03	769.327	677.674	2820.25	1487.87	1371.54	1874.86	996.246	906.983	2642.47	1661.89	1374.26	2272.99	1383.78	1154.65
High	P09237	MMP7	Matrilysin	26.758	29.588	8	18	8	3633.7	1630.25	3156.9	2341.27	1066.47	2060.82	3280.03	1860.94	2801.22	2080.63	1200.27	1877.96	4502.9	2344.21	4211.45	3867.59	1960.25	3557.58
High	P63096	GNAI1	Guanine nucleotide-binding protein G(i) subunit alpha-1	26.703	21.4689	7	19	3		322.375	353.213		228.409	225.97		419.588	516.888		272.507	331.424		398.767	523.19		339.921	481.473
High	O00182	LGALS9	Galectin-9	26.701	20	6	13	6	1330.95	845.846	850.578	869.09	563.563	593.191	1546.31	1021.65	1011.49	1006.2	670.686	660.315	1255.69	944.174	835.553	1107.12	785.812	736.472
High	Q16836-2	HADH	Isoform 2 of Hydroxyacyl-coenzyme A dehydrogenase, mitochondrial	26.691	16.9231	9	18	9	1778.67	2277.47	1512.02	1141.85	1486.79	971.718	2534.58	3358.33	2222.68	1636.83	2259.54	1402.36	2488.46	3354.3	2073.32	2162.79	2826.69	1747.23
High	Q99417	MYCBP	c-Myc-binding protein	26.684	57.2816	6	14	6	2457.33	250.832	1404.79	1663.95	168.021	939.369	2531.87	246.045	1496.14	1658.94	171.293	999.177	2791.19	239.237	1572.03	2383.97	191.707	1374.24
High	P42126	ECI1	Enoyl-CoA delta isomerase 1, mitochondrial	26.679	18.2119	4	10	4	512.452	383.606	594.446	331.667	266.152	391.482	645.588	517.728	808.366	434.132	349.547	551.529	631.628	550.834	805.505	559.656	464.77	688.569
High	O15372	EIF3H	Eukaryotic translation initiation factor 3 subunit H	26.663	17.3295	6	15	6	2023.09	2723.38	624.055	1337.23	1803.47	434.98	2975.89	3798.22	872.726	1937.11	2543.06	590.352	3160.78	4338.04	868.35	2632.53	3681.03	781.749
High	P35321	SPRR1A	Cornifin-A	26.633	60.6742	4	28	2	7680.68	6797.49	1007.83	5659.36	4573.16	663.306	11783.4	10102.2	1421.74	7905	6844.94	964.359	11661.6	9703.81	1458.51	9446.08	8043.05	1270.83
High	O75821	EIF3G	Eukaryotic translation initiation factor 3 subunit G	26.629	25	8	18	8	978.14	1152.75	1355.63	605.47	703.255	773.464	1325.65	1363.52	1494.34	850.237	873.961	1064.4	1178.63	1356.06	1393.7	951.238	1134.39	1278.16
High	P01701	IGLV1-51	Immunoglobulin lambda variable 1-51	26.586	42.735	4	31	4	6898.7	9342.34	7640.97	4842.52	6094.14	5121.62	6581.48	8783.74	7386.54	4527.26	5527.84	4938.26	5732.18	6883.39	5975.74	4960.74	5792.94	5109.94
High	Q9BPX5	ARPC5L	Actin-related protein 2/3 complex subunit 5-like protein	26.578	38.5621	5	25	4	1684.56	2539.69	1061.06	1193.14	1632.79	745.277	2268.12	3942.76	1254.07	1495.91	2626.3	804.164	2197.85	3787.32	1138.78	1891.39	3207.81	972.545
High	P33908	MAN1A1	Mannosyl-oligosaccharide 1,2-alpha-mannosidase IA	26.565	14.8545	8	16	8	1004.98	1475.02	1451.48	680.369	1028.2	938.584	1182.94	1356.09	1377.87	753.033	927.672	926.19	1061	1402.64	1284.7	959.664	1121.56	1087.46
High	P15374	UCHL3	Ubiquitin carboxyl-terminal hydrolase isozyme L3	26.525	26.087	4	14	4	1080.08	660.327	678.526	717.961	427.424	450.762	1352.87	821.775	814.892	866.272	511.621	531.178	1337.44	806.691	839.284	1161.33	699.45	707.404
High	Q9NRX4	PHPT1	14 kDa phosphohistidine phosphatase	26.48	67.2	8	15	8	1544.38	3631.21	173.38	1074.94	2477.33	101.993	1725.34	4005.4	156.131	1117.35	2708.42	98.2422	1657.45	4457.32	132.172	1367.88	3715.03	126.141
High	P41222	PTGDS	Prostaglandin-H2 D-isomerase	26.472	25.2632	5	22	5	3264.88	3695.45	1724.6	2202.89	2490.57	1189.36	3469.41	4006.56	1809.41	2292.86	2646.25	1201.22	3303.86	3773.3	1658.63	2875.78	3126.35	1450.67
High	Q9P265	DIP2B	Disco-interacting protein 2 homolog B	26.421	5.58376	8	10	8	1005.21	1285.85	627.281	716.438	848.72	434.98	1659.1	1528.36	839.492	999.728	1010.92	547.851	1794.29	1733.23	896.336	1554.13	1431.86	768.166
High	P62879	GNB2	Guanine nucleotide-binding protein G(I)/G(S)/G(T) subunit beta-2	26.325	20	5	16	1	1127.53		666.664	614.892		230.131	1171.37		395.598	717.776		322.189	1348.36		553.926	1104.57		475.859
High	Q8NDH3	NPEPL1	Probable aminopeptidase NPEPL1	26.304	18.1644	6	10	6	192.933	719.839		142.279	500.156		244.42	1012.37		182.855	693.261		255.676	1026.6		221.845	876.451
High	Q15785	TOMM34	Mitochondrial import receptor subunit TOM34	26.286	29.1262	7	11	7	929.302	937.907	348.848	597.381	637.894	249.446	1238.35	1538.45	459.657	772.653	1035.85	314.506	1006.62	1242.43	406.337	837.045	1103.2	362.667
High	O14618	CCS	Copper chaperone for superoxide dismutase	26.285	32.1168	8	19	8	3499.17	1262.11	1697.64	2326.04	898.718	1122	4495.23	1632.3	2341.66	3025.28	1047.13	1500.77	4580.44	1318.18	1968.05	3762.82	1116.87	1644
High	Q13642-4	FHL1	Isoform 4 of Four and a half LIM domains protein 1	26.248	22.3301	6	9	6	972.496	1423.78	660.97	664.856	954.31	464.424	1264.46	2024.63	976.746	818.068	1327.45	667.834	645.912	1165.55	508.264	547.793	973.973	441.539
High	Q9Y2H0	DLGAP4	Disks large-associated protein 4	26.218	6.14919	5	15	5	515.677	892.253	1406.97	354.888	614.449	941.175	715.159	1037.2	2516.87	488.311	668.334	1610.53	682.163	940.104	2404.73	535.598	860.388	2079.65
High	O76027	ANXA9	Annexin A9	26.215	24.058	6	12	6	1227.51	771.402	984.385	828.262	512.322	650.429	1484.13	977.685	1248.54	992.458	657.705	827.784	2088.98	1335.82	1662.86	1813.34	1152.12	1396.97
High	P07738	BPGM	Bisphosphoglycerate mutase	26.175	25.8687	7	11	7	1143.08	1598.13	673.497	772.303	1099.77	452.018	1419.24	2009.89	857.966	910.193	1356.7	571.308	1037.11	1469	556.97	871.857	1251.1	482.831
High	Q96AT9	RPE	Ribulose-phosphate 3-epimerase	26.126	20.614	3	21	3	1512.59	1182.51	316.203	1021.55	858.044	216.234	2256.05	2372.06	447.508	1485.15	1226.61	266.039	2084.66	1592.13	355.176	1755.02	1547.53	319.473
High	P38919	EIF4A3	Eukaryotic initiation factor 4A-III	26.095	15.0852	7	20	4	925.962	437.21	919.38	621.173	304.605	619.729	1238.11	558.445	1255.97	831.414	347.383	798.933	1502.01	579.891	1400.57	1327.08	518.799	1218.22
High	P48723	HSPA13	Heat shock 70 kDa protein 13	26.089	18.896	7	8	7	163.215	713.179	1150.46	110.968	468.985	809.896	148.745	588.606	977.951	94.4154	369.677	621.083	116.195	508.662	793.819	123.949	428.473	672.903
High	Q9Y2W1	THRAP3	Thyroid hormone receptor-associated protein 3	26.034	7.43455	6	11	6	1132.72	664.624	881.99	770.304	427.246	625.068	1558.13	844.628	1048.44	1021.94	558.56	697.748	1619.88	838.688	1038.82	1352.8	715.095	899.015
High	P49321-3	NASP	Isoform 3 of Nuclear autoantigenic sperm protein	26.034	8.98734	8	12	8	1897.42	1088.08	1539.92	1252.81	686.915	1028.25	2885.75	1502.03	2169.16	1939.4	980.16	1451.16	3103.4	1545.66	2391.18	2716.9	1355.3	2030.39
High	O00757	FBP2	Fructose-1,6-bisphosphatase isozyme 2	25.998	8.84956	4	25	2	1043.1	1513.05	550.888	666.95	955.287	366.043	1850.57	2466.14	789.791	1218.24	1634.29	534.447	1745.08	2472.65	639.847	1446.37	2180.33	543.593
High	Q15828	CST6	Cystatin-M	25.983	41.6107	4	12	4	3651.67	902.78	2092.9	2150.55	593.846	1424.29	2519.31	916.899	1656.29	1576.18	589.131	1065.38	2290.28	799.455	1512.22	1973.76	692.775	1322.72
High	P41240	CSK	Tyrosine-protein kinase CSK	25.966	17.7778	7	19	7	804.789	949.616	378.267	533.236	652.814	251.409	1083.82	1103.67	518.896	724.15	710.381	344.011	1234.57	1165.89	551.569	1041.93	996.085	467.981
High	O95721	SNAP29	Synaptosomal-associated protein 29	25.945	32.5581	8	17	8	2988.9	2227.3	718.004	2008.08	1483.24	481.54	4354	3081.66	1313.71	2761.75	1903.41	887.367	3931.65	2470.95	1008.38	3308.71	2124.32	885.342
High	P46783	RPS10	40S ribosomal protein S10	25.918	33.9394	7	18	6	2844	1677.62	347.709	1967.54	1128.99	261.695	2702.04	2268	439.877	1866.5	1490.84	255.495	2637.66	2467.33	431.966	2224.32	2069.56	393.093
High	E9PAV3	NACA	Nascent polypeptide-associated complex subunit alpha, muscle-specific form	25.904	2.74302	4	13	4	684.422	728.326	837.482	451.58	485.059	581.806	907.493	960.633	1174.95	588.105	644.065	755.86	1003.02	1168.94	1287.75	830.947	978.563	1110.73
High	Q9Y3Z3	SAMHD1	Deoxynucleoside triphosphate triphosphohydrolase SAMHD1	25.868	12.4601	9	14	9	2082.87	620.903	923.745	1397.19	407.531	592.091	2482.86	840.916	1156.77	1643.8	556.208	771.471	3097.04	948.922	1564.17	2653.27	831.914	1352.96
High	P62888	RPL30	60S ribosomal protein L30	25.866	50.4348	6	18	6	1422.98	1606.29	1434.02	941.61	1087.25	945.572	1847.37	1854.33	1840.64	1232.78	1282.49	1223.78	2306.37	2022.21	2174.46	1949.71	1690.63	1873.46
High	P50897	PPT1	Palmitoyl-protein thioesterase 1	25.811	16.9935	5	12	5	2851.14	2097.75	716.201	1922.81	1441.41	509.1	2367.36	2018.36	709.366	1562.83	1325.94	425.743	1890.32	1671.72	528.886	1658.9	1481.51	488.084
High	Q9UBE0	SAE1	SUMO-activating enzyme subunit 1	25.771	21.0983	8	16	8	2394.67	1769.79	1164.5	1575.25	1164.69	766.005	3178.2	2478.09	1643.54	2130.82	1578.23	1076.99	3785.44	2727.15	1997.61	3181.55	2221.53	1691.9
High	Q86SQ4-3	ADGRG6	Isoform 3 of Adhesion G-protein coupled receptor G6	25.764	6.16	6	15	6	1173.38	1339.02		780.487	880.068		1118.67	1222.11		734.608	817.333		866.177	1045.7		748.684	914.625
High	Q5JSH3	WDR44	WD repeat-containing protein 44	25.753	9.09091	7	10	7	1591.72	1857.98	116.441	1072.09	1216.82	74.5905	2271.19	2532.49	151.613	1546.1	1674.55	100.612	2296.64	2415.33	145.723	1885.4	2048.6	122.157
High	P60983	GMFB	Glia maturation factor beta	25.747	54.2254	5	14	5	1359.63	1817.05	560.188	936.946	1280.14	352.538	1687.91	2240.39	603.94	1104.5	1496.01	376.949	1458.91	1911.3	507.872	1266.77	1627.43	450.957
High	Q08211	DHX9	ATP-dependent RNA helicase A	25.688	6.53543	7	9	7	567.971	881.51	221.019	398.19	588.696	148.396	692.256	1076.52	460.059	474.965	707.653	328.237	951.763	1353.68	418.022	819.75	1113.84	342.111
High	P0C0S8	HIST1H2AG	Histone H2A type 1	25.684	30	4	52	1	1103.11	601.567	145.765	707.777	393.589	95.7899	1682.37	982.905	224.306	1164.36	597.127	153.902	2553.76	1388.84	338.09	2150.82	1132.51	288.051
High	P49913	CAMP	Cathelicidin antimicrobial peptide	25.682	36.4706	7	17	7	2336.73	2663.33	1488.49	1411.46	1757.47	925.471	3181.89	4487.05	2784.45	2078.14	3070.2	1833.74	3634.2	4094.74	2145.88	2695.06	3572.35	1792.96
High	P24158	PRTN3	Myeloblastin	25.658	20.7031	4	31	4	1774.41	2166.61	1335.42	1221.79	1505.71	923.273	2863.22	3339.77	1931.5	1949.66	2248.44	1357.08	2358.1	2829.24	1669.24	2090.17	2411.99	1458.64
High	P30419	NMT1	Glycylpeptide N-tetradecanoyltransferase 1	25.653	13.3065	5	11	5	712.066	415.618	227.757	480.798	287.288	156.247	1019.91	582.922	276.618	729.827	387.079	183.489	983.692	574.464	226.244	865.538	458.721	196.139
High	Q15833	STXBP2	Syntaxin-binding protein 2	25.618	14.6712	7	12	7	1211.27	678.482	894.896	810.561	469.251	569.243	1557.88	874.905	1251.86	992.756	613.306	796.236	1885.4	881.764	1547.57	1633.85	743.257	1291.66
High	Q9P0L0-2	VAPA	Isoform 2 of Vesicle-associated membrane protein-associated protein A	25.588	28.2313	6	23	6	2677.33	237.941	1224.29	1746.17	159.496	780.766	3958.49	352.189	1913.43	2484.68	235.257	1245.44	4136.79	346.985	1906.78	3384.43	313.741	1614.48
High	P36222	CHI3L1	Chitinase-3-like protein 1	25.523	19.8433	6	13	6	714.139	1310.45	1271.83	451.295	907.953	798.982	751.483	1421.63	1457.39	461.819	994.552	976.701	609.781	1199.35	1453.01	544.578	1055.22	1182.99
High	P04908	HIST1H2AB	Histone H2A type 1-B/E	25.475	30	4	43	1	4175.52	2357.28	2526.68	2768.2	1490.08	1664.31	6281.53	3571.2	3947.85	4114.84	2388.98	2679.51	8097.25	5539.32	5499	6935.61	4635.81	4665.5
High	A0A0B4J1U7	IGHV6-1	Immunoglobulin heavy variable 6-1	25.443	41.3223	5	34	5	5622.58	5073.79	4528.57	3834.77	3424.36	3088.2	5365.04	5225.65	4264.03	3405.33	3495.56	2839.79	4275.31	3906.6	3412.13	3584.33	3419.96	2879.69
High	P01624	IGKV3-15	Immunoglobulin kappa variable 3-15	25.423	26.087	2	40	1	5079.95	4903.85	5867.97	3455.33	3298.35	4086.46	5281.31	4802.82	6117.72	3492.08	3142.44	4256.13	4461.73	4140.98	5338.25	3861.94	3554.51	4668.76
High	Q9Y3C6	PPIL1	Peptidyl-prolyl cis-trans isomerase-like 1	25.412	40.3614	7	20	7	2499.83	1962.5	1151.12	1667.47	1306.52	783.121	3201.71	2706.27	1522.45	2121.16	1765.61	1040.29	2826.48	2377	1362.87	2402.71	1998.95	1163.34
High	O95716	RAB3D	Ras-related protein Rab-3D	25.396	33.3333	7	16	4		1472.44	490.532		1081.39	330.711		1277.79	567.794		902.557	376.786		1055.77	522.208		839.632	436.106
High	P63220	RPS21	40S ribosomal protein S21	25.392	53.012	5	14	5	3596.38	3386.71	551.172	2292.45	2211.36	372.01	3037.08	3586.62	617.394	1922.17	2358.69	403.43	2918.91	3785.29	607.344	2426.77	3110.19	501.123
High	Q9Y263	PLAA	Phospholipase A-2-activating protein	25.385	9.93711	6	10	6	419.154	808.141		285.319	518.184		467.045	1011.21		309.34	705.866		500.549	1073.85		424.398	909.41
High	A0A087WSY6	IGKV3D-15	Immunoglobulin kappa variable 3D-15	25.366	26.087	2	21	1	2499.37	2795.35	1610.05	1669.85	1935.71	1171.78	2600.95	2774.94	1519.44	1733.64	1845.09	986.917	2287.28	2746.93	1375.73	2002.03	2385.08	1130.29
High	P51648-2	ALDH3A2	Isoform 2 of Fatty aldehyde dehydrogenase	25.335	10.0394	4	23	3	427.908	553.119	36.9156	293.504	348.653	28.6584	530.582	579.79	57.8337	316.511	348.418	38.4142	608.341	622.402	62.3547	525.62	520.468	56.1432
High	Q8IVT2	MISP	Mitotic interactor and substrate of PLK1	25.333	18.704	7	9	7	964.203		1314.82	678.275		842.715	1145.02		1882.61	775.043		1284.5	906.149		1890.87	767.532		1598.99
High	Q14141	43714	Septin-6	25.271	17.0507	7	24	1		172.736			111.363			250.338			172.328			209.728			185.866
High	P12268	IMPDH2	Inosine-5'-monophosphate dehydrogenase 2	25.247	15.7588	6	9	6	157.226	1973.14	623.96	97.4538	1329.52	430.426	156.872	2694.67	642.094	103.479	1787.15	428.114	170.931	3215.35	665.968	145.568	2830.34	560.617
High	P01602	IGKV1-5	Immunoglobulin kappa variable 1-5	25.246	27.3504	3	23	2	1442.56	486.625	958.668	996.522	329.204	673.984	1233.43	394.647	735.17	876.231	257.175	527.99	1087.4	349.133	703.479	926.515	292.463	612.142
High	Q9Y2V2	CARHSP1	Calcium-regulated heat-stable protein 1	25.242	31.2925	5	24	5	1305.49	3419.37	606.403	886.411	2279.56	408.756	1635.21	4492.04	787.984	1057.69	3096.91	537.39	1570.43	4348.67	705.541	1345.59	3783.14	600.189
High	P53990-5	IST1	Isoform 5 of IST1 homolog	25.22	17.1504	6	15	6	1125.34	1072.08	1252.19	779.06	744.728	833.372	1390.05	1409.34	1447.65	913.081	1015.34	912.377	1311.03	1310.38	1318.68	1129.62	1163.7	1140.43
High	P39023	RPL3	60S ribosomal protein L3	25.199	25.062	10	17	10	3193.01	1729.18	2611.62	1915.58	1133.61	1714.8	2925.16	1907.34	2501.41	1917.89	1227.08	1600.15	4425.71	2964.92	3637.19	3730.34	2497.1	3045.32
High	P35325	SPRR2B	Small proline-rich protein 2B	25.133	79.1667	5	12	1	1050.25	1013.53	1708.08	707.587	681.587	1202.71	1902.66	1586.59	2807.34	1299.71	1064.35	1938.69	2092.46	1518.41	2867.14	1792.16	1339.97	2508.79
High	Q16378	PRR4	Proline-rich protein 4	25.121	28.3582	3	153	3	11087.6	12113.4	8456.24	7746.91	8184.1	5585.33	9322.43	10538.4	7282.62	5964.9	6656.63	4916.69	11089.6	12142.4	8913.87	9325.46	10200.2	7511.96
High	O00571	DDX3X	ATP-dependent RNA helicase DDX3X	25.102	11.9335	7	12	7	1365.62	791.49	220.45	910.108	560.278	152.165	1534.36	980.585	253.223	995.844	657.234	174.498	1817.94	1285.73	285.162	1566.33	1153.06	256.538
High	P12004	PCNA	Proliferating cell nuclear antigen	25.089	31.4176	7	9	7	639.961	149.855	68.6118	434.355	109.409	41.6136	896.903	227.253	81.2282	620.871	154.926	59.1742	1212.96	273.608	100.946	1023.63	250.325	92.0929
High	Q00577	PURA	Transcriptional activator protein Pur-alpha	25.083	23.913	5	15	5	1376.68	1735.74	591.979	925.621	1152.26	371.461	1775.09	2201.18	708.262	1121.03	1351.25	453.369	2611.5	3412.86	994.827	2264.46	2893.03	846.947
High	P62633	CNBP	Cellular nucleic acid-binding protein	25.071	35.0282	5	12	5	1408.47	2005.04	505.716	938.659	1434.84	341.703	1671.29	2801.04	782.361	1137.37	1845.75	511.235	2884.58	2638.96	734.214	2385.97	2286.51	644.198
High	Q96E39	RBMXL1	RNA binding motif protein, X-linked-like-1	25.045	12.8205	5	19	1	493.793	426.575	407.875	339.375	289.597	263.187	676.125	633.384	495.803	472.177	446.904	326.929	652.874	597.528	446.008	560.21	503.258	362.576
High	Q15369	ELOC	Elongin-C	25.011	58.0357	5	15	5	1438.3	2008.48	706.806	985.007	1350.56	475.887	1958.81	2703.25	1025.24	1306.18	1798.72	682.791	1901.24	3035.13	970.671	1632.52	2527.66	812.446
High	P11215-2	ITGAM	Isoform 2 of Integrin alpha-M	24.998	9.28014	8	12	8	1250.66	918.464	377.413	694.93	622.353	250.545	1311.62	1199.6	675.831	842.668	801.342	436.042	1160.74	1001.72	527.118	1158	840.675	446.248
High	Q9BY44	EIF2A	Eukaryotic translation initiation factor 2A	24.927	16.7521	8	16	8	1440.37	1210.76	444.506	981.961	856.446	294.672	2103.86	1576.96	600.827	1375.3	1108.37	394.685	2128.23	1588.85	639.651	1813.01	1365.11	529.104
High	Q9BUH6	PAXX	Protein PAXX	24.915	32.3529	5	17	5	1067.18	2811.68	907.043	752.317	1872.3	597.352	1319.74	3902.27	1177.26	903.918	2706.54	777.356	1240.81	3456.96	1100.29	1018.2	2890.73	922.831
High	O14841	OPLAH	5-oxoprolinase	24.901	7.76398	7	11	7	622.107	782.789	150.415	433.213	525.466	95.6328	850.605	1019.79	168.481	558.724	635.976	107.151	904.229	1157.18	165.461	757.11	969.175	151.768
High	Q16698	DECR1	2,4-dienoyl-CoA reductase, mitochondrial	24.896	27.4627	7	9	7	2835.36	17.0802	398.575	1965.83	11.9888	281.716	2632.71	14.2685	401.321	1717.8	7.61929	255.904	2556.64	5.08775	473.601	2269.67	4.38069	409.755
High	P01762	IGHV3-11	Immunoglobulin heavy variable 3-11	24.82	38.4615	4	34	1			44.5075			31.0924			56.2272			40.3757			49.6874			43.2846
High	Q13596	SNX1	Sorting nexin-1	24.808	15.7088	8	16	6	1418.49	985.066	1350.13	954.933	660.451	913.38	1891.08	1323.49	1905.9	1243.04	904.626	1277.97	2088.38	1427.51	2140.29	1764.11	1230.66	1806.18
High	P61960	UFM1	Ubiquitin-fold modifier 1	24.794	58.8235	3	17	3	1297.54	1565.15	859.593	893.168	1070.11	553.304	1707.49	2100.26	980.461	1142.55	1405.52	677.887	1419.66	1798.8	865.208	1223.31	1538.04	720.806
High	Q13526	PIN1	Peptidyl-prolyl cis-trans isomerase NIMA-interacting 1	24.781	51.5337	6	14	6	1414.8	1945.21	762.797	936.566	1290	549.928	2032.69	2635.39	1058.58	1331.48	1686.12	679.44	1966.06	2393.39	937.677	1635.51	2039.63	815.706
High	P18065	IGFBP2	Insulin-like growth factor-binding protein 2	24.764	24.9231	6	10	6		765.172	407.685		481.951	287.134		995.782	474.116		685.078	298.977		908.559	406.631		762.97	349.174
High	Q07812-2	BAX	Isoform Beta of Apoptosis regulator BAX	24.763	34.8624	6	13	6	1660.72	792.35	1234.44	1199.42	624.04	844.6	2220.83	1029.66	1488.71	1476.78	695.425	976.047	2097.5	944.4	1376.52	1778.53	717.39	1178.83
High	P55884-2	EIF3B	Isoform 2 of Eukaryotic translation initiation factor 3 subunit B	24.761	8.82016	6	13	6	776.453	1071.54	412.905	498.404	733.45	274.571	1032.97	1234.29	537.472	646.467	889.011	352.92	1132.3	1624.46	564.629	924.519	1314.73	466.17
High	Q8WZA0-2	LZIC	Isoform 2 of Protein LZIC	24.66	28.91	6	20	6	775.186	704.8	2142.91	523.148	442.698	1499.98	996.395	841.96	2940.48	678.735	521.686	1990.43	770.149	697.7	2494.78	667.419	587.951	2132.26
High	Q14980	NUMA1	Nuclear mitotic apparatus protein 1	24.632	4.3026	8	8	8	233.477	747.877	1030.41	163.882	498.291	725.883	342.434	1107.96	1419.74	245.201	743.398	949.892	369.47	1062.1	1372	320.738	927.663	1196.39
High	P09496	CLTA	Clathrin light chain A	24.625	23.3871	9	21	9	7184.93	4659.78	2594.44	4382.19	2932.29	1684.88	9310.24	6367.95	3533.17	5761.63	3959.4	2255.48	8891.04	6180.94	3471.04	7437.62	5154.4	2877.61
High	P18621-3	RPL17	Isoform 3 of 60S ribosomal protein L17	24.603	33.3333	7	16	7	1834.3	463.421	2182.39	1247.01	337.108	1466.61	2492.83	519.932	2797.8	1590.92	354.062	1855.4	3690.74	849.994	4137.5	3164.25	680.989	3484.32
High	O00743-3	PPP6C	Isoform 3 of Serine/threonine-protein phosphatase 6 catalytic subunit	24.602	16.3743	4	12	4	869.061	370.716	935.133	595.001	246.259	600.179	827.579	322.144	1020.72	545.777	212.023	666.118	721.654	318.719	1030.57	622.628	270.143	847.4
High	P40199	CEACAM6	Carcinoembryonic antigen-related cell adhesion molecule 6	24.561	20.3488	5	10	5	1403.17	633.579	272.265	956.837	420.23	188.282	1991.93	926.295	416.784	1338.05	608.697	278.625	1242.25	604.651	241.956	1067.65	497.208	204.379
High	Q9UBQ0	VPS29	Vacuolar protein sorting-associated protein 29	24.537	35.7143	6	21	6	1320.24	2549.78	1465.33	851.484	1772.57	963.709	1510.6	2730.05	1547.65	984.789	1809.44	1026.48	1625.88	3107.26	1782.26	1385.06	2643.54	1474.75
High	Q9H1E3	NUCKS1	Nuclear ubiquitous casein and cyclin-dependent kinase substrate 1	24.53	18.93	5	11	5	2799.43	1325.7	591.03	1978.58	890.37	351.674	3525.55	1683.46	716.997	2199.44	1100.56	433.018	4439.04	2100	948.773	3833.22	1821.32	827.931
High	Q9BVJ7	DUSP23	Dual specificity protein phosphatase 23	24.519	53.3333	7	17	7	570.044	1192.18	570.057	380.774	821.19	406.479	643.126	1724.52	790.393	413.814	1151.36	521.779	505.59	1539.33	608.326	461.095	1348.21	530.372
High	P61006	RAB8A	Ras-related protein Rab-8A	24.517	26.087	6	31	1		442.152			296.79			609.255			440.978			518.159			452.254
High	P01700	IGLV1-47	Immunoglobulin lambda variable 1-47	24.464	49.5726	3	36	2	3039.24	3040.38	2428.84	2115.34	2133.83	1688.41	2983.77	3513.08	2759.35	1961.41	2395.66	1891.69	2128.95	3106.47	2290.04	1867.44	2760.46	1956.95
High	Q9NUP9	LIN7C	Protein lin-7 homolog C	24.454	40.6091	7	17	7	1502.34	853.795	1814.18	1013.37	587.541	1243.7	2195.96	1322.68	2697.2	1445.21	817.992	1679.27	1859.23	1138.41	2281.2	1626.42	1024.98	1955.23
High	Q8NFV4	ABHD11	Protein ABHD11	24.448	26.6667	6	11	6	896.36	1088.62	97.6509	596.714	760.269	74.7475	1122.61	1431.61	118.78	751.738	982.042	76.5831	1236.01	1498.85	130.896	1044.26	1288.76	115.999
High	Q5T1M5	FKBP15	FK506-binding protein 15	24.442	6.56276	7	14	7	1146.77	1383.39	1152.64	773.73	883.709	771.03	1681.63	1817.91	1568.34	1086.87	1162.55	1036.53	1836.79	1931.08	1716.96	1523.98	1623.46	1451.94
High	O00232	PSMD12	26S proteasome non-ATPase regulatory subunit 12	24.413	12.9386	6	12	6	811.239	577.827	932.381	550.271	373.518	615.254	1172.48	764.469	1158.28	698.356	462.707	779.971	1251.61	833.261	1509.38	1111.11	754.313	1282.33
High	Q96NY8	NECTIN4	Nectin-4	24.378	13.3333	5	13	5	841.071	1243.95	482.56	585.96	831.669	264.129	1032.72	1617.8	476.626	645.371	1050.9	330.28	975.65	1603.55	476.154	849.351	1339.66	405.589
High	Q9BS26	ERP44	Endoplasmic reticulum resident protein 44	24.374	24.1379	8	21	7	2735.27	1585.34	1217.74	1836.68	1078.46	893.672	3649.55	1414.67	1423.45	2512.57	959.372	999.013	4165.48	1563.86	1581.16	3523.9	1332.77	1280.34
High	A0A0C4DH32	IGHV3-20	Immunoglobulin heavy variable 3-20	24.341	41.0256	4	18	2	260.546	434.74	559.428	176.635	283.647	386.693	464.336	617.956	855.055	296.592	406.738	568.693	425.526	569.715	785.473	358.1	469.047	647.367
High	P52597	HNRNPF	Heterogeneous nuclear ribonucleoprotein F	24.34	14.4578	5	13	3	134.765	508.324	769.534	109.35	342.436	495.909	147.144	656.005	960.38	99.0964	429.878	655.002	134.08	759.319	1016.43	121.399	624.144	846.676
High	P27635	RPL10	60S ribosomal protein L10	24.326	23.8318	6	12	6	1286.95	1013.1	667.993	877.655	642.512	433.253	1454.94	1173.85	754.549	988.773	759.201	498.322	2453.17	1969.41	1085.36	2109.24	1706.59	887.425
High	Q15286	RAB35	Ras-related protein Rab-35	24.298	22.8856	5	28	3	768.16	1038.45	786.332	521.15	678.39	526.687	1018.07	1271.18	960.28	669.573	823.354	663.584	1253.65	1400.04	1244.34	1084.5	1197.39	1031.86
High	P35080-2	PFN2	Isoform IIb of Profilin-2	24.135	60.7143	6	10	2	1241.45	616.928	489.678	838.16	440.123	326.471	1982.2	958.429	692.699	1311.96	635.693	443.97	1589.75	712.625	556.381	1344.59	614.861	497.229
High	P35542	SAA4	Serum amyloid A-4 protein	24.132	33.0769	4	22	4	3518.06	1908.04	2658.59	2375.25	1253.05	1820.56	4434.4	2305.59	3283.06	2840.53	1451.9	2125.37	4385.26	2163.54	3266.31	3847.64	1865.55	2846.64
High	P21246	PTN	Pleiotrophin	24.124	35.7143	6	12	6	9023.15	2857.12	4509.59	6228.67	1941.3	2988.17	5501.84	1718.61	2740.47	3751.72	1152.77	1724.06	4094.18	1263.68	1857.78	3574.57	1065.86	1573.64
High	Q15459	SF3A1	Splicing factor 3A subunit 1	24.102	10.7188	7	18	7	2521.14	492.963	2071.17	1679.84	365.703	1385.58	3612.73	547.193	3249.63	2394.55	398.461	2191.81	3586.67	434.833	3141.01	3006.27	380.286	2720.68
High	Q13162	PRDX4	Peroxiredoxin-4	24.034	16.2362	5	43	2	238.661	181.007	364.127	149.702	135.074	240.731	240.603	227.601	430.037	159.65	151.163	274.702	281.364	196.839	429.118	238.696	163.337	408.034
High	A0A0B4J1V1	IGHV3-21	Immunoglobulin heavy variable 3-21	24.033	38.4615	4	38	1	248.451		362.798	142.755		231.388	189.872		257.842	156.463		171.556	160.008		222.218	131.932		204.742
High	P18283	GPX2	Glutathione peroxidase 2	24.016	46.3158	7	11	7	749.846	904.929	504.102	507.064	605.746	339.269	976.571	1274.42	654.143	644.176	830.973	433.753	978.891	1294.66	641.91	810.215	1129.59	552.92
High	Q12959-2	DLG1	Isoform 2 of Disks large homolog 1	23.972	9.39525	7	10	7	257.896	1207.97	784.813	164.453	861.33	571.834	414.959	1675.22	1093.92	296.293	1174.12	731.013	438.25	1648.21	1024.38	364.641	1365.52	882.263
High	O95793	STAU1	Double-stranded RNA-binding protein Staufen homolog 1	23.956	15.4246	7	12	7	1609	1364.16	1045.88	1115.48	927.668	736.797	1944.65	1673.6	1157.28	1266.24	1146.47	762.725	1685.06	1612.7	1057.28	1431.4	1319.42	889.145
High	Q9UBC2-2	EPS15L1	Isoform 2 of Epidermal growth factor receptor substrate 15-like 1	23.927	8.35165	6	6	6	338.755	153.829	230.604	223.363	93.0688	153.735	409.049	199.412	328.527	245.5	128.869	222.475	339.581	214.025	307.846	287.256	177.418	272.657
High	P01593	IGKV1D-33	Immunoglobulin kappa variable 1D-33	23.925	34.188	2	18	2	738.904	1594.47	1842.18	505.447	1090.36	1261.13	761.703	1562.12	1877.28	483.232	1065.57	1322.02	623.705	1422.31	1628.88	536.928	1226.38	1401.41
High	P27694	RPA1	Replication protein A 70 kDa DNA-binding subunit	23.823	13.7987	6	14	6	1185.93	1478.78	347.33	796	991.076	232.722	1444.23	2090.98	436.162	982.996	1375.14	289.577	1849.39	2379.94	466.825	1551.25	1990.61	386.573
High	A0A075B6K5	IGLV3-9	Immunoglobulin lambda variable 3-9	23.788	33.0435	3	9	3	611.05	2928.66	628.04	413.417	2012.35	442.439	731.043	3194.65	773.224	458.433	2033.32	477.235	562.487	2752.81	615.298	464.421	2291.62	500.308
High	Q9NP97	DYNLRB1	Dynein light chain roadblock-type 1	23.783	51.0417	3	14	3	1158.06	722.095	646.83	777.156	460.104	423.438	1268.64	927.919	566.589	838.883	639.832	390.844	1163.51	841.062	538.803	996.804	708.107	465.445
High	O15217	GSTA4	Glutathione S-transferase A4	23.763	24.3243	5	17	5	1777.17	1406.59	1440.94	1128.43	929.977	989.07	2018.53	1944.7	1742.34	1344.52	1259.91	1165.91	1713.39	1609.31	1454.58	1490.38	1431.44	1254.53
High	Q02878	RPL6	60S ribosomal protein L6	23.751	23.9583	7	17	7	1421.37	2400.68	1991.07	966.163	1600.29	1338.15	2021.85	3068.78	2570.18	1285.36	2002.46	1687.69	2120.55	3362.55	2815.58	1785.84	2858.4	2363.45
High	Q9HB07	C12orf10	UPF0160 protein MYG1, mitochondrial	23.746	22.3404	7	13	7	1123.04	323.987	813.283	756.885	224.946	576.153	1404.34	446.269	1068.52	939.374	278.433	710.417	1200.72	377.624	963.208	1004.9	334.288	807.647
High	Q9Y224	RTRAF	RNA transcription, translation and transport factor protein	23.73	38.9344	8	15	8	1906.64	694.81	937.885	1087.5	488.078	582.591	1859.19	1069.33	1262.4	1239.95	684.137	822.553	1723.47	1139.43	1263.2	1502.8	926.307	1072.33
High	Q8WW22-2	DNAJA4	Isoform 2 of DnaJ homolog subfamily A member 4	23.668	15.0235	5	9	5	384.138	864.753	35.4922	276.468	591.537	24.8897	428.997	1003.55	40.7647	281.254	651.496	21.4139	443.292	935.694	37.9038	357.435	791.653	32.4182
High	Q2TAA2	IAH1	Isoamyl acetate-hydrolyzing esterase 1 homolog	23.659	33.871	6	16	6	2256.22	1874.31	202.799	1520.05	1224.37	118.481	3049.64	2117.43	214.667	2081.62	1450.2	142.95	2608.49	1842.67	221.826	2264.12	1602.39	172.957
High	P07305	H1F0	Histone H1.0	23.629	24.2268	5	17	5	3081.97	1791.7	3559.46	2053.1	1176.86	2346.62	5905.11	3054.98	6617.74	3790.46	2067.93	4251.3	3944.73	2054.43	4618.76	3426.56	1778.14	3921.24
High	Q00534	CDK6	Cyclin-dependent kinase 6	23.608	23.0061	6	13	5	499.321	376.624	660.401	345.752	264.287	432.075	636.107	516.452	918.712	449.469	370.147	632.117	592.736	463.099	879.839	502.781	403.754	772.603
High	Q03013	GSTM4	Glutathione S-transferase Mu 4	23.608	25.6881	6	12	1	534.452			355.269			849.374			579.44			487.345			413.644
High	P62316	SNRPD2	Small nuclear ribonucleoprotein Sm D2	23.568	37.2881	4	17	4	1481.38	1602.1	1310.74	994.238	1090.36	912.909	2107.92	2564.28	1719.95	1406.37	1707.76	1158.64	2075.9	2592.15	1822.33	1757.46	2214.86	1552.63
High	Q9BV36	MLPH	Melanophilin	23.563	13	6	11	6	1659.68	208.722	445.835	1024.98	129.213	284.857	1830.5	277.251	563.175	1281.98	175.902	364.281	1723.95	236.75	567.379	1449.47	205.267	468.977
High	Q9P289	STK26	Serine/threonine-protein kinase 26	23.556	12.2596	5	11	2	25.3404	555.697		13.3238	358.865		25.1192	636.98		15.1383	446.622		28.6885	630.768		26.3863	553.844
High	Q14157-5	UBAP2L	Isoform 5 of Ubiquitin-associated protein 2-like	23.519	6.15942	6	12	6	941.051	668.169	1164.98	640.778	441.1	788.068	1306.08	1107.61	1624.26	850.336	683.196	1079.85	1245.37	1054.75	1586.17	1009	926.099	1348.07
High	A0A087WW87	IGKV2-40	Immunoglobulin kappa variable 2-40	23.484	30.5785	4	23	2	5125.56	4500.69	5664.13	3412.79	3004.04	4038.64	4451.02	3991.71	4742.76	2898.69	2681.71	2993.53	3720.15	3308.17	3998.36	3183.54	2767.87	3294.25
High	Q6DKJ4	NXN	Nucleoredoxin	23.483	16.7816	5	11	5	987.355	945.212	16.9869	644.87	619.6	14.2114	1206.71	1163.06	20.0811	825.239	790.807	12.4233	1304.07	1272.28	24.5491	1103.01	1063.05	21.1895
High	Q9Y4E8	USP15	Ubiquitin carboxyl-terminal hydrolase 15	23.464	6.62589	7	10	7	1479.53	1470.29	238.101	993.572	974.824	182.393	1805.87	1865.7	240.572	1237.86	1253.8	163.791	1659.97	1871.5	286.635	1398.36	1622.42	220.951
High	P35611-3	ADD1	Isoform 3 of Alpha-adducin	23.428	9.63542	6	12	6	2408.15	398.538	1190.13	1569.06	270.237	774.799	2675.44	551.253	1377.36	1794.69	388.584	941.964	3371.8	536.588	1695.16	2876.44	448.291	1461.99
High	Q15424-3	SAFB	Isoform 3 of Scaffold attachment factor B1	23.419	5.23446	4	11	4	386.672	524.437	294.376	247.632	355.224	186.633	515.683	735.004	351.821	335.135	490.456	245.442	535.479	814.945	398.186	464.089	685.056	341.296
High	Q13131-2	PRKAA1	Isoform 2 of 5'-AMP-activated protein kinase catalytic subunit alpha-1	23.337	13.7631	6	12	6	329.425	1042.11	393.83	221.555	681.054	281.402	468.522	1354	546.608	323.582	907.73	363.382	432.248	1435.54	547.739	374.619	1147.43	473.595
High	P04003	C4BPA	C4b-binding protein alpha chain	23.23	15.2429	7	10	7	892.789	374.798	774.564	589.672	266.862	451.312	1566.5	366.458	977.851	1066.36	248.238	633.425	1845.79	270.216	2416.22	1508.12	253.663	1876
High	P63173	RPL38	60S ribosomal protein L38	23.182	52.8571	6	25	6	2372.78	3528.3	3027.56	1667.66	2401.58	2009.62	3085.85	4348.43	3756.58	2152.63	3065.96	2618.46	3045.3	4910.25	4211.64	2686.42	4220.06	3694.4
High	Q9UHR4	BAIAP2L1	Brain-specific angiogenesis inhibitor 1-associated protein 2-like protein 1	23.171	17.4168	9	12	9	911.679	1523.79	592.453	566.736	994.007	410.562	987.037	2115.69	749.327	669.872	1418.6	498.567	861.616	1948.27	637.884	733.163	1668.94	556.451
High	P61077-3	UBE2D3	Isoform 3 of Ubiquitin-conjugating enzyme E2 D3	23.153	35.5705	3	15	2	543.898	556.449	803.034	347.655	371.831	524.489	694.226	656.121	1091.01	399.672	482.743	612.583	584.334	707.876	902.032	514.533	607.664	786.548
High	Q9UKS6	PACSIN3	Protein kinase C and casein kinase substrate in neurons protein 3	23.152	16.2736	6	15	6	2813.82	1129.12	725.406	1919.19	713.557	495.202	3520.38	1365.37	939.395	2291.86	821.472	576.294	4356.09	1323.72	964.877	3607.72	1094.34	822.136
High	Q9H098-2	FAM107B	Isoform 2 of Protein FAM107B	23.127	16.6667	6	14	6	1125.11	3377.8	774.944	779.821	2246.62	540.349	1662.92	4742.03	1070.83	1144.24	3168.31	715.157	1303.71	3346.72	725.573	1114.99	2847.87	643.926
High	A0A0B4J1X8	IGHV3-43	Immunoglobulin heavy variable 3-43	23.114	38.1356	4	17	2	371.237		1116.77	257.91		760.587	311.281		916.101	211.738		626.314	441.011		1276.85	404.553		1082.3
High	P08754	GNAI3	Guanine nucleotide-binding protein G(k) subunit alpha	23.106	18.3616	6	18	2	575.458		522.892	184.724		493.318	610.249		738.986	248.089		598.852	556.125		1092.73	378.61		795.784
High	Q641Q2	WASHC2A	WASH complex subunit 2A	23.099	5.51827	4	7	4	439.426	132.345	119.003	303.496	90.8486	78.0452	499.552	157.418	143.279	318.503	107.799	91.8671	459.617	158.286	131.583	423.622	129.439	151.677
High	Q9BUP3-3	HTATIP2	Isoform 3 of Oxidoreductase HTATIP2	23.07	26.4493	7	10	7	1360.9	896.335	353.118	888.029	613.206	260.203	2027.14	1295.77	549.922	1376.89	860.415	359.622	1977.47	1226.15	502.765	1726.53	1019.76	434.929
High	Q9UBX7-3	KLK11	Isoform 3 of Kallikrein-11	23.062	21.1726	6	14	6	6258.39	742.613	864.528	4206.88	495.005	557.78	6258.5	848.108	916.302	4127.49	563.545	611.112	5672.41	712.738	881.116	4795.44	623.622	725.605
High	Q01432-4	AMPD3	Isoform 2 of AMP deaminase 3	23.048	9.14948	7	11	7	899.009	482.757	614.944	619.174	336.486	399.02	1096.63	553.225	702.739	760.104	381.059	438.984	1205.04	578.534	789.597	1059.78	476.765	639.036
High	Q9UNS2	COPS3	COP9 signalosome complex subunit 3	23.048	22.9314	7	10	7	464.536	502.846	709.463	294.741	350.606	464.738	585.622	757.045	1056.77	373.678	530.622	715.566	592.856	950.505	961.342	511.762	791.027	793.521
High	P46379-3	BAG6	Isoform 3 of Large proline-rich protein BAG6	23.03	5.93804	6	16	6	135.456	873.883	494.613	84.0349	577.328	344.294	177.558	1143.34	651.432	108.558	746.032	457.374	165.529	1034.74	652.417	141.466	918.172	548.392
High	P18124	RPL7	60S ribosomal protein L7	23.022	21.371	6	13	6	1388.31	1325.6	388.706	908.3	902.892	271.117	1392.88	1620.58	533.154	847.149	1059.08	362.973	1796.93	2205.6	555.202	1560.34	1868.47	480.568
High	Q9NQT8	KIF13B	Kinesin-like protein KIF13B	23.005	4.3264	7	11	6	984.59	735.416	602.323	667.996	522.801	409.541	1001.32	935.344	604.04	707.319	625.816	402.204	1066.4	1051.69	575.627	1079.29	900.336	510.722
High	Q9NUU7	DDX19A	ATP-dependent RNA helicase DDX19A	22.93	15.4812	7	15	7	1625.13	1685.57	1190.51	1055.24	1107.32	800.709	2555.39	2248.4	1865.34	1665.22	1529.22	1093.58	2516.19	2509.84	1804.26	2159.69	2147.69	1524.56
High	Q9BW83	IFT27	Intraflagellar transport protein 27 homolog	22.93	30.6452	5	12	5	805.249	988.074	1315.96	577.109	675.015	919.661	1026.19	1284.98	1863.43	659.812	846.776	1318.42	859.935	1134.91	1801.41	740.813	963.96	1549.64
High	P11441	UBL4A	Ubiquitin-like protein 4A	22.919	37.5796	5	13	5	1820.82	878.932	598.717	1233.5	584.166	398.47	2291.27	1170.72	777.843	1633.45	791.465	502.735	1884.32	1002.63	690.32	1625.53	846.829	578.637
High	A0A0C4DH25	IGKV3D-20	Immunoglobulin kappa variable 3D-20	22.883	27.5862	3	66	1	5237.52	7334.5	586	3729.13	5212.12	394.544	4563.08	6353.68	711.274	3233.33	4630.74	472.412	4212.41	6393.27	486.072	3623.8	5686.03	423.519
High	Q96EY5	MVB12A	Multivesicular body subunit 12A	22.862	22.7106	4	7	4	503.814	151.788	109.798	356.506	99.7292	76.0038	703.215	238.041	159.143	487.514	152.48	123.497	596.097	201.023	119.996	498.568	172.933	112.739
High	Q13232	NME3	Nucleoside diphosphate kinase 3	22.859	47.929	7	15	7	2555.12	1509.72	690.863	1721.62	1026.24	482.561	2937.22	1751.2	823.628	1948.26	1170.55	536.327	2507.54	1545.89	705.344	2185.08	1324.01	607.252
High	Q00653	NFKB2	Nuclear factor NF-kappa-B p100 subunit	22.83	9.77778	9	12	8	723.93	1887.52	714.778	464.619	1280.14	494.731	1057.35	2750.58	1006.57	712.498	1856.57	686.142	1028.11	3041.68	1061.7	880.948	2578.45	872.755
High	Q13098-7	GPS1	Isoform 2 of COP9 signalosome complex subunit 1	22.817	14.4213	5	10	5	797.186	589.321	149.181	543.8	423.605	109.216	1195.5	815.279	172.497	732.516	549.059	115.651	1054.03	990.416	151.222	917.978	855.695	132.118
High	P22894	MMP8	Neutrophil collagenase	22.778	11.7773	4	16	4	404.986	229.992	279.192	281.798	163.314	191.658	559.395	330.497	356.641	358.34	210.424	245.36	447.493	264.563	301.856	382.269	228.943	257.987
High	Q8WXF1	PSPC1	Paraspeckle component 1	22.775	14.1491	6	10	5	1623.17	233.859	1172.38	1079.13	157.364	784.613	2320.57	318.548	1652.58	1539.33	222.841	1095.05	2634.78	384.521	1807.99	2298.05	318.33	1556.34
High	P84085	ARF5	ADP-ribosylation factor 5	22.714	28.3333	4	16	1	503.238		337.745	329.763		216.312	690.901		415.479	459.13		282.058	811.321		468.593	698.905		380.778
High	P05362	ICAM1	Intercellular adhesion molecule 1	22.71	11.2782	5	9	5	1124.42	748.736		739.564	510.99		1145.14	848.108		760.901	557.243		967.007	715.112		843.364	607.456
High	Q13151	HNRNPA0	Heterogeneous nuclear ribonucleoprotein A0	22.703	19.6721	5	24	3	733.605	92.7058	371.624	497.167	66.6934	259.732	1030.63	120.065	481.345	678.935	86.446	329.218	1149.7	133.186	558.148	988.6	106.388	462.185
High	Q16822	PCK2	Phosphoenolpyruvate carboxykinase [GTP], mitochondrial	22.696	11.0938	6	6	6		527.982	174.899		364.993	124.605		593.015	210.651		397.144	143.685		659.486	260.711		569.49	211.986
High	Q96FJ2	DYNLL2	Dynein light chain 2, cytoplasmic	22.693	28.0899	6	24	4	2131.82	4698.78	1473.4	1458.48	3104.84	950.989	2892.4	6428.15	2163.84	2098.15	4463.02	1433.5	2918.67	5990.88	1980.92	2599.72	5148.77	1663.38
High	P05141	SLC25A5	ADP/ATP translocase 2	22.689	22.4832	7	14	1	1572.72	1995.91	863.2	1023.07	1361.84	590.207	1617.97	2260.69	842.504	1079.7	1503.63	579.727	3324.27	4493.62	1771.07	2919.24	3808.38	1593.74
High	Q9H5N1	RABEP2	Rab GTPase-binding effector protein 2	22.653	12.3023	7	9	7	563.133	228.81	1158.62	360.503	154.167	817.355	786.207	306.6	1417.23	535.22	210.33	928.887	738.94	278.244	1305.62	610.211	243.128	1127.12
High	Q14002	CEACAM7	Carcinoembryonic antigen-related cell adhesion molecule 7	22.584	19.6226	4	27	4	2360.69	924.05	3375.17	1574.68	597.043	2317.72	3159.36	1184.29	4315.33	2049.65	759.671	2880.08	5340.87	1877.15	7830.08	4643.22	1560.46	6798.31
High	Q9UHG3	PCYOX1	Prenylcysteine oxidase 1	22.568	15.6436	6	11	6	1753.33	158.126	407.021	1196.28	96.177	272.766	1741.97	180.387	558.255	1240.65	127.929	374.742	1963.3	181.802	607.541	1645.26	162.398	557.719
High	P61081	UBE2M	NEDD8-conjugating enzyme Ubc12	22.538	32.7869	6	12	6	2462.63	2172.09	237.627	1670.32	1479.6	156.169	3118.23	2829.35	309.45	2161	1892.03	201.552	2995.49	2665.98	288.501	2600.6	2318.32	241.416
High	Q15418-2	RPS6KA1	Isoform 2 of Ribosomal protein S6 kinase alpha-1	22.534	11.4247	8	13	5	77.6338	613.491	124.982	51.2965	407.354	81.7355	77.3278	599.743	154.123	51.4903	376.732	97.4249	84.3851	624.663	144.054	73.7265	548.212	105.495
High	O14791-2	APOL1	Isoform 2 of Apolipoprotein L1	22.514	16.1836	6	13	6	2511.47	2343.1	225.859	1684.12	1589.63	116.518	2475.84	2442.13	176.413	1680.85	1610.77	116.142	2657.11	2563.66	163.497	2314.46	2193.16	149.866
High	P46781	RPS9	40S ribosomal protein S9	22.464	30.4124	7	22	7	1892.93	1380.81	1264.24	1252.43	907.243	847.74	1826.81	1469.66	1257.48	1173.42	979.596	845.112	2482.7	2009.1	1774.21	2150.37	1698.14	1488.43
High	P52306-5	RAP1GDS1	Isoform 5 of Rap1 GTPase-GDP dissociation stimulator 1	22.448	11.8421	6	10	6	232.21	629.282	512.264	171.496	448.382	355.757	332.953	857.273	618.9	225.183	537.583	424.599	280.163	903.585	649.078	222.399	748.159	534.628
High	O15498	YKT6	Synaptobrevin homolog YKT6	22.436	27.2727	7	10	7	1355.48	2277.79	113.404	874.325	1507.57	78.6733	1879.14	3098.59	153.42	1174.32	2042.06	98.9778	1901.84	3269.28	159.667	1631.3	2742.94	146.153
High	P51572-2	BCAP31	Isoform 2 of B-cell receptor-associated protein 31	22.411	20.1278	7	17	7	1706.33	1718.98	1014.37	1130.71	1211.32	679.637	2226.87	2341.78	1435.2	1510.65	1495.92	966.157	3058.87	3052.54	1888.22	2580.76	2595.98	1676.15
High	Q9Y3C8	UFC1	Ubiquitin-fold modifier-conjugating enzyme 1	22.347	28.7425	5	20	5	1788.46	1018.69	2175.27	1241.58	662.76	1519.05	2537.29	1332.66	3470.12	1709.04	898.512	2328.96	2114.91	1149.95	2847.01	1819.44	975.746	2364.26
High	O60884	DNAJA2	DnaJ homolog subfamily A member 2	22.333	17.7184	6	15	6	405.101	2125.47	1457.84	289.031	1425.34	976.429	587.962	3029.34	1978.69	391.904	1953.74	1351.2	616.143	3245.08	2206.08	521.518	2784.76	1820.4
High	P05198	EIF2S1	Eukaryotic translation initiation factor 2 subunit 1	22.305	23.8095	8	17	8	2769.82	1441.61	1132.05	1838.77	949.071	848.447	3914.66	1917.32	1472.25	2573.82	1252.95	1040.62	4600.13	2322.84	1704.59	3956.51	1971.62	1479.01
High	P01824	IGHV4-39	Immunoglobulin heavy variable 4-39	22.304	24.8	3	35	2	5550.24	5712.09	2318.76	3640.24	3814.49	1554.07	5454.32	5213.82	2140.65	3649.73	3528.48	1445.52	5407.73	5327.22	2142.25	4627.58	4538.92	1860.78
High	P20340	RAB6A	Ras-related protein Rab-6A	22.248	20.6731	4	17	3	661.155	798.258	1204.08	436.068	527.153	800.002	826.471	1007.38	1629.28	546.773	669.463	1120.79	769.068	923.031	1445.94	649.126	792.696	1245.74
High	O43242	PSMD3	26S proteasome non-ATPase regulatory subunit 3	22.238	11.6105	6	14	6	1813.57	252.443	2816.69	1201.9	166.778	1853.22	1826.68	343.489	3046.91	1229.09	206.473	2047.88	2760.82	354.899	4240.71	2270.55	306.44	3596.97
High	P49441	INPP1	Inositol polyphosphate 1-phosphatase	22.232	8.5213	3	8	3	262.043	654.526	361.849	171.781	368.812	250.153	420.131	1118.4	497.912	220.801	461.014	298.731	418.684	936.033	513.469	375.174	793.113	436.921
High	Q9UQN3	CHMP2B	Charged multivesicular body protein 2b	22.224	25.8216	7	14	7	3476.01	2823.28	123.558	2323.66	1905.16	84.6406	4574.65	3421.78	172.095	3056.45	2177.24	120.146	4254.18	3032.19	165.068	3634.22	2559.26	146.878
High	Q13347	EIF3I	Eukaryotic translation initiation factor 3 subunit I	22.153	15.3846	5	10	5	1448.44	1517.77	994.255	950.08	1016.21	716.54	1887.27	1911.17	1241.32	1234.17	1286.25	799.505	2156.44	2334.49	1481.29	1832.96	2011.99	1324.62
High	A0A0C4DH29	IGHV1-3	Immunoglobulin heavy variable 1-3	22.141	41.0256	4	27	2	5923.32	4066.16	4779.96	3976	2675.73	3306.32	6169.1	4048.32	4946.89	3955.59	2531.67	3044.2	6144.87	3927.52	4996.33	5293.01	3324.32	4447.36
High	Q5VWZ2	LYPLAL1	Lysophospholipase-like protein 1	22.126	29.1139	7	19	7	1875.19	2351.48	583.533	1271.09	1639.72	398.863	2216.65	2723.9	749.729	1435.85	1878.77	470.533	1931.61	2423.01	655.362	1620.76	2035.77	573.476
High	P30711	GSTT1	Glutathione S-transferase theta-1	22.066	32.9167	6	17	6	2195.17	946.071	939.878	1430.78	637.983	623.341	3521.98	1565.83	1479.98	2236.89	1023.99	900.444	2419.32	1130.39	972.537	2048.93	945.499	779.304
High	P14174	MIF	Macrophage migration inhibitory factor	22.064	42.6087	4	41	4	3600.87	2924.05	2082.65	2508.39	1968.12	1474.46	4644.22	3672.82	2866.98	3135.43	2553.97	1797.21	4029.36	3146.04	2200.58	3513.15	2688.39	1941.92
High	P34897	SHMT2	Serine hydroxymethyltransferase, mitochondrial	22.043	5.35714	2	19	1	602.872			430.072			571.093			394.892			483.984			389.365
High	P63098	PPP3R1	Calcineurin subunit B type 1	22.023	29.4118	4	12	4	1491.17	1545.06	1149.22	978.06	1070.11	795.449	1651.46	2006.88	1481.69	1124.52	1343.91	1028.11	1396.01	1742.39	1355.8	1191.6	1485.68	1184.89
High	P04430	IGKV1-16	Immunoglobulin kappa variable 1-16	22.01	29.0598	2	19	2	1948.33	1461.81	1268.32	1307.44	1006.26	896.028	2378.57	826.3	1153.36	1627.47	559.5	783.812	2046.73	653.494	936.891	1775.2	570.846	820.777
High	Q9Y6G9	DYNC1LI1	Cytoplasmic dynein 1 light intermediate chain 1	21.991	17.5908	7	9	6	1686.98	1113.76	10.8185	1111.68	733.627	8.24421	2252.48	1516.76	13.6552	1544.81	1022.4	12.9137	2524.59	1472.17	13.4529	2205.48	1301.9	10.8664
High	P57735	RAB25	Ras-related protein Rab-25	21.964	21.5962	5	16	5	1945.68	2109.35	1193.26	1356.84	1391.41	799.217	2810.89	2833.06	1544.44	1648.68	1857.32	1017.98	3047.59	3582.23	1798.37	2537.96	2968.33	1546.11
High	P15289	ARSA	Arylsulfatase A	21.889	10.8481	3	7	3	228.294	295.52	160.189	155.412	205.408	118.246	206.372	261.822	149.705	126.385	189.918	93.42	155.086	231.097	115.184	129.382	202.868	91.0063
High	Q9Y337	KLK5	Kallikrein-5	21.844	20.4778	4	8	4	413.625	516.166	272.454	273.518	333.2	187.026	324.949	416.108	231.535	221.099	284.359	167.96	415.443	459.481	266.21	329.607	403.545	231.274
High	O14979	HNRNPDL	Heterogeneous nuclear ribonucleoprotein D-like	21.838	13.8095	6	29	4	1514.55	211.408		960.168	141.468		2053	329.685		1346.12	195.28		2840.76	357.047		2369.23	308.108
High	Q2M2I5	KRT24	Keratin, type I cytoskeletal 24	21.838	6.47619	5	15	1			275.966			196.683			407.948			268			467.316			385.667
High	P31040	SDHA	Succinate dehydrogenase [ubiquinone] flavoprotein subunit, mitochondrial	21.836	10.241	6	16	6	1305.38	2027.5	1136.32	857.479	1345.5	753.992	1695.79	2722.28	1491.83	1111.77	1821.57	948.585	2106.75	3238.75	1575.95	1740.17	2819.18	1344.09
High	Q9Y259	CHKB	Choline/ethanolamine kinase	21.831	14.1772	4	13	4	291.3	413.792	168.066	218.319	284.712	109.059	468.153	531.3	220.892	275.677	357.072	139.844	379.193	438.451	186.966	325.616	365.996	167.252
High	Q7L576	CYFIP1	Cytoplasmic FMR1-interacting protein 1	21.825	6.06544	7	15	7	1579.63	1302.07	991.123	1019.84	903.158	669.979	1641.86	1529.75	1126.65	1086.87	994.552	709.518	2545	1966.36	1461.06	2194.83	1690.95	1230.8
High	P21741	MDK	Midkine	21.806	50.3497	6	14	6	1842.13	4484.25	2442.22	1263.47	3119.4	1601.42	1412.96	4050.99	1831.8	969.949	2529.32	1201.95	1130.5	3156.78	1526.46	1002.35	2739.39	1269.47
High	Q9NZD2	GLTP	Glycolipid transfer protein	21.755	36.3636	6	12	6	4129.57	2550.75	26.287	2820.45	1705.25	17.7447	3919.95	2825.06	27.2099	2672.61	1844.24	17.0003	3741.27	2516.06	25.3347	3202.83	2088.65	22.2762
High	P68402	PAFAH1B2	Platelet-activating factor acetylhydrolase IB subunit beta	21.692	25.7642	4	17	4	3530.15	3263.82	1442.75	2270.75	2167.93	966.928	5597.27	4536.24	2041.55	3097.48	2815.94	1433.09	4586.08	3961.1	1906.88	3930.23	3326.3	1609.14
High	P31942	HNRNPH3	Heterogeneous nuclear ribonucleoprotein H3	21.671	12.7168	4	10	3	570.505	158.556	583.817	362.787	104.17	368.555	868.583	252.078	825.134	548.466	150.222	529.87	988.614	239.803	936.106	808.441	201.303	765.992
High	Q6P4A8	PLBD1	Phospholipase B-like 1	21.62	9.94575	6	16	6	1860.45	1107.74	1324.98	1242.54	751.211	914.558	2044.01	1279.3	1615.33	1399	903.968	1083.36	1912.77	1207.27	1426.99	1599.81	999.11	1197.3
High	P12236	SLC25A6	ADP/ATP translocase 3	21.604	22.4832	7	14	1	175.77	130.626		118.486	79.1262		185.685	127.257		140.727	95.2882		291.207	151.502		250.781	130.795
High	Q9H4A3-7	WNK1	Isoform 6 of Serine/threonine-protein kinase WNK1	21.574	2.40028	8	11	4	364.556	223.439	452.288	267.713	157.098	325.214	563.089	321.68	563.276	348.281	204.122	388.719	604.74	287.175	490.687	516.972	270.873	406.314
High	Q15102	PAFAH1B3	Platelet-activating factor acetylhydrolase IB subunit gamma	21.567	25.1082	6	26	6	3389.17	951.228	1701.73	2294.26	660.54	1156.78	4381.82	1374.3	2530.72	2914.83	869.352	1661.54	4094.18	1334.46	2102.78	3515.81	1145.76	1873.37
High	P56211	ARPP19	cAMP-regulated phosphoprotein 19	21.542	50	4	12	3	1139.51	1191.96	556.392	790.099	794.193	372.089	1568.47	1697.72	774.63	1074.62	1253.89	566.486	1472.96	1572.23	724.689	1308.45	1306.38	605.713
High	Q15121-2	PEA15	Isoform 2 of Astrocytic phosphoprotein PEA-15	21.53	40.3974	6	15	6	3147.51	530.453	3443.31	2126.38	336.842	2220.13	3926.48	624.916	4104.78	2459.98	409.937	2751.19	3380.56	454.167	3949.75	2844.51	363.076	3182.14
High	P20160	AZU1	Azurocidin	21.51	16.3347	4	23	4	706.422	3148.45	638.384	466.522	2106.39	424.773	1001.69	4212.35	960.179	670.867	2782.08	617.16	826.205	3823.95	890.346	706.555	3212.4	771.335
High	Q8WW12	PCNP	PEST proteolytic signal-containing nuclear protein	21.441	35.3933	5	10	5	2644.27	554.838	1372.52	1763.88	357.533	889.118	3771.33	756.465	1899.37	2529.5	477.005	1236.69	3666.85	674.636	1882.52	3152.17	599.946	1570.83
High	Q9H910-3	JPT2	Isoform 3 of Jupiter microtubule associated homolog 2	21.432	34.8624	6	20	6	3535.56	1592.86	1085.93	2471.75	1063.54	758.232	4489.32	2162.21	1502.77	2996.49	1428.85	932.075	4525.46	1971.11	1379.56	3712.05	1672.07	1204.91
High	P55212	CASP6	Caspase-6	21.419	21.843	6	13	5	284.965	1180.47	374.566	194.146	815.595	251.645	419.638	1425.35	282.943	258.646	990.037	195.504	409.802	1431.24	300.383	335.483	1189.15	266.137
High	P61020	RAB5B	Ras-related protein Rab-5B	21.374	25.1163	4	13	2	91.2255	94.1023	43.2739	66.5237	74.8635	30.6999	94.5664	145.934	50.7049	70.4132	86.8223	40.0488	110.193	116.453	50.5711	91.6869	100.964	48.9895
High	Q04323-2	UBXN1	Isoform 2 of UBX domain-containing protein 1	21.363	19.8718	6	14	6	2536.69	507.142	1608.63	1707.15	353.448	1054.47	3314.75	679.554	2174.69	2223.84	447.186	1453.77	3182.27	542.581	2075.28	2652.49	464.875	1738.18
High	Q9UJ68	MSRA	Mitochondrial peptide methionine sulfoxide reductase	21.34	27.6596	5	10	5	444.033	918.786	1059.55	298.072	621.021	738.917	604.215	1391.71	1432.69	390.111	883.838	988.225	523.836	1187.14	1259.27	454.443	1011.94	1059.02
High	Q16610-4	ECM1	Isoform 4 of Extracellular matrix protein 1	21.332	12.6984	6	13	6	1162.2	1496.51	887.019	776.776	1019.85	591.62	1288.34	1636.01	916.202	865.674	1052.4	580.217	1323.75	1579.8	942.685	1139.93	1326.31	845.227
High	P49788	RARRES1	Retinoic acid receptor responder protein 1	21.298	17.6871	5	17	5	764.359	440.863	1354.02	527.811	307.091	937.72	735.229	401.491	1071.03	457.038	255.858	745.562	1038.31	546.538	1475.89	849.24	458.616	1236.51
High	P55795	HNRNPH2	Heterogeneous nuclear ribonucleoprotein H2	21.284	15.1448	5	8	1		47.0511			35.1672			69.7187			45.1513			64.3318			52.9855
High	Q9H3P7	ACBD3	Golgi resident protein GCP60	21.237	15.3409	5	9	5	669.908	63.8091	659.357	409.706	36.8545	403.495	817.236	72.7348	962.489	562.011	51.0775	621.656	1230.01	60.0355	1192.59	1008.89	49.5435	977.888
High	O95394-4	PGM3	Isoform 3 of Phosphoacetylglucosamine mutase	21.225	11.2281	6	10	6	2232.38	938.23	684.695	1469.8	638.782	466.544	2536.18	1261.43	887.084	1643.11	854.207	571.799	2756.74	1321.23	1007	2341.18	1141.48	907.075
High	P41567	EIF1	Eukaryotic translation initiation factor 1	21.218	65.4867	4	11	4	830.705	379.954	374.186	554.459	208.428	245.834	1041.83	348.593	419.394	692.081	228.014	281.077	1035.43	291.811	364.603	886.492	279.008	328.709
High	Q14116	IL18	Interleukin-18	21.208	44.0415	7	11	7	1730.52	1713.71	438.717	1217.51	1126.15	277.791	2014.22	2135.18	578.738	1369.72	1426.59	402.94	2014.32	2418.49	657.13	1724.76	2027.74	540.242
High	P05160	F13B	Coagulation factor XIII B chain	21.177	11.8003	6	10	6	865.26	422.493	386.428	621.649	298.122	257.376	1068.43	560.765	397.908	694.77	369.959	271.024	972.649	560.557	435.501	811.878	487.612	367.466
High	O60259-2	KLK8	Isoform 2 of Kallikrein-8	21.176	26.5574	6	12	6	2304.71	776.559	2526.49	1562.4	519.782	1758.69	2013.35	719.923	2396.58	1353.29	438.344	1668.32	2261.95	711.381	2621.45	1903.92	583.049	2129.91
High	Q12841	FSTL1	Follistatin-related protein 1	21.164	20.4545	7	16	7	3654.66	2187.99	2880.84	2455.86	1432	1991.57	3414.24	1800.5	2280.61	2211.89	1238.75	1577.92	3392.57	1906.78	2382.83	2816.35	1624.3	1997.16
High	P02746	C1QB	Complement C1q subcomponent subunit B	21.161	15.0198	3	8	3	1352.14	341.926	364.886	918.388	229.12	272.373	1640.51	423.3	447.408	1057.19	271.19	309.357	1591.43	464.003	394.258	1360	375.279	320.469
High	P14854	COX6B1	Cytochrome c oxidase subunit 6B1	21.149	58.1395	4	13	4	1610.38	733.375	162.467	1125.19	487.457	110.551	1725.84	996.826	216.575	1204.1	673.131	153.493	1910.85	1124.28	200.419	1674.09	978.667	179.205
High	Q02985	CFHR3	Complement factor H-related protein 3	21.138	10.6061	4	14	1			414.803			294.043			504.137			332.16			650.944			541.238
High	Q9H2K8	TAOK3	Serine/threonine-protein kinase TAO3	21.126	6.4588	6	10	6	1062.8	350.198	210.865	742.895	219.706	142.272	1737.41	567.842	271.397	1073.03	369.206	183.162	1647.97	476.327	248.339	1310.78	402.398	200.123
High	A0A0C4DH31	IGHV1-18	Immunoglobulin heavy variable 1-18	21.11	29.9145	3	23	1	579.259	169.728	253.949	398.285	120.066	178.86	739.539	190.595	301.719	481.937	134.419	203.023	725.736	161.904	292.723	594.912	125.893	250.199
High	Q92876	KLK6	Kallikrein-6	21.106	26.2295	5	12	5	1599.33	975.72	697.316	1106.25	690.201	455.552	1987.5	1198.56	834.873	1320.62	804.823	580.953	1709.55	1070.12	712.022	1482.07	904.299	607.252
High	P99999	CYCS	Cytochrome c	21.102	40	5	29	5	3040.62	1365.88	1975.6	1961.92	882.555	1308.71	4049.24	1825.68	2505.52	2638.95	1150.32	1629.9	5050.02	2432.4	3233.02	4222.81	2003.44	2752.47
High	O14617-5	AP3D1	Isoform 5 of AP-3 complex subunit delta-1	21.095	6.09053	5	10	5	466.609	1081.21	958.668	316.154	724.125	650.9	624.779	1556.9	1358.29	410.03	1034.62	944.988	825.725	2010.45	1634.58	687.264	1635.56	1333.4
High	Q9BUJ2	HNRNPUL1	Heterogeneous nuclear ribonucleoprotein U-like protein 1	21.081	8.52804	6	8	6	585.824	318.616	561.326	397.81	221.838	396.9	777.341	513.668	802.241	501.756	337.977	521.288	794.036	456.767	823.671	679.614	375.488	695.994
High	P00387-3	CYB5R3	Isoform 3 of NADH-cytochrome b5 reductase 3	21.08	14.3713	4	11	4	634.893	62.9497	808.823	442.825	41.8277	517.108	818.221	53.13	809.37	527.053	40.8243	532.322	918.993	59.4702	897.515	785.714	48.7091	748.425
High	O75976	CPD	Carboxypeptidase D	21.079	5.7971	8	16	8	2481.06	1089.48	1196.48	1691.74	723.237	836.984	2174.66	923.743	945.621	1404.78	601.548	599.506	1800.41	695.1	710.843	1546.7	613.818	629.981
High	Q07065	CKAP4	Cytoskeleton-associated protein 4	21.072	12.7907	6	10	6	920.548	1153.4	633.45	621.934	803.251	424.93	1156.59	1461.42	788.787	762.992	945.921	532.486	1167.95	1476.69	885.928	961.77	1283.85	754.492
High	Q9Y646	CPQ	Carboxypeptidase Q	21.046	13.5593	6	12	6	258.242	737.457	1438.48	187.199	497.758	1005.95	241.218	894.394	1270.43	145.209	593.928	808.169	186.655	708.554	1037.94	162.198	640.832	885.704
High	Q9BPY8-3	HOPX	Isoform 3 of Homeodomain-only protein	21.04	39.5604	4	14	4	966.967	871.842	1400.61	618.318	571.378	910.789	1130.73	1124.78	1741.84	745.962	704.173	1130.68	1411.5	1344.3	2146.08	1173.75	1128.97	1839.32
High	Q02252	ALDH6A1	Methylmalonate-semialdehyde dehydrogenase [acylating], mitochondrial	21.038	12.8972	7	12	7	1626.85		1044.55	1120.24		689.609	2220.09		1522.25	1471.71		1000.65	2042.17		1318.29	1748.7		1189.6
High	Q9P1F3	ABRACL	Costars family protein ABRACL	21.015	46.9136	3	20	3	324.933	235.148	396.013	205.471	175.57	272.923	374.202	285.951	505.141	260.34	187.848	342.295	368.509	282.314	521.03	357.213	250.429	435.562
High	P62244	RPS15A	40S ribosomal protein S15a	21.005	36.9231	5	13	5	779.794	1642.92	394.399	572.636	1095.33	282.423	944.433	2080.42	538.375	636.906	1348.71	317.203	1380.77	2682.26	725.376	1150.24	2225.6	639.308
High	Q9H2C0	GAN	Gigaxonin	20.977	11.8928	6	8	6	223.687	827.369	439.002	155.317	566.05	305.271	341.079	936.504	539.881	218.908	644.441	367.305	291.086	879.503	473.699	253.442	750.558	403.235
High	P16333	NCK1	Cytoplasmic protein NCK1	20.939	12.7321	5	14	4	1403.86	839.723	987.232	957.979	558.146	653.256	1881.6	953.208	1160.19	1254.69	641.243	722.35	1681.82	866.388	1012.8	1436.95	728.446	851.113
High	P24593	IGFBP5	Insulin-like growth factor-binding protein 5	20.924	22.7941	5	16	5	1945.34	2193.36	1455.08	1257	1378	965.044	2516.48	3189.77	2229.61	1632.75	1984.4	1465.38	2176.37	2670.17	1833.92	1804.14	2241.04	1533.34
High	Q99614	TTC1	Tetratricopeptide repeat protein 1	20.91	25.6849	7	18	7	4011.73	1081.64	1088.3	2683.88	716.488	707.196	5216.91	1444.84	1404.27	3544.46	984.958	916.709	5380.24	1418.13	1334	4555.08	1187.06	1133.37
High	Q9Y333	LSM2	U6 snRNA-associated Sm-like protein LSm2	20.865	52.6316	4	8	4	1215.76	442.044		815.034	289.064		1642.11	570.51		1093.75	358.577		1826.82	632.803		1547.81	536.53
High	Q14956	GPNMB	Transmembrane glycoprotein NMB	20.859	6.46853	3	11	3	464.651	71.3287	162.467	304.448	51.774	112.121	620.838	76.6789	188.863	388.318	59.073	113.199	601.499	86.7179	189.912	481.162	83.546	162.362
High	Q13835	PKP1	Plakophilin-1	20.846	7.63052	6	12	6	1452.24	884.626	353.024	977.584	633.809	244.343	1615.76	924.555	367.384	1001.92	595.057	224.11	1436.95	888.661	310.202	1177.41	790.714	277.728
High	Q9UBV8	PEF1	Peflin	20.839	26.7606	5	14	5	2281.9	2385.32	1860.87	1569.06	1660.5	1278.72	2481.51	2494.44	1824.07	1736.43	1757.52	1309.92	2320.05	2444.04	1772.35	2025.98	2111.28	1564.86
High	P0DJI8	SAA1	Serum amyloid A-1 protein	20.835	48.3607	4	10	4	2074.57	372.542	1368.06	1342.65	254.163	906.549	1973.09	427.476	1274.45	1256.78	279.092	844.049	1652.77	408.603	1066.9	1373.31	342.111	932.158
High	O75964	ATP5MG	ATP synthase subunit g, mitochondrial	20.829	47.5728	5	10	5	463.845	474.056	488.065	303.02	330.625	327.727	478.866	560.301	497.309	332.844	381.529	321.78	627.186	686.733	587.411	520.077	634.366	491.796
High	Q9H3S4	TPK1	Thiamin pyrophosphokinase 1	20.822	25.1029	4	15	4	1028.01	807.496	662.394	729	558.59	470.234	1348.31	1074.08	768.505	862.487	697.965	495.461	1364.33	1053.28	793.328	1151.91	912.539	690.199
High	P16035	TIMP2	Metalloproteinase inhibitor 2	20.81	20	5	14	5	2117.42	2666.88	3287.29	1425.55	1770.08	1978.77	1945.88	3001.27	2812.86	1262.86	1994.28	1882.62	1712.91	2485.08	2627.34	1469.98	2017.93	2175.19
High	O75531	BANF1	Barrier-to-autointegration factor	20.764	26.9663	1	9	1	654.819	423.89	625.573	461.859	271.835	425.951	894.071	576.31	838.186	587.109	395.639	598.28	792.595	512.167	793.525	673.627	439.425	663.395
High	P53602	MVD	Diphosphomevalonate decarboxylase	20.741	23.5	5	7	5	886.569	349.231	928.11	558.075	230.452	639.201	1334.15	444.529	1396.44	885.095	302.796	871.429	1166.51	389.27	1141.43	969.309	362.137	967.927
High	O60927	PPP1R11	E3 ubiquitin-protein ligase PPP1R11	20.735	40.4762	4	8	4	1335.79	750.025	660.591	892.787	526.176	455.63	1838.01	1136.38	885.779	1218.34	795.887	580.299	1776.29	1122.36	814.244	1525.08	964.482	687.301
High	P12277	CKB	Creatine kinase B-type	20.734	18.8976	5	12	5	620.955	577.612	550.982	429.596	405.933	376.486	750.005	838.712	658.26	526.256	508.705	438.412	583.973	608.043	515.531	486.484	501.798	423.881
High	Q9GZP4	PITHD1	PITH domain-containing protein 1	20.734	36.4929	6	11	6	1228.43	1664.19	615.039	870.232	1139.38	429.877	1554.56	2321.02	794.912	948.835	1483.32	513.932	1259.53	2206.95	747.078	1051.46	1887.76	605.169
High	Q06828	FMOD	Fibromodulin	20.654	18.3511	6	11	6	2659.36	216.457	1320.71	1853.72	149.993	862.266	1955.48	292.447	1000.44	1345.72	173.08	645.767	1618.2	201.249	1269.09	1387.28	191.603	1066.81
High	Q9UBX1	CTSF	Cathepsin F	20.65	11.9835	7	10	7	2289.39	1513.48	461.873	1578.96	1016.3	328.512	1999.69	1213.06	435.761	1315.14	765.974	299.876	1430.22	828.286	358.908	1218.76	734.078	309.421
High	P62760	VSNL1	Visinin-like protein 1	20.597	30.8901	5	10	5	126.472	537.973	356.725	91.0775	375.916	240.417	150.223	635.008	410.057	88.4398	407.209	268.409	158.327	720.652	470.066	128.384	615.278	405.499
High	Q99653	CHP1	Calcineurin B homologous protein 1	20.553	42.0513	6	9	6	1132.49	822.965	537.981	784.104	556.725	367.613	1209.05	970.957	658.159	804.523	633.812	429.176	1690.58	1141.8	718.797	1440.94	1000.05	624.457
High	Q92520	FAM3C	Protein FAM3C	20.54	18.5022	4	11	4	1647.47	653.237	846.687	1143.94	443.498	589.186	1835.3	678.162	776.537	1244.73	436.463	547.443	1835.23	554.565	633.563	1540.38	479.79	539.246
High	O00592	PODXL	Podocalyxin	20.507	8.60215	5	16	5	1704.72	2648.18	2134.18	1185.05	1769.46	1448.08	1527.22	2395.03	1874.57	1051.82	1551.98	1188.22	1245.97	1926.45	1452.13	1073.52	1639.11	1262.23
High	Q9P2R7	SUCLA2	Succinate--CoA ligase [ADP-forming] subunit beta, mitochondrial	20.488	10.5832	5	8	5	747.542	162.745	323.985	522.672	111.896	212.779	1084.93	207.88	467.388	719.071	142.697	300.611	1234.45	249.752	440.312	1042.26	206.31	377.065
High	P04432	IGKV1D-39	Immunoglobulin kappa variable 1D-39	20.43	29.0598	2	13	1	1250.32	214.738	905.714	852.626	161.449	654.198	1099.7	201.848	806.458	749.547	139.499	536.245	1246.21	216.512	880.92	1035.28	202.45	718.361
High	P07711	CTSL	Cathepsin L1	20.418	12.012	5	23	4	4594.91	5172.94	639.143	3012.6	2817.37	447.464	4516.78	3658.9	682.758	3111.43	2314.95	441.845	4018.43	3368.54	582.108	3426.23	3143.14	500.67
High	P78406	RAE1	mRNA export factor	20.403	17.9348	5	9	5	1483.22	226.232	879.237	1011.56	152.214	595.468	2045.25	330.497	1160.39	1391.13	206.473	764.524	1934.13	270.103	1104.02	1657.79	223.728	948.91
High	Q15370	ELOB	Elongin-B	20.386	84.7458	7	19	7	992.538	3203.77	1937.36	650.961	2126.82	1235.85	1219.51	4702.24	2447.99	774.047	3031.91	1632.52	1225.2	4531.72	2407.68	1027.4	3804.11	2021.61
High	O15264	MAPK13	Mitogen-activated protein kinase 13	20.372	18.6301	7	19	6	1948.22	1340.85	916.343	1333.04	919.232	740.88	2387.19	1890.99	1244.63	1579.17	1239.22	825.823	2357.26	1904.97	1108.93	2020.66	1624.61	889.417
High	Q14192	FHL2	Four and a half LIM domains protein 2	20.366	22.5806	5	12	5	770.694	1148.46	870.981	502.877	772.879	583.769	1045.65	1702.71	1182.58	678.835	1056.92	810.866	1250.41	1829.78	1379.07	1072.3	1556.08	1149.94
High	Q8N6H7	ARFGAP2	ADP-ribosylation factor GTPase-activating protein 2	20.362	10.7486	5	10	5	333.342	2198.83	494.518	206.994	1397.72	350.968	449.19	2816.24	786.176	276.872	1865.5	526.928	384.114	2665.3	695.623	345.018	2281.82	551.29
High	Q16576-2	RBBP7	Isoform 2 of Histone-binding protein RBBP7	20.296	14.4989	6	10	2	1400.98	1168.54	919.38	943.132	787.088	647.602	1969.15	1532.42	1103.16	1307.37	1073.47	730.033	2248.51	2008.98	1250.14	1935.29	1712.43	1052.32
High	Q9UKG9-3	CROT	Isoform 3 of Peroxisomal carnitine O-octanoyltransferase	20.295	13.125	7	7	7	507.96	554.623	233.166	363.739	404.423	159.624	708.017	698.579	341.178	476.36	426.962	219.206	670.519	589.614	330.922	610.433	511.289	314.04
High	P13987-2	CD59	Isoform 2 of CD59 glycoprotein	20.285	24.6154	4	26	4	8343.33	4514.76	3073.96	5616.82	2948.54	2097.01	8110.79	4386.24	2973.11	5540.93	2866.55	2016.99	6873.48	3657.87	2586.98	5936.26	3116.13	2212.4
High	Q8TAT6-2	NPLOC4	Isoform 2 of Nuclear protein localization protein 4 homolog	20.227	11.1831	7	10	7	1045.29	1186.7	1065.24	693.787	767.196	763.649	1137.75	1473.49	1486.2	788.887	1019.1	1017.4	1102.05	1810.56	1435.83	940.262	1529.38	1220.66
High	P01766	IGHV3-13	Immunoglobulin heavy variable 3-13	20.221	35.3448	3	16	2	431.363	384.251	260.307	287.413	247.503	177.996	443.773	448.589	271.597	267.909	275.894	170.003	458.416	420.361	275.441	366.969	360.364	240.42
High	O75688	PPM1B	Protein phosphatase 1B	20.21	12.9436	6	11	5	2037.14	1645.29	400.473	1312.58	1068.43	267.112	2709.55	2100.61	365.075	1783.93	1368.74	264.486	2706.8	2214.3	434.028	2322.44	1898.3	346.82
High	Q05397-5	PTK2	Isoform 5 of Focal adhesion kinase 1	20.187	5.25822	4	6	4		845.524	78.4813		557.347	50.8		1077.91	108.739		718.565	66.7753		1007.04	88.6713		890.219	80.2304
High	P42226	STAT6	Signal transducer and activator of transcription 6	20.183	10.8619	6	11	6	1396.03	178.107	587.329	970.636	119.178	378.134	1802.3	226.209	676.634	1237.46	161.416	454.922	1766.8	213.686	654.282	1533.51	178.357	559.711
High	O60235	TMPRSS11D	Transmembrane protease serine 11D	20.138	17.2249	6	9	6	516.369	961.218	891.1	383.724	647.219	629.858	576.88	1111.9	1093.02	405.449	731.546	747.278	598.978	1137.06	1182.58	497.681	964.69	976.62
High	P52564	MAP2K6	Dual specificity mitogen-activated protein kinase kinase 6	20.129	21.5569	6	11	4	1625.01	1651.3	319.619	1103.4	1099.33	221.494	2144.61	2531.22	367.384	1480.57	1720.64	238.985	2212.62	2633.19	314.719	1947.93	2175.85	286.059
High	Q9BV57	ADI1	1,2-dihydroxy-3-keto-5-methylthiopentene dioxygenase	20.12	45.2514	6	18	6	416.044	3504.02	935.892	294.265	2351.76	635.118	491.548	4270.35	1096.73	320.594	2802.3	726.028	406.801	3345.82	928.741	330.716	2835.45	780.39
High	O00462	MANBA	Beta-mannosidase	20.116	7.16724	6	16	5	298.095	937.585	90.8182	200.427	674.038	64.3048	313.99	951.236	66.569	204.168	625.158	45.6066	264.319	901.889	69.6212	213.419	770.063	53.6077
High	P46779	RPL28	60S ribosomal protein L28	20.115	26.2774	6	17	6	3265.11	1236.97	2045.07	2113.62	776.343	1374.98	4236.4	1339.62	2545.08	2578.1	897.195	1697.66	5217.83	2057.71	3210.33	4427.58	1773.97	2646.61
High	P53597	SUCLG1	Succinate--CoA ligase [ADP/GDP-forming] subunit alpha, mitochondrial	20.096	20.5202	6	13	6	264.231	1218.82	1474.63	178.063	796.946	1039.95	398.952	1615.59	2272.38	257.352	1076.39	1527.58	454.215	1635.54	2282.87	376.837	1365	1966.64
High	P62917	RPL8	60S ribosomal protein L8	20.077	28.4047	5	10	5	2333.85	449.994	1834.87	1589.72	297.767	1243.78	2626.56	682.57	1940.34	1764.21	418.497	1287.61	4367.14	696.796	3240.09	3782.67	579.816	2793.4
High	Q9HAT2	SIAE	Sialate O-acetylesterase	20.033	12.8107	6	7	6	628.097	111.182	955.062	448.059	70.4232	651.999	792.24	104.404	1228.16	530.439	75.9107	831.135	747.462	119.053	1131.71	609.546	101.382	957.06
High	P01699	IGLV1-44	Immunoglobulin lambda variable 1-44	20.033	38.4615	2	22	1	134.535	260.285		82.8929	186.493		114.268	173.775		79.2771	125.671		114.994	181.915		93.2391	161.564
High	Q96DG6	CMBL	Carboxymethylenebutenolidase homolog	20.006	20	6	14	6	1156.79	3627.77	511.599	709.395	2400.16	310.846	1282.31	4030.11	565.284	827.828	2683.87	390.68	796.557	3270.41	593.597	660.767	2721.97	476.945
High	P00533	EGFR	Epidermal growth factor receptor	19.977	4.71074	5	8	5	746.506	1145.13		480.131	776.876		985.806	1539.73		607.127	901.522		990.174	1412.59		777.066	1190.4
High	O75937	DNAJC8	DnaJ homolog subfamily C member 8	19.962	25.6917	6	11	6	914.328	1789.12	615.039	613.845	1172.51	415.037	1391.53	2486.09	953.251	957.699	1664.58	593.703	1425.42	2453.09	929.625	1245.04	2049.95	803.753
High	P10644	PRKAR1A	cAMP-dependent protein kinase type I-alpha regulatory subunit	19.953	10.2362	5	11	5	1099.66	1571.7	450.959	750.128	1093.03	298.754	1773	2309.53	600.526	1169.44	1434.21	392.07	1546.66	2119.9	588.196	1376.52	1686.36	468.433
High	Q9UEY8	ADD3	Gamma-adducin	19.944	11.1898	6	8	6	390.127	1777.52		275.231	1213.45		544.988	2588.75		353.859	1640.22		636.429	2882.38		532.383	2466.85
High	O95292	VAPB	Vesicle-associated membrane protein-associated protein B/C	19.925	29.2181	5	9	5	1249.51	473.627	1053.57	830.927	286.311	689.373	2027.88	782.914	1649.16	1304.29	493.561	1127.41	1995.83	809.405	1663.25	1724.65	677.964	1389.54
High	Q7Z6K5-2	ARPIN	Isoform C15orf38-AP3S2 of Arpin	19.83	10.9137	4	9	4	454.169	1037.7	860.447	314.155	668.532	556.131	585.992	1444.72	1093.82	422.28	873.302	728.398	597.658	1310.94	1206.24	497.127	1129.59	1020.18
High	P35080	PFN2	Profilin-2	19.829	55	5	7	1	1602.21			1087.79			1822.62			1215.85			1539.7			1262.66
High	O15031	PLXNB2	Plexin-B2	19.817	2.82916	4	9	4	677.28	595.336	546.522	469.377	412.593	359.134	773.524	747.417	659.464	499.964	532.221	427.541	755.985	798.551	673.431	674.071	645.317	571.212
High	Q92930	RAB8B	Ras-related protein Rab-8B	19.763	22.2222	6	32	1	481.007	1161.88	375.42	311.205	743.129	246.698	615.544	1499.47	461.665	373.28	924.568	280.669	499.108	1238.59	351.052	443.468	1051.47	300.276
High	Q8N573	OXR1	Oxidation resistance protein 1	19.75	6.40732	5	9	5	657.353	338.381	1393.97	509.539	324.32	1002.02	1063.75	490.119	1953.19	732.516	404.01	1396.8	1047.55	560.557	2191.35	851.125	432.645	1831.26
High	P08397	HMBS	Porphobilinogen deaminase	19.741	19.3906	5	7	5	1893.85		411.576	1265.57		287.527	2460.08		465.079	1554.77		318.592	2205.42		449.543	1859.68		379.51
High	P46734-3	MAP2K3	Isoform 2 of Dual specificity mitogen-activated protein kinase kinase 3	19.735	15.625	5	11	3	764.359	488.558	621.492	514.107	325.208	409.541	1056.11	723.172	815.696	715.785	482.555	545.318	1052.59	812.118	971.162	875.848	663.049	803.391
High	Q9UL25	RAB21	Ras-related protein Rab-21	19.725	18.6667	4	7	4	738.673	450.208	312.786	498.594	308.779	217.49	1000.21	591.391	419.394	658.518	394.886	278.053	926.075	621.836	353.605	824.961	525.474	301.905
High	Q13435	SF3B2	Splicing factor 3B subunit 2	19.716	7.03911	6	10	6	747.657	1317.11	94.4243	502.972	896.586	66.7388	991.716	1878.81	115.165	651.447	1241	93.5834	889.944	1791.23	120.094	744.693	1525.31	110.023
High	Q8IUZ5	PHYKPL	5-phosphohydroxy-L-lysine phospho-lyase	19.711	15.3333	6	13	6	1880.72	1152.65	1219.45	1250.63	791.884	809.974	2325.25	1382.66	1645.45	1533.35	909.423	1102.4	1923.93	1189.97	1355.31	1691.94	964.899	1181.9
High	Q8WUW1-2	BRK1	Isoform 2 of Protein BRICK1	19.679	46.2264	6	17	6	928.15	876.569	1079.57	651.722	604.414	735.619	1303.61	1065.73	1317.92	909.396	728.442	895.05	1295.54	1081.09	1316.42	1104.46	910.871	1119.78
High	Q9H4G4	GLIPR2	Golgi-associated plant pathogenesis-related protein 1	19.668	33.1169	4	8	4	1314.71	1021.48	1032.31	844.536	682.741	682.385	1707.86	1428.13	1298.45	1125.62	971.695	856.963	1489.52	1252.49	1155.08	1274.86	1097.15	998.443
High	A6NDG6	PGP	Glycerol-3-phosphate phosphatase	19.654	26.1682	7	16	7	2130.9	1630.14	1112.12	1469.23	1114.87	771.815	2765.21	2153.16	1387.51	1880.74	1402.51	918.916	2325.33	1867.54	1230.89	1965.89	1541.27	1021.99
High	P52758	RIDA	2-iminobutanoate/2-iminopropanoate deaminase	19.634	41.6058	4	12	4	868.946	1141.47	278.433	597.19	774.922	196.683	1107.58	1390.43	415.88	739.787	925.038	273.558	1434.31	1775.96	390.429	1177.96	1544.61	316.122
High	Q14155-5	ARHGEF7	Isoform 5 of Rho guanine nucleotide exchange factor 7	19.615	8.34473	6	10	6	2585.76	2126.65	511.315	1737.61	1409.44	354.187	3421.14	2754.76	653.842	2363.67	1898.24	411.358	3996.71	3274.48	793.525	3394.19	2752.85	659.139
High	Q9NTZ6	RBM12	RNA-binding protein 12	19.611	7.61803	6	10	6	1694.58	234.933	253.57	1173.16	156.92	165.041	2523.37	326.668	366.38	1616.22	233.282	241.764	2458.81	293.846	357.631	2097.71	252.411	319.02
High	P49247	RPIA	Ribose-5-phosphate isomerase	19.59	18.9711	5	6	5	789.469	1163.92		519.912	780.694		1091.45	1546.69		735.405	1011.77		1093.28	1443.79		933.721	1245.58
High	P61201-2	COPS2	Isoform 2 of COP9 signalosome complex subunit 2	19.588	13.3333	6	12	6	1296.39	1423.67	1093.14	808.467	959.905	749.281	1928.02	2015.58	1459.6	1224.51	1374.29	970.407	2529.75	2755.53	1745.54	2075.32	2224.45	1417.71
High	Q86UE4	MTDH	Protein LYRIC	19.573	8.0756	5	8	5	1214.96	1358.36	668.183	759.264	871.099	494.81	1626.71	2095.16	930.861	1019.85	1437.22	598.689	1436.83	1957.54	850.086	1203.9	1657.78	675.077
High	P01599	IGKV1-17	Immunoglobulin kappa variable 1-17	19.568	26.4957	4	12	4	3501.82	2089.26	1945.52	2465.47	1396.56	1311.22	3956.77	2500.36	2300.59	2770.91	1678.97	1520.38	3016.98	1899.77	1823.02	2589.3	1604.06	1511.52
High	P02794	FTH1	Ferritin heavy chain	19.533	37.1585	6	15	6	4187.73	2057.9	1149.13	2917.14	1448.6	840.438	4515.92	2273.8	1156.47	3051.67	1470.05	795.664	3503.24	1955.73	990.899	2941.85	1622.11	837.077
High	Q92522	H1FX	Histone H1x	19.524	19.7183	4	9	4	762.747	1579.01	465.099	474.326	1049.42	299.147	1209.05	2404.08	656.954	778.031	1601.56	453.941	949.242	1925.09	596.248	837.489	1610.95	524.939
High	Q9UGM5	FETUB	Fetuin-B	19.484	14.3979	5	15	5	941.627	588.032	1259.02	622.125	365.171	848.29	1194.27	741.384	1576.37	755.323	482.555	1085.65	1125.69	694.196	1657.26	975.85	593.062	1422.32
High	A0A0C4DH73	IGKV1-12	Immunoglobulin kappa variable 1-12	19.463	29.0598	2	8	1	1031.01	221.72	101.542	685.793	149.017	74.826	862.057	259.154	107.735	605.932	164.144	72.0061	615.183	174.227	102.222	502.449	162.503	78.6005
High	Q99426	TBCB	Tubulin-folding cofactor B	19.455	22.9508	6	12	6	2508.36	1982.27	1671.36	1671.75	1291.51	1064.76	3212.8	2750.23	1851.18	2109.81	1745.66	1257.29	3055.15	2724.21	1803.57	2560.91	2486.98	1567.84
High	P43243	MATR3	Matrin-3	19.45	11.2161	7	11	7	1114.86	501.127	147.378	739.945	317.659	109.295	1429.7	683.034	267.179	937.482	427.527	146.137	1619.64	742.586	212.301	1368.76	647.195	194.962
High	A0A0B4J1V6	IGHV3-73	Immunoglobulin heavy variable 3-73	19.445	31.9328	5	24	2	303.394	858.2	156.868	240.208	584.433	110.001	205.017	772.937	103.217	136.743	448.691	82.4678	211.143	752.309	110.373	175.059	642.605	92.3646
High	Q12802-2	AKAP13	Isoform 2 of A-kinase anchor protein 13	19.444	2.12993	6	7	6	674.977	1095.17		483.843	732.295		1289.58	1665.82		635.711	1084.48		909.51	1522.14		848.353	1278.85
High	P55809	OXCT1	Succinyl-CoA:3-ketoacid coenzyme A transferase 1, mitochondrial	19.441	12.6923	5	9	5	959.596	115.479	1459.26	658.955	91.8255	1029.9	980.88	140.249	1730.99	693.675	93.595	1172.94	885.383	150.032	1672.19	703.783	111.082	1426.58
High	O75312	ZPR1	Zinc finger protein ZPR1	19.399	12.6362	5	7	5	411.897	527.875	324.554	262.002	361.174	233.979	550.776	776.07	557.051	388.318	535.232	351.612	584.214	816.641	541.357	495.575	676.086	463.996
High	O60925	PFDN1	Prefoldin subunit 1	19.345	36.0656	6	15	6	4210.43	4181.32	2127.63	2834.16	2839.49	1424.52	5957.19	5852.31	2788.77	3847.63	3824.98	1766.97	5017.01	4600.91	2370.17	4311.17	3922.18	2002.86
High	P42566	EPS15	Epidermal growth factor receptor substrate 15	19.334	6.80804	6	12	6	957.983	82.9303	655.466	646.012	55.5926	439.927	1156.96	96.0517	834.973	742.376	60.5781	548.178	1122.69	97.911	810.709	984.498	81.7729	674.262
High	Q8WVQ1	CANT1	Soluble calcium-activated nucleotidase 1	19.329	16.9576	5	9	5	2078.49		487.4	1406.23		306.056	1822.25		502.33	1265.25		298.813	1732.95		453.667	1500.14		351.348
High	Q14232	EIF2B1	Translation initiation factor eIF-2B subunit alpha	19.284	21.3115	7	12	7	447.949	493.822	466.712	308.921	330.181	300.56	519.007	606.703	531.949	345.393	436.463	380.545	579.172	737.046	673.431	490.586	631.237	537.254
High	O75884	RBBP9	Putative hydrolase RBBP9	19.269	45.1613	5	8	5	921.93	1544.42	431.315	609.277	1045.25	279.989	1052.54	1493.21	489.176	710.108	1027.19	316.386	1082.48	1448.54	486.661	910.661	1190.61	396.262
High	O00401	WASL	Neural Wiskott-Aldrich syndrome protein	19.267	12.6733	6	8	6	396.923	445.804	734.612	261.717	303.184	515.381	483.298	640.692	1021.33	331.749	405.516	679.604	528.637	530.822	1002.09	447.902	465.396	842.691
High	O00115	DNASE2	Deoxyribonuclease-2-alpha	19.251	11.9444	4	15	4	879.543	1768.39	456.179	596.238	1200.13	335.971	897.519	2081.12	434.154	562.608	1391.6	295.135	764.747	1866.07	390.036	649.569	1608.34	322.552
High	P35637	FUS	RNA-binding protein FUS	19.24	5.89354	4	11	2	1006.71	1402.3		700.164	937.082		1390.79	2184.48		931.008	1370.72		1489.52	2266.42		1305.57	1894.34
High	Q15654	TRIP6	Thyroid receptor-interacting protein 6	19.219	15.7563	4	6	4	264.807	905.788	50.1066	169.973	613.739	27.6377	300.815	1189.97	62.4523	191.62	835.582	37.0247	196.378	1313.09	56.3647	181.711	1105.5	50.6194
High	P35232	PHB	Prohibitin	19.193	22.4265	6	9	6	884.956	409.817	340.782	586.341	288.797	245.599	970.537	521.092	346.5	589.598	345.032	228.769	1563.46	821.842	460.148	1375.19	635.513	414.011
High	P62266	RPS23	40S ribosomal protein S23	19.176	21.6783	4	9	4	684.422	1257.49	455.514	455.197	837.353	309.59	917.959	1576.15	538.476	646.666	1032.84	355.454	1331.92	2401.53	701.908	1095.7	2012.82	579.724
High	Q15185	PTGES3	Prostaglandin E synthase 3	19.105	28.125	4	13	4	1791.45	819.42	1016.84	1163.74	550.509	703.506	1956.71	1068.98	1219.63	1306.78	689.875	810.784	2487.86	1359.22	1550.52	2152.81	1122.19	1287.13
High	O43809	NUDT21	Cleavage and polyadenylation specificity factor subunit 5	19.051	35.2423	6	15	6	1895.92	549.682	244.554	1218.55	366.059	166.219	2772.47	764.469	335.656	1820.88	478.604	214.711	2775.82	804.091	331.511	2387.85	665.552	305.799
High	Q9NRF8	CTPS2	CTP synthase 2	19.031	9.21502	5	8	3		200.451	131.245		135.429	80.7933		238.969	169.786		169.6	107.233		250.996	183.824		209.126	158.65
High	Q15223	NECTIN1	Nectin-1	19.008	12.5725	4	11	4	1215.76	339.563	1063.53	926.287	226.1	801.259	1227.15	460.422	1193.42	897.046	292.543	860.15	1046.83	431.554	1232.95	938.045	384.145	1020.36
High	Q9GZZ9	UBA5	Ubiquitin-like modifier-activating enzyme 5	18.987	18.5644	5	13	5	391.394	489.955	753.591	258.196	323.609	520.249	478.866	703.567	968.613	321.789	402.505	621.574	430.088	625.228	885.142	380.052	500.337	741.905
High	Q16186	ADRM1	Proteasomal ubiquitin receptor ADRM1	18.981	8.84521	4	7	4	636.736		834.54	438.733		576.702	802.214		1035.48	529.444		709.191	911.911		1089.59	754.117		916.04
High	O60936-3	NOL3	Isoform 3 of Nucleolar protein 3	18.954	18.1481	4	9	4	325.394	955.954	313.925	213.942	624.129	211.68	375.926	1186.15	379.132	232.354	761.553	255.086	303.21	1246.39	305.882	277.943	1034.68	272.657
High	O95049-3	TJP3	Isoform 3 of Tight junction protein ZO-3	18.95	5.86354	6	13	6	636.62	979.05	932.381	409.515	687.537	618.08	820.93	1399.25	1234.59	525.061	951.282	810.947	1222.08	1718.76	1337.53	998.356	1470.87	1163.98
High	Q9UBQ5	EIF3K	Eukaryotic translation initiation factor 3 subunit K	18.943	27.5229	5	14	5	2049.69	496.615	725.122	1368.92	327.694	466.151	2721.86	680.366	1172.24	1858.33	443.33	752.591	2856.13	585.883	1083.99	2398.94	506.283	919.571
High	P0C870	JMJD7	Bifunctional peptidase and (3S)-lysyl hydroxylase JMJD7	18.917	18.3544	5	8	5	722.778	661.401	27.4258	410.086	437.015	16.4099	951.328	963.533	39.2586	574.759	628.544	22.5581	863.777	871.928	35.8417	679.614	763.596	30.6976
High	P10606	COX5B	Cytochrome c oxidase subunit 5B, mitochondrial	18.897	31.0078	6	15	6	2216.13	2150.92	2992.35	1475.04	1455.89	1995.02	2949.41	2879.69	3336.28	1872.17	1845.28	2204.97	3616.79	3327.39	4160.19	3053.16	2792.9	3539.47
High	Q14558-2	PRPSAP1	Isoform 2 of Phosphoribosyl pyrophosphate synthase-associated protein 1	18.893	17.9221	6	11	4	925.732	1004.72		603.376	672.529		1425.02	1549.36		895.254	1036.79		1319.19	1553.35		1115.65	1316.08
High	P08621	SNRNP70	U1 small nuclear ribonucleoprotein 70 kDa	18.874	17.1625	6	9	6	1025.71	417.445	850.483	721.387	283.291	574.19	1602.21	684.194	1229.17	1081.69	437.874	799.015	1720.35	803.3	1273.21	1457.57	685.474	1092.53
High	P01903	HLA-DRA	HLA class II histocompatibility antigen, DR alpha chain	18.874	18.8976	4	8	4	376.996	784.83	291.909	253.818	531.593	205.399	560.872	1066.89	367.083	370.889	749.606	239.476	433.329	1006.36	321.691	377.169	861.014	270.212
High	P50148	GNAQ	Guanine nucleotide-binding protein G(q) subunit alpha	18.873	15.0418	4	7	3	118.985	19.7658	222.633	83.0832	13.1433	138.66	159.95	21.6928	286.357	96.6065	14.9564	182.835	169.49	20.0118	324.343	149.559	20.2346	278.452
High	P62851	RPS25	40S ribosomal protein S25	18.869	29.6	5	21	5	3038.32	2370.39	673.497	1970.87	1605.7	427.835	3908.5	3070.99	792.502	2570.63	2031.34	504.533	4789.18	3665.22	915.288	4009.17	3084.94	762.732
High	A0A075B6S2	IGKV2D-29	Immunoglobulin kappa variable 2D-29	18.848	22.5	3	24	1	2006.15	2053.81		1348.17	1388.13		1843.55	2342.25		1232.78	1593.56		1955.5	2292.2		1633.29	1903.93
High	P78344	EIF4G2	Eukaryotic translation initiation factor 4 gamma 2	18.808	6.50496	6	10	6	765.857	777.203	537.317	510.3	568.625	367.299	849.128	1071.65	633.861	597.466	744.527	424.763	1039.63	1130.95	708.781	857.445	962.291	620.473
High	P62942	FKBP1A	Peptidyl-prolyl cis-trans isomerase FKBP1A	18.79	12.963	1	12	1	1159.32	284.24	1233.78	792.954	207.273	832.901	1184.54	454.621	1155.07	778.629	289.909	782.423	1005.9	350.716	914.404	862.877	308.943	800.222
High	Q9UKG1	APPL1	DCC-interacting protein 13-alpha	18.762	6.7701	4	11	4	417.887	986.785	99.1693	288.745	674.127	72.6276	482.56	1442.4	109.944	317.308	966.333	70.4532	469.459	1388.96	123.826	410.097	1167.35	106.491
High	P13640	MT1G	Metallothionein-1G	18.726	33.871	3	11	3	5844.77	3979.37	3270.02	3822.49	2584.17	2138.55	7586.25	5236.9	4453.49	5005.31	3521.33	2938.44	5898.07	4202.71	3314.03	5028.7	3617.62	2812.5
High	Q9H773	DCTPP1	dCTP pyrophosphatase 1	18.696	31.1765	4	11	4	1001.52		283.368	649.248		204.142	1203.01		400.619	798.946		290.476	1123.53		405.256	993.811		337.312
High	P41252	IARS	Isoleucine--tRNA ligase, cytoplasmic	18.691	5.46751	6	9	6	460.85	715.972		315.773	489.322		454.239	998.798		318.503	660.621		718.413	1055.31		633.383	893.035
High	P22792	CPN2	Carboxypeptidase N subunit 2	18.687	7.88991	4	8	4	721.626	557.631	336.321	464.904	362.862	226.127	929.164	767.717	395.498	627.843	518.676	261.87	987.773	781.253	418.415	900.572	634.991	345.733
High	P04155	TFF1	Trefoil factor 1	18.673	54.7619	3	31	3	3550.08	3507.03	138.268	2398.47	2394.57	93.7484	3625.29	3768.52	164.264	2425.82	2524.43	110.665	3066.55	3145.7	145.232	2607.59	2714.46	123.787
High	P62745	RHOB	Rho-related GTP-binding protein RhoB	18.626	40.8163	4	12	2	19.9268	49.5219		15.5127	34.368		18.7163	55.4501		12.3497	41.2006		20.7662	61.3922		16.1866	47.1446
High	P01116-2	KRAS	Isoform 2B of GTPase KRas	18.625	26.5957	4	12	4	997.721	313.996	345.906	658.575	200.435	239.946	1269.87	390.819	468.493	837.389	256.234	313.852	1163.51	366.431	453.765	999.909	309.986	400.971
High	P15309-2	ACPP	Isoform 2 of Prostatic acid phosphatase	18.623	14.3541	5	14	5	1088.49	1145.99	573.853	771.065	794.726	386.85	1137.63	1152.39	573.919	754.228	793.159	387.574	1062.56	1093.3	481.359	927.18	915.773	429.314
High	O00303	EIF3F	Eukaryotic translation initiation factor 3 subunit F	18.603	15.4062	5	16	5	1137.9	430.765	1080.8	747.178	277.785	703.82	1336.74	620.624	1474.06	919.057	404.387	1048.3	1335.64	677.01	1543.25	1126.08	578.668	1316.74
High	P16298-4	PPP3CB	Isoform 4 of Serine/threonine-protein phosphatase 2B catalytic subunit beta isoform	18.588	13.3333	5	11	1			203.748			149.888			189.164			117.531			159.078			155.933
High	Q9HDC9	APMAP	Adipocyte plasma membrane-associated protein	18.559	11.0577	6	14	6	1164.51	1355.78	532.382	795.714	911.95	373.031	1484.99	1954.09	680.851	947.142	1321.71	447.893	1397.1	1813.95	670.288	1187.05	1516.87	556.451
High	Q03169	TNFAIP2	Tumor necrosis factor alpha-induced protein 2	18.548	10.2446	5	11	5	426.64		714.208	280.085		476.123	586.73		918.511	401.664		633.425	567.889		881.705	453.002		760.469
High	Q6P531	GGT6	Glutathione hydrolase 6	18.53	15.6187	4	7	4	29.487	54.5707	971.384	22.8407	35.9665	610.464	34.1079	58.0022	876.742	21.7116	38.0024	558.395	29.5288	50.1992	854.603	25.1668	43.1811	739.37
High	Q9UJJ9	GNPTG	N-acetylglucosamine-1-phosphotransferase subunit gamma	18.527	20.6557	4	12	4	377.572	1066.71	1179.31	241.065	702.811	775.27	359.673	997.87	1103.06	234.744	627.792	666.445	322.896	733.993	827.206	317.966	630.924	714.83
High	P23083	IGHV1-2	Immunoglobulin heavy variable 1-2	18.489	26.4957	3	19	1	2286.63	514.125	467.756	1547.84	346.61	323.33	1927.78	396.271	378.831	1300.9	274.765	261.135	1903.53	367.675	439.527	1656.46	332.619	389.471
High	P36980	CFHR2	Complement factor H-related protein 2	18.473	12.2222	3	8	1	313.3	205.285		219.842	139.248		402.277	255.094		266.614	176.09		353.505	227.479		303.221	201.303
High	Q9UL18	AGO1	Protein argonaute-1	18.468	7.81797	5	8	4	992.423	166.935	179.169	690.171	91.2927	127.903	1148.83	185.955	209.145	764.785	115.136	142.296	1031.59	172.531	202.383	1010.11	147.692	179.749
High	Q9Y446-2	PKP3	Isoform PKP3b of Plakophilin-3	18.427	6.15764	5	7	5	1275.89		989.415	847.867		617.452	1982.32		1128.56	1284.27		723.739	2083.34		1268.89	1715.44		1030.05
High	P09238	MMP10	Stromelysin-2	18.405	12.395	7	12	5	891.061	658.286	444.981	614.987	471.116	326.628	577.495	484.898	371.601	406.146	360.082	252.716	620.464	514.089	311.184	496.573	440.468	274.558
High	Q8IYB5	SMAP1	Stromal membrane-associated protein 1	18.396	11.1349	5	11	5	1465.48	1404.98	887.399	983.389	960.616	605.047	1963.24	1878.11	1085.49	1297.32	1270.54	697.912	2039.53	1860.65	1014.86	1738.5	1633.37	855.097
High	Q15417	CNN3	Calponin-3	18.39	16.7173	5	8	4	1081.34	254.592	486.546	688.172	165.712	323.801	1840.6	351.725	581.449	1177.3	217.761	406.536	1623.72	305.152	609.308	1379.63	250.429	526.025
High	P51570-2	GALK1	Isoform 2 of Galactokinase	18.381	12.0853	5	8	5	388.054	980.124		292.076	674.571		480.836	902.05		292.807	616.598		450.254	859.378		439.698	755.147
High	P09382	LGALS1	Galectin-1	18.369	45.9259	6	12	6	1139.51	651.519	1398.33	783.723	414.547	923.037	1733.84	880.938	2011.53	1135.97	578.596	1299.71	1563.1	690.351	1660.99	1299.36	599.529	1373.52
High	P60228	EIF3E	Eukaryotic translation initiation factor 3 subunit E	18.356	15.5056	6	9	6	476.054	769.576	278.528	336.044	526.975	167.004	580.574	919.335	272.903	387.82	633.436	190.845	822.364	1135.25	373.637	703.894	998.589	334.686
High	Q6UXB8	PI16	Peptidase inhibitor 16	18.322	10.1512	5	14	5	2565.26	1899.34	144.626	1706.77	1271.53	99.3231	3249.86	2574.6	175.007	2148.15	1672.39	113.935	3657.25	2845.18	179.208	3276.67	2437.33	147.059
High	Q9HD89	RETN	Resistin	18.321	48.1481	4	10	4	837.04	873.776	652.05	564.357	573.776	433.096	1888.5	2377.63	1272.64	1239.55	1592.62	853.693	993.895	1360.69	979.509	896.802	1142.84	832.911
High	Q9P016	THYN1	Thymocyte nuclear protein 1	18.284	23.1111	5	10	5	1120.16	1219.14	651.765	774.491	803.518	442.204	1734.58	1683.57	1068.42	1153.1	1118.25	704.042	1663.21	1580.26	1083.89	1525.53	1390.03	926
High	O00244	ATOX1	Copper transport protein ATOX1	18.272	47.0588	4	13	4	1414.57	2454.29	1164.5	962.928	1580.3	797.254	2051.28	2916.35	1485.4	1350	1889.11	949.811	1590.95	2622	1320.74	1393.93	2226.02	1137.81
High	P16070	CD44	CD44 antigen	18.268	6.73854	5	15	5	1654.27	1215.49	331.671	1140.51	842.237	204.221	2022.34	1471.75	372.706	1314.65	985.993	244.952	1876.4	1365.78	375.699	1577.08	1205.42	337.674
High	O43447	PPIH	Peptidyl-prolyl cis-trans isomerase H	18.261	24.2938	5	13	5	1174.53	1850.68	326.262	796.571	1230.05	219.689	1479.2	2705.57	443.693	1014.47	1852.43	267.837	1158.94	2210.91	344.375	1010.88	1868.57	291.401
High	P13688	CEACAM1	Carcinoembryonic antigen-related cell adhesion molecule 1	18.232	11.9772	4	15	3	147.09	212.912	350.841	114.965	145.198	240.652	172.51	295.579	440.078	122.8	197.067	299.794	156.046	270.216	402.703	136.921	229.778	347.092
High	P06312	IGKV4-1	Immunoglobulin kappa variable 4-1	18.216	22.314	2	12	2	3492.14	1474.7	1220.02	2393.8	1001.91	842.166	3408.58	1183.59	1104.86	2373.23	822.225	794.274	3373.48	1021.96	1059.64	3042.19	897.103	958.237
High	Q86UD1	OAF	Out at first protein homolog	18.206	21.6117	5	6	5	465.688	1499.73		324.91	1021.18		628.35	1541.23		431.243	1007.91		549.403	1224.57		395.019	1009.96
High	Q15126	PMVK	Phosphomevalonate kinase	18.201	25.5208	4	8	4	1077.2	797.506	722.275	725.86	542.605	458.614	1413.2	1154.36	1000.24	909.695	760.8	651.488	1282.7	1018.68	903.505	1109.56	844.952	740.909
High	Q00765	REEP5	Receptor expression-enhancing protein 5	18.199	11.6402	4	12	4	2348.14	2255.88	1323.08	1601.04	1484.48	859.596	3249.86	3316.45	2184.02	2231.31	2224.83	1478.45	3583.78	4112.94	2597.1	2982.98	3420.28	2166.31
High	Q92804	TAF15	TATA-binding protein-associated factor 2N	18.196	5.23649	4	11	2	1030.09	782.037	662.963	718.056	506.639	448.092	1610.21	1229.88	1012.79	1051.82	773.123	686.878	1547.74	1182.39	967.332	1378.41	993.999	805.021
High	Q9Y5K8	ATP6V1D	V-type proton ATPase subunit D	18.118	24.2915	6	11	6	1722.23	342.786	801.61	1101.11	222.104	529.514	2518.32	473.878	1176.96	1733.44	313.237	766.158	2664.19	442.748	1135.54	2254.37	369.334	957.875
High	P29034	S100A2	Protein S100-A2	18.087	27.551	5	12	5	2714.19	1391.23	957.434	1830.97	860.531	624.597	3776.13	1861.64	1269.53	2386.48	1148.91	856.309	3992.75	2113.45	1420.9	3221.13	1766.88	1188.88
High	Q96IY4	CPB2	Carboxypeptidase B2	18.083	14.8936	6	11	6	1443.71	1230.1	553.165	978.345	800.676	369.969	1962.5	1445.07	647.114	1279.59	937.267	425.253	1729.35	1304.27	618.441	1483.84	1107.48	516.336
High	P50914	RPL14	60S ribosomal protein L14	18.056	24.6512	5	14	5	3219.15	865.827	2616.17	2019.88	575.996	1650.18	3694.25	937.432	2825.42	2457.29	616.88	1896.19	5637.59	1207.83	4719.42	4747.54	1052.83	4017.14
High	Q8WXH0-2	SYNE2	Isoform 2 of Nesprin-2	18.039	0.984508	6	6	6	148.472	507.68	460.639	109.35	328.583	320.503	181.129	580.37	547.813	132.162	377.954	384.959	164.929	1231.8	632.385	154.992	1010.69	550.565
High	Q9ULC6	PADI1	Protein-arginine deiminase type-1	18.019	9.35143	6	9	6	1900.65		273.878	1359.5		179.096	3728.48		288.867	1753.56		185.614	3172.54		380.118	3139.75		344.466
High	P98179	RBM3	RNA-binding protein 3	18.009	27.3885	3	12	3	1174.64	473.519	630.318	798.094	333.644	450.919	1581.89	544.525	855.255	997.437	376.167	546.544	1370.69	499.73	794.31	1206.56	434.731	686.577
High	Q9Y5Y2	NUBP2	Cytosolic Fe-S cluster assembly factor NUBP2	17.983	25.8303	4	10	4	721.856	697.495	201.565	505.161	485.059	131.122	964.134	910.519	195.791	671.963	585.933	133.959	1167.59	1036.43	192.956	989.154	943.621	175.312
High	P42025	ACTR1B	Beta-centractin	17.95	14.0957	6	13	2		151.573			98.2195			298.247			116.453			229.401			168.761
High	Q8TAX7	MUC7	Mucin-7	17.926	10.3448	3	9	3	590.317	750.133		433.403	517.384		1177.4	2257.21		829.023	1524.42		643.391	652.815		537.704	631.654
High	P23193	TCEA1	Transcription elongation factor A protein 1	17.912	16.2791	5	6	5	322.86	319.582	187.14	246.87	259.314	127.746	523.071	553.457	270.694	314.818	336.095	169.84	457.336	485.259	223.495	398.566	422.424	198.946
High	A0A0C4DH33	IGHV1-24	Immunoglobulin heavy variable 1-24	17.894	40.1709	3	12	2	83.2778	91.4167	156.773	52.9144	59.6777	95.1617	94.8127	105.564	184.345	73.1022	62.7416	132.897	193.618	66.593	262.282	148.562	78.1223	223.486
High	P14927	UQCRB	Cytochrome b-c1 complex subunit 7	17.889	34.2342	3	8	3	300.169	240.842	825.904	188.151	156.388	538.857	360.904	301.263	1038.7	239.923	204.216	691.046	410.642	413.012	1132.01	353.111	360.051	1008.95
High	P24592	IGFBP6	Insulin-like growth factor-binding protein 6	17.881	27.9167	4	5	4	1023.06		315.539	700.069		233.822	1083.33		374.312	737.396		246.831	1178.15		357.14	1003.35		307.429
High	Q9UI12	ATP6V1H	V-type proton ATPase subunit H	17.87	8.48861	4	9	4	643.647	581.586	945.382	428.264	404.867	687.41	838.169	696.955	1273.85	516.098	479.827	839.145	935.798	688.769	1257.6	818.974	595.878	1071.43
High	Q8NFU3-4	TSTD1	Isoform 4 of Thiosulfate:glutathione sulfurtransferase	17.852	36.0656	4	19	4	2544.29	1896.98	819.356	1783.39	1311.31	470.548	3224	2297.35	781.357	2057.32	1495.45	565.097	2347.18	1731.98	623.645	2038.51	1440.73	516.065
High	P31930	UQCRC1	Cytochrome b-c1 complex subunit 1, mitochondrial	17.848	10.8333	4	7	4	1196.18	446.771	687.447	779.535	286.222	479.735	1447.8	523.876	664.786	902.225	361.305	450.753	1443.79	824.555	869.332	1183.06	709.359	741.996
High	P61289-2	PSME3	Isoform 2 of Proteasome activator complex subunit 3	17.819	22.4719	5	8	5	948.077	370.179	332.336	622.981	265.797	223.85	1185.4	526.544	473.513	800.938	331.58	316.958	1150.66	486.389	531.93	974.963	435.148	470.878
High	P05204	HMGN2	Non-histone chromosomal protein HMG-17	17.767	38.8889	3	15	3	7666.74	2099.58	4281.45	5442.47	1345.77	2712.5	14545.5	4032.31	7081.51	9176.22	2720.18	5001.2	12759	3444.3	6775.55	10133.7	2973.65	5491.89
High	Q6IA69	NADSYN1	Glutamine-dependent NAD(+) synthetase	17.729	5.80737	4	6	4	526.62	296.594	464.15	375.825	202.211	317.755	630.443	316.112	583.959	425.965	211.647	387.247	738.579	351.846	749.14	630.5	305.71	623.008
High	O95295	SNAPIN	SNARE-associated protein Snapin	17.689	24.2647	3	7	3	623.489	494.037	394.874	430.262	315.528	255.885	920.299	787.438	500.623	550.558	498.828	340.578	847.812	771.982	406.926	690.257	815.747	347.001
High	Q04446	GBE1	1,4-alpha-glucan-branching enzyme	17.64	9.97151	6	11	6	1754.94	314.856	1401.85	1151.55	210.914	995.665	1095.76	437.337	1260.19	712.1	288.404	927.089	1109.01	609.287	1829.79	1005.56	515.253	1603.16
High	Q9BWS9	CHID1	Chitinase domain-containing protein 1	17.637	16.5394	7	13	7	4318.47	2965.83	2023.43	3112.53	2286.58	1371.99	5078.02	3703.56	2368.17	3543.37	2431.68	1457.86	4033.08	2792.5	1879.38	3393.3	2221.01	1535.61
High	Q92696	RABGGTA	Geranylgeranyl transferase type-2 subunit alpha	17.637	10.7584	5	10	5	477.897	837.252	306.808	290.173	548.466	203.514	626.626	1049.38	415.479	373.977	653.095	259.663	803.399	1091.38	484.01	680.39	905.864	399.16
High	P61966	AP1S1	AP-1 complex subunit sigma-1A	17.622	22.1519	3	11	3	484.578	1181.11	345.432	331.667	791.529	223.222	643.002	1517.11	543.998	429.052	970.19	339.843	565.488	1482.91	529.082	501.34	1281.35	446.882
High	P14678-3	SNRPB	Isoform SM-B1 of Small nuclear ribonucleoprotein-associated proteins B and B'	17.616	15.2249	5	17	5	2720.98	1691.69	1083.36	1871.32	1115.85	745.434	4294.03	2591.65	1422.85	2993.61	1688.19	941.964	4034.88	2427.54	1367.29	3553.95	2038.38	1164.16
High	Q9UJC5	SH3BGRL2	SH3 domain-binding glutamic acid-rich-like protein 2	17.586	40.1869	3	9	3	366.745	777.74	517.768	240.399	537.454	353.637	431.582	955.412	636.672	295.994	649.991	424.272	399.839	770.512	479.886	338.033	647.925	399.613
High	P55209	NAP1L1	Nucleosome assembly protein 1-like 1	17.581	11.509	4	17	3	680.045	119.884	209.157	427.407	84.0106	150.83	1015.97	142.685	236.154	626.15	103.284	150.959	1284.38	141.44	279.86	1075.3	113.689	229.915
High	Q00325	SLC25A3	Phosphate carrier protein, mitochondrial	17.562	14.6409	5	11	5	984.706	936.296	982.677	498.309	491.808	458.143	703.215	843.7	839.994	593.582	665.606	697.258	1441.75	1478.05	1428.86	1365.33	1370.63	1349.88
High	Q14444	CAPRIN1	Caprin-1	17.54	7.61636	6	11	6	1921.49	1263.61	959.142	1406.8	818.437	655.532	2628.77	1552.14	1356.38	1637.73	1003.21	883.771	3257.05	1937.87	1444.17	2762.8	1662.58	1228.72
High	P60866-2	RPS20	Isoform 2 of 40S ribosomal protein S20	17.514	30.2817	5	13	5	3396.31	1449.13	1503.01	2088.5	952.268	876.085	4011.81	1634.27	1680.29	2536.17	1128.41	932.32	5513.6	2442.69	1739.45	4450.42	2071.02	1360.75
High	Q9BY43-2	CHMP4A	Isoform 2 of Charged multivesicular body protein 4a	17.491	19.2453	5	10	4	466.494	593.51	35.0177	320.151	408.863	18.2943	554.346	758.089	47.5923	396.286	488.105	26.7264	517.474	890.809	39.2785	472.958	771.627	31.8748
High	P10619	CTSA	Lysosomal protective protein	17.459	7.70833	4	9	4	739.71	342.356	845.169	497.928	215.355	605.439	697.55	348.941	833.367	454.947	220.865	551.284	609.301	288.645	740.401	546.241	233.532	628.985
High	Q9H190	SDCBP2	Syntenin-2	17.452	14.3836	4	6	4	916.402	19.7658	314.684	599.76	16.5179	211.366	1707.24	31.3212	342.082	1120.64	18.3427	224.519	1513.41	23.5167	327.779	1276.74	27.953	272.385
High	P09341	CXCL1	Growth-regulated alpha protein	17.45	27.1028	4	7	4	827.019	707.163	441.469	571.304	502.554	294.829	868.09	888.13	422.105	558.226	583.393	265.793	781.672	786.453	364.799	662.43	663.153	307.339
High	Q9H173	SIL1	Nucleotide exchange factor SIL1	17.447	13.449	6	11	6	1537.24	2067.99	200.901	1071.14	1432.89	128.139	1207.82	1616.75	170.69	819.263	1088.05	110.42	1111.41	1483.7	149.062	978.289	1285.52	125.326
High	Q53H82	LACTB2	Endoribonuclease LACTB2	17.437	18.0556	5	9	5	1782.01	643.354	1455.94	1138.61	431.331	1015.53	2204.83	768.761	1815.74	1467.72	499.863	1214.87	2061.61	682.889	1639.39	1755.91	600.154	1344.81
High	Q7L5N1	COPS6	COP9 signalosome complex subunit 6	17.429	12.844	4	12	4	1120.39	1120.63	419.927	767.83	773.767	287.056	1711.06	1783.34	533.756	1151.21	1118.06	364.362	1078.76	1406.71	576.413	905.672	1243.18	475.768
High	P17301	ITGA2	Integrin alpha-2	17.405	5.24979	4	10	4	517.52	331.721	450.2	339.471	206.563	303.78	631.428	396.271	568.296	443.195	256.798	383.161	707.13	457.106	611.567	586.597	395.096	494.966
High	O00442-2	RTCA	Isoform 2 of RNA 3'-terminal phosphate cyclase	17.369	18.4697	5	8	5	448.871	227.521	159.24	269.901	156.388	104.584	384.422	270.174	215.169	280.059	191.329	148.017	432.849	284.914	223.986	440.363	255.019	188.351
High	Q8NHP8	PLBD2	Putative phospholipase B-like 2	17.32	10.017	5	11	5	944.276	1426.9	1021.59	641.444	1011.32	704.213	720.084	892.77	878.349	485.124	628.544	603.184	717.933	956.837	886.32	612.429	782.788	763.366
High	Q16890	TPD52L1	Tumor protein D53	17.293	22.0588	4	8	4	182.451	760.445	691.148	120.866	504.241	469.527	211.174	894.162	830.756	153.076	587.438	538.779	235.39	892.618	911.36	193.019	764.952	757.933
High	P14317	HCLS1	Hematopoietic lineage cell-specific protein	17.291	10.2881	5	9	5	986.894	1338.92	844.979	648.487	920.031	575.289	1487.57	2125.67	1227.76	959.093	1450.96	837.592	1135.66	1835.77	971.162	925.406	1531.99	839.341
High	P32969	RPL9	60S ribosomal protein L9	17.269	26.5625	4	6	4	305.352	199.806		164.929	133.653		309.927	238.621		265.817	172.14		583.613	360.326		535.82	286.414
High	Q9HBL8	NMRAL1	NmrA-like family domain-containing protein 1	17.235	18.3946	6	11	6	1117.63	573.744	806.165	760.406	405.577	571.206	1506.78	820.267	1058.78	980.506	523.097	705.349	1042.39	593.571	796.471	895.139	492.41	672.903
High	Q96RF0	SNX18	Sorting nexin-18	17.235	8.75796	4	10	4	650.673	600.17	990.649	466.237	413.037	666.603	820.807	873.165	1303.57	557.828	578.408	922.267	674.12	856.891	1283.62	608.327	696.947	1088.82
High	P15586	GNS	N-acetylglucosamine-6-sulfatase	17.223	10.3261	6	17	6	2193.9	1610.16	2365.54	1429.45	1102.44	1566.01	2453.92	1977.76	2655.83	1612.53	1310.52	1758.8	2247.31	1716.72	2385.88	1861.34	1488.08	1976.78
High	Q96GG9	DCUN1D1	DCN1-like protein 1	17.169	15.444	4	10	4	981.135	60.1567	492.24	654.673	42.7157	363.766	1328.98	95.4716	457.85	895.254	65.3754	309.602	1013.7	81.404	414.192	899.131	79.8954	330.158
High	P06280	GLA	Alpha-galactosidase A	17.122	11.1888	3	6	3	147.435	841.979	115.017	96.3118	599.352	74.9045	140.988	890.914	110.245	95.9093	605.875	75.0302	117.395	753.44	90.0461	101.776	669.098	88.1086
High	Q13951-2	CBFB	Isoform 2 of Core-binding factor subunit beta	17.108	17.6471	3	6	3	1056	1282.52	418.788	610.609	857.156	288.626	1303.98	1364.21	665.288	806.117	940.371	441.191	1186.67	1211	649.962	974.52	991.287	548.483
High	P40763	STAT3	Signal transducer and activator of transcription 3	17.105	8.05195	4	5	4	623.95	23.7404	211.245	430.262	16.3403	145.726	634.999	26.217	230.632	407.64	18.6249	159.378	600.899	33.24	287.715	530.609	30.2476	256.81
High	P37108	SRP14	Signal recognition particle 14 kDa protein	17.022	23.5294	4	8	4	1597.48	1431.73	890.056	1248.82	998.713	578.272	3323.62	2718.45	1132.68	1503.87	1503.63	719.08	2533.23	2418.94	1015.06	2458.25	2108.78	859.353
High	Q9Y295	DRG1	Developmentally-regulated GTP-binding protein 1	17.017	11.1717	4	8	4	61.2777	568.051	37.0105	41.2085	394.033	27.5592	82.2531	837.204	63.9584	53.6813	557.619	40.5392	82.1044	1033.38	62.0601	66.0767	887.403	50.1667
High	O43143	DHX15	Pre-mRNA-splicing factor ATP-dependent RNA helicase DHX15	16.993	5.91195	6	10	6	455.321	659.79	946.711	339.28	460.016	620.671	735.599	905.299	1363.31	449.469	599.196	896.521	862.936	1048.19	1404.99	728.174	876.242	1188.52
High	Q969T9	WBP2	WW domain-binding protein 2	16.968	13.41	4	9	4	1323.35	1135.99	1129.58	924.574	793.749	808.639	1732.12	1391.59	1253.97	1154.6	949.119	811.601	1564.3	1151.75	1054.04	1311	1007.04	910.787
High	Q9BZV1	UBXN6	UBX domain-containing protein 6	16.953	15.1927	5	8	5	546.201	365.774	23.44	366.594	278.141	17.1166	536.738	517.264	29.0172	378.06	355.097	18.635	507.391	564.401	27.2986	423.622	455.905	22.3667
High	P01717	IGLV3-25	Immunoglobulin lambda variable 3-25	16.93	26.7857	2	7	1
High	Q8TBF2-3	PRXL2B	Isoform 3 of Prostamide/prostaglandin F synthase	16.917	27.7778	5	16	5	841.187	630.249	735.276	548.178	441.81	523.233	1121.01	942.42	940.399	725.644	593.458	620.266	993.295	816.415	890.445	880.837	725.108	755.035
High	O00178	GTPBP1	GTP-binding protein 1	16.894	9.41704	5	10	5	105.739	89.1608	158.766	80.4184	57.5463	107.332	113.406	101.736	228.322	70.712	66.7864	151.45	114.394	101.529	242.741	106.543	85.6321	192.788
High	Q13188-2	STK3	Isoform 2 of Serine/threonine-protein kinase 3	16.869	10.0193	5	7	3	217.006	664.087	841.658	122.483	460.815	563.433	261.289	911.795	1103.46	166.323	576.62	763.87	198.539	717.938	891.819	189.693	632.175	796.328
High	Q96K17	BTF3L4	Transcription factor BTF3 homolog 4	16.864	46.2025	5	7	5	2608.68	486.947	333.19	1665.38	345.545	239.161	3522.6	496.383	397.004	2260.69	335.061	263.423	3639.72	522.003	373.146	3079.99	450.272	324.816
High	Q9Y6X5	ENPP4	Bis(5'-adenosyl)-triphosphatase ENPP4	16.86	12.362	5	13	5	432.284	1624.45	516.439	284.082	1112.92	346.963	405.724	1784.15	620.306	279.462	1221.34	420.839	377.512	1698.63	553.238	297.899	1421.74	513.801
High	Q96KN1	FAM84B	Protein FAM84B	16.859	19.6774	4	9	4	759.061	220.754	223.676	501.259	163.492	153.499	819.822	229.689	255.432	493.092	159.158	172.455	871.219	270.329	296.258	694.359	234.471	242.502
High	Q13057-2	COASY	Isoform 2 of Bifunctional coenzyme A synthase	16.829	11.2985	6	13	6	1685.94	315.071	882.844	1161.07	205.497	577.566	2355.54	428.752	1111.89	1502.18	280.973	795.418	2344.3	384.747	1331.64	1991.06	323.024	1216.77
High	P11717	IGF2R	Cation-independent mannose-6-phosphate receptor	16.792	2.24809	5	9	5	2329.13	377.268	423.059	1602.94	262.422	286.192	1518.11	407.408	384.554	1040.96	271.002	265.139	1454.23	367.562	389.054	1269.09	311.968	344.103
High	Q11201	ST3GAL1	CMP-N-acetylneuraminate-beta-galactosamide-alpha-2,3-sialyltransferase 1	16.782	15.2941	4	4	4	393.698	330.754		294.455	230.274		403.015	369.358		256.356	246.733		358.186	329.46		286.924	302.268
High	Q8N9N7	LRRC57	Leucine-rich repeat-containing protein 57	16.752	16.318	4	7	4	487.688	659.575	94.8988	332.713	471.649	68.2307	631.428	874.093	128.419	446.78	590.918	90.5593	541.481	847.733	118.228	474.067	740.962	88.5614
High	P50454	SERPINH1	Serpin H1	16.737	15.0718	4	9	4	279.09	394.993	179.738	165.976	253.186	105.212	375.434	530.14	223.403	259.144	342.021	155.945	391.076	563.271	268.174	327.723	482.606	213.887
High	Q6P587-3	FAHD1	Isoform 3 of Acylpyruvase FAHD1, mitochondrial	16.73	27.8226	4	8	4		465.892	385.099		310.821	252.351		584.082	444.897		386.514	294.4		605.103	494.222		525.057	423.609
High	P05386	RPLP1	60S acidic ribosomal protein P1	16.703	51.7544	2	14	2	1248.71	992.371	470.129	859.288	679.988	325.843	1475.01	1112.13	554.54	1041.96	764.469	393.377	1476.68	1041.41	541.258	1254.9	918.485	499.131
High	P49908	SELENOP	Selenoprotein P	16.682	12.336	5	12	5	1437.84	1460.3	1681.7	1004.8	1004.84	1160.16	1509	1668.72	1733	985.785	1084.76	1168.85	1238.65	1463.92	1587.64	1092.48	1240.78	1362.47
High	Q14435	GALNT3	Polypeptide N-acetylgalactosaminyltransferase 3	16.639	6.63507	4	9	2	544.358	146.525	326.737	366.594	104.614	226.048	677.357	177.371	392.385	457.437	118.899	275.356	752.504	202.266	445.419	657.995	158.331	368.1
High	Q6EEV4	POLR2M	DNA-directed RNA polymerase II subunit GRINL1A, isoforms 4/5	16.633	42.5676	3	4	3	209.75	60.1567	101.732	148.179	41.6501	67.0529	375.187	70.5307	121.892	256.157	49.2902	85.3285	196.618	55.513	101.535	172.287	55.2801	86.207
[truncated: 1,323 more rows]
