# Supplementary material for: Amplified fluorogenic immunoassay for early diagnosis and monitoring of Alzheimer’s disease from tear fluid
Source: Nat Commun. 2023 Dec 9;14:8153. doi: 10.1038/s41467-023-43995-5 (PMC10710446; doi:10.1038/s41467-023-43995-5)
Supplement: Supplementary file 6 — Source Data [file 41467_2023_43995_MOESM6_ESM.xlsx]

## Sheet: Fig 3d
Magnetization curve using VSM
	Field(G)	MNC (avg.)	AMNC (avg.)
	11962.1	101.134	58.2762
	11882.4	100.723	58.4176
	11802.6	100.385	58.4242
	11722.9	100.125	58.7044
	11643.2	100.082	58.7878
	11563.4	99.6725	59.1941
	11483.7	99.5622	59.152
	11404	99.4656	58.7063
	11324.3	99.3988	58.8752
	11244.5	99.2863	59.1301
	11164.8	99.3854	59.341
	11085.1	99.3374	59.3402
	11005.4	99.2114	59.2804
	10925.7	99.1004	59.5855
	10846	98.9146	59.4772
	10766.3	98.9688	59.3833
	10686.5	98.9266	59.4328
	10606.9	98.8666	59.5095
	10527.1	98.6897	59.4589
	10447.4	98.607	59.3145
	10367.7	98.4983	59.5373
	10288	98.4252	59.607
	10208.3	98.2695	59.5864
	10128.6	98.3446	59.4256
	10048.9	98.3832	59.4265
	9969.21	98.3714	59.5788
	9889.53	98.3642	59.4839
	9809.8	98.2216	59.6124
	9730.12	98.1232	59.4594
	9650.43	98.0616	59.5004
	9570.73	98.0032	59.4195
	9491.04	97.9286	59.415
	9411.32	97.8657	59.4746
	9331.64	97.7562	59.4327
	9251.95	97.6899	59.4348
	9172.27	97.6908	59.567
	9092.57	97.7653	59.7839
	9012.89	97.7629	59.6357
	8933.2	97.7376	59.4928
	8853.5	97.6201	59.6481
	8773.81	97.466	59.6297
	8694.1	97.3972	59.5012
	8614.43	97.4128	59.5429
	8534.73	97.3453	59.4663
	8455.01	97.3535	59.6031
	8375.35	97.4052	59.6039
	8295.66	97.3776	59.4422
	8215.98	97.2293	59.5173
	8136.3	97.1112	59.7152
	8056.59	97.0705	59.8744
	7976.91	97.036	59.8407
	7897.22	96.8915	59.5963
	7817.53	96.7616	59.5454
	7737.85	96.747	59.5737
	7658.14	96.6989	59.5169
	7578.43	96.6762	59.6434
	7498.78	96.6581	59.4918
	7419.08	96.6963	59.5469
	7339.38	96.641	59.6995
	7259.7	96.5973	59.3604
	7180.03	96.5789	59.2357
	7100.33	96.5478	59.3736
	7020.64	96.607	59.3931
	6940.95	96.5255	59.2295
	6861.26	96.3826	59.4144
	6781.58	96.3983	59.3046
	6701.84	96.351	59.4989
	6622.21	96.329	59.321
	6542.52	96.3371	59.3667
	6462.81	96.3082	59.2179
	6383.13	96.328	59.4221
	6303.44	96.2366	59.35
	6223.76	96.0077	59.2847
	6144.07	95.9708	59.1633
	6064.38	95.9222	59.3936
	5984.69	95.9502	59.3137
	5904.96	95.8868	59.3829
	5825.33	95.8563	59.3096
	5745.63	95.8304	59.2373
	5665.94	95.7748	59.0187
	5586.26	95.751	59.1497
	5506.56	95.7608	59.0935
	5426.86	95.7154	59.2835
	5347.21	95.5656	59.1479
	5267.51	95.514	59.1185
	5187.81	95.463	59.3201
	5108.14	95.4038	59.1282
	5028.4	95.3599	59.1
	4948.73	95.3259	58.9051
	4869.04	95.2599	59.0157
	4789.38	95.1356	58.8304
	4709.67	95.0507	58.9257
	4629.98	94.9961	58.9105
	4550.31	94.907	58.9791
	4470.62	94.8376	59.1153
	4390.92	94.8117	58.88
	4311.23	94.7623	58.5495
	4231.54	94.7003	58.693
	4151.84	94.6368	58.6605
	4072.16	94.5523	58.6846
	3992.48	94.4568	58.4267
	3912.79	94.393	58.3331
	3833.13	94.2268	58.516
	3753.42	94.0728	58.0326
	3673.73	93.8957	58.287
	3594.04	93.8002	58.3123
	3514.35	93.6987	58.2149
	3434.66	93.606	57.9952
	3354.99	93.5004	57.9781
	3275.28	93.3814	58.0092
	3195.57	93.2803	57.8834
	3115.9	93.1643	57.9435
	3036.19	93.0273	58.0239
	2956.55	92.8842	57.6692
	2876.84	92.7334	57.6348
	2797.19	92.5994	57.4459
	2717.46	92.5233	57.3889
	2637.78	92.4667	57.3813
	2558.09	92.1692	57.1141
	2478.42	92.0255	57.2321
	2398.71	91.8229	57.2142
	2318.99	91.5459	56.925
	2239.35	91.4642	56.9563
	2159.68	91.3159	56.5987
	2079.98	91.0232	55.9605
	2000.3	90.6991	55.6595
	1920.61	90.398	55.7677
	1840.92	90.2049	55.3248
	1761.21	89.9525	54.8998
	1681.54	89.5523	54.982
	1601.84	89.176	54.3079
	1522.14	88.7085	54.1599
	1442.46	88.2579	53.618
	1362.8	87.7825	53.0789
	1283.09	87.1682	52.6574
	1203.41	86.7048	52.6156
	1123.75	86.0482	52.468
	1044.04	84.969	51.5729
	964.331	83.7164	50.9055
	884.637	82.5909	49.6859
	804.915	81.2638	48.7352
	725.195	79.6529	47.2582
	645.475	77.6219	45.2514
	565.75	74.806	42.4639
	486.061	71.1573	38.7115
	406.328	66.4678	35.8245
	326.62	60.2723	32.3109
	246.89	52.641	27.9165
	167.159	43.2583	22.1733
	87.4526	32.6225	15.5662
	7.69768	20.0978	8.16864
	-72.0171	4.79979	1.00711
	-151.764	-12.7181	-1.35109
	-231.51	-27.7009	-8.86492
	-311.263	-39.7758	-16.1305
	-390.943	-49.3731	-22.7595
	-470.683	-57.128	-28.134
	-550.414	-63.1933	-32.8622
	-630.131	-68.0964	-36.7118
	-709.871	-71.8916	-40.0642
	-789.588	-74.9073	-42.632
	-869.308	-77.2144	-44.4496
	-949.048	-79.0805	-46.1292
	-1028.76	-80.6432	-47.5864
	-1108.47	-81.9323	-48.8589
	-1188.22	-82.9824	-49.5992
	-1267.89	-83.8791	-50.6078
	-1347.6	-84.64	-51.1738
	-1427.32	-85.3262	-51.7983
	-1507.02	-85.9498	-52.1964
	-1586.73	-86.5468	-52.4947
	-1666.44	-87.0694	-52.89
	-1746.16	-87.5588	-53.2517
	-1825.88	-87.9392	-53.6502
	-1905.58	-88.3123	-53.8354
	-1985.33	-88.6306	-54.0703
	-2065.03	-88.9285	-54.224
	-2144.7	-89.2065	-54.478
	-2224.37	-89.4973	-54.3942
	-2304.07	-89.7141	-54.6135
	-2383.75	-89.9493	-54.9171
	-2463.45	-90.1507	-55.0562
	-2543.13	-90.3829	-54.905
	-2622.81	-90.5774	-55.2609
	-2702.5	-90.756	-55.4305
	-2782.18	-90.9471	-55.6145
	-2861.89	-91.0676	-55.4727
	-2941.59	-91.2833	-55.6873
	-3021.25	-91.4271	-55.8741
	-3100.95	-91.6087	-56.0654
	-3180.61	-91.7289	-55.9475
	-3260.31	-91.8453	-55.8018
	-3339.99	-91.9917	-56.0363
	-3419.68	-92.0946	-56.1461
	-3499.37	-92.2279	-56.2412
	-3579.07	-92.368	-56.4382
	-3658.75	-92.4641	-56.32
	-3738.42	-92.5654	-56.3435
	-3818.16	-92.6552	-56.7263
	-3897.8	-92.7615	-56.7093
	-3977.48	-92.8428	-56.6152
	-4057.17	-92.9213	-56.5355
	-4136.86	-93.0293	-56.604
	-4216.56	-93.0904	-56.7576
	-4296.24	-93.1976	-57.0136
	-4375.91	-93.2625	-56.9754
	-4455.62	-93.353	-56.9366
	-4535.3	-93.4362	-56.7474
	-4615.02	-93.506	-56.9507
	-4694.68	-93.5984	-56.88
	-4774.36	-93.6802	-56.9807
	-4854.06	-93.7784	-57.0421
	-4933.73	-93.8341	-57.0209
	-5013.41	-93.8764	-57.1128
	-5093.11	-93.9256	-57.2331
	-5172.79	-94.0033	-57.316
	-5252.49	-94.0516	-57.328
	-5332.17	-94.1031	-57.4966
	-5411.85	-94.1488	-57.4293
	-5491.55	-94.1986	-57.4207
	-5571.25	-94.2522	-57.4873
	-5650.91	-94.2902	-57.4289
	-5730.61	-94.3523	-57.432
	-5810.3	-94.3872	-57.5499
	-5889.97	-94.4414	-57.5676
	-5969.66	-94.5459	-57.5633
	-6049.35	-94.5476	-57.6076
	-6129.03	-94.5997	-57.6872
	-6208.71	-94.6286	-57.3842
	-6288.4	-94.7196	-57.4465
	-6368.09	-94.7386	-57.426
	-6447.82	-94.8109	-57.359
	-6527.47	-94.8368	-57.4339
	-6607.15	-94.9056	-57.5239
	-6686.84	-94.9426	-57.5005
	-6766.53	-95.0597	-57.4124
	-6846.22	-94.9894	-57.4284
	-6925.9	-95.0457	-57.7968
	-7005.6	-95.0984	-57.7191
	-7085.27	-95.1658	-57.603
	-7164.95	-95.17	-57.7208
	-7244.67	-95.1775	-57.5735
	-7324.34	-95.3012	-57.859
	-7404.02	-95.3296	-57.71
	-7483.71	-95.3609	-57.4225
	-7563.39	-95.3745	-57.5645
	-7643.1	-95.4242	-57.4874
	-7722.75	-95.4676	-57.4369
	-7802.44	-95.5092	-57.4222
	-7882.13	-95.5196	-57.6899
	-7961.8	-95.5802	-57.7494
	-8041.51	-95.6311	-57.6862
	-8121.2	-95.6559	-57.4397
	-8200.92	-95.6449	-57.6771
	-8280.57	-95.7339	-57.6912
	-8360.26	-95.7226	-57.6173
	-8439.92	-95.7691	-57.6451
	-8519.63	-95.7971	-57.4947
	-8599.31	-95.8182	-57.6573
	-8678.99	-95.851	-57.7333
	-8758.69	-95.8958	-57.6769
	-8838.36	-95.9231	-57.8062
	-8918.04	-95.9354	-57.8008
	-8997.74	-95.9564	-57.7333
	-9077.44	-96.0096	-57.8645
	-9157.09	-96.0327	-57.5444
	-9236.77	-96.0587	-57.8984
	-9316.46	-96.1016	-57.9398
	-9396.16	-96.1113	-58.0561
	-9475.83	-96.1537	-57.788
	-9555.51	-96.1473	-57.8019
	-9635.19	-96.1748	-57.8297
	-9714.88	-96.2078	-57.7367
	-9794.57	-96.2177	-57.7265
	-9874.25	-96.253	-57.7078
	-9953.93	-96.2693	-57.5254
	-10033.6	-96.312	-57.7587
	-10113.3	-96.3371	-57.8869
	-10192.9	-96.3379	-57.7277
	-10272.6	-96.3757	-57.91
	-10352.3	-96.3974	-57.6796
	-10432	-96.3967	-57.6819
	-10511.7	-96.436	-57.4959
	-10591.4	-96.4473	-57.5063
	-10671	-96.5368	-57.6105
	-10750.7	-96.5048	-57.7316
	-10830.4	-96.5277	-57.9427
	-10910.1	-96.5458	-57.783
	-10989.7	-96.5804	-57.4121
	-11069.4	-96.6003	-57.6067
	-11149.1	-96.6168	-57.5891
	-11228.8	-96.6338	-57.6155
	-11308.4	-96.694	-57.5563
	-11388.1	-96.7237	-57.5652
	-11467.8	-96.7357	-57.8466
	-11547.4	-96.7628	-57.4258
	-11627.1	-96.7668	-57.6216
	-11706.8	-96.7902	-57.5679
	-11786.4	-96.8031	-57.5245
	-11866.1	-96.8335	-57.444
	-11945.8	-96.8346	-57.3298
	-11952.6	-96.8217	-57.4158
	-11872.6	-96.7946	-57.5903
	-11792.5	-96.776	-57.5893
	-11712.3	-96.7464	-57.5008
	-11632.2	-96.7443	-57.5579
	-11552.1	-96.7204	-57.4146
	-11472	-96.7141	-57.3805
	-11391.8	-96.6863	-57.4203
	-11311.7	-96.6761	-57.3945
	-11231.6	-96.672	-57.3289
	-11151.5	-96.6397	-57.3444
	-11071.4	-96.6496	-57.5898
	-10991.3	-96.6212	-57.6093
	-10911.2	-96.6049	-57.6809
	-10831.1	-96.5491	-57.689
	-10751	-96.5513	-57.4491
	-10670.9	-96.5197	-57.3876
	-10590.8	-96.5271	-57.4912
	-10510.7	-96.5032	-57.5601
	-10430.6	-96.4741	-57.4494
	-10350.5	-96.4575	-57.3977
	-10270.4	-96.4355	-57.4123
	-10190.3	-96.3965	-57.5046
	-10110.2	-96.3824	-57.4448
	-10030.1	-96.3518	-57.6547
	-9950.05	-96.343	-57.6469
	-9869.96	-96.2971	-57.6445
	-9789.87	-96.2918	-57.5489
	-9709.77	-96.2428	-57.4242
	-9629.66	-96.2238	-57.499
	-9549.63	-96.2025	-57.5153
	-9469.54	-96.1684	-57.8541
	-9389.46	-96.1725	-57.6049
	-9309.36	-96.1147	-57.4692
	-9229.28	-96.0948	-57.5879
	-9149.2	-96.096	-57.1853
	-9069.12	-96.0624	-57.3149
	-8989.04	-96.0425	-57.3674
	-8908.96	-96.0359	-57.2392
	-8828.87	-95.9937	-57.3172
	-8748.75	-95.9682	-57.3335
	-8668.71	-95.9261	-57.4799
	-8588.63	-95.882	-57.505
	-8508.56	-95.8696	-57.5187
	-8428.46	-95.8309	-57.52
	-8348.39	-95.8248	-57.2858
	-8268.29	-95.7619	-57.4223
	-8188.22	-95.7121	-57.0867
	-8108.15	-95.6892	-57.505
	-8028.08	-95.6484	-57.4391
	-7947.97	-95.6082	-57.5455
	-7867.9	-95.6083	-57.398
	-7787.84	-95.548	-57.3642
	-7707.74	-95.5309	-57.5241
	-7627.67	-95.4862	-57.61
	-7547.6	-95.4744	-57.4026
	-7467.51	-95.4316	-57.2016
	-7387.44	-95.4047	-57.3384
	-7307.36	-95.2889	-57.1723
	-7227.26	-95.3731	-57.0963
	-7147.19	-95.2405	-57.3077
	-7067.1	-95.3318	-57.0709
	-6987.02	-95.2329	-56.9032
	-6906.97	-95.1171	-57.1556
	-6826.89	-95.0869	-57.4074
	-6746.82	-95.0438	-57.2916
	-6666.73	-95.0071	-57.4422
	-6586.63	-94.9497	-57.5516
	-6506.57	-94.9598	-57.434
	-6426.48	-94.9895	-57.2766
	-6346.41	-94.8575	-57.2111
	-6266.31	-94.8692	-57.066
	-6186.22	-94.8273	-56.9811
	-6106.18	-94.8007	-56.9849
	-6026.09	-94.7034	-56.9258
	-5946	-94.6492	-56.8899
	-5865.94	-94.584	-56.9564
	-5785.85	-94.5727	-57.0629
	-5705.77	-94.5158	-57.0603
	-5625.69	-94.4908	-56.9813
	-5545.62	-94.4247	-56.8659
	-5465.53	-94.3585	-56.7272
	-5385.45	-94.2799	-56.8797
	-5308.02	-94.2063	-56.8614
	-5229.31	-94.1455	-56.664
	-5149.21	-94.0816	-56.7603
	-5069.13	-94.0272	-56.834
	-4989.08	-93.9704	-56.7074
	-4908.97	-93.8851	-56.6323
	-4828.89	-93.8164	-56.5328
	-4748.82	-93.7451	-56.6248
	-4668.75	-93.6899	-56.7107
	-4588.68	-93.6386	-56.4518
	-4508.6	-93.5399	-56.4818
	-4428.45	-93.4688	-56.7661
	-4348.42	-93.3936	-56.5683
	-4268.35	-93.3277	-56.5015
	-4188.27	-93.2066	-56.4857
	-4108.2	-93.0899	-56.4384
	-4028.05	-92.9956	-56.4102
	-3947.86	-92.9266	-56.3214
	-3867.68	-92.8062	-56.1761
	-3787.49	-92.7057	-56.1749
	-3707.32	-92.6033	-56.1067
	-3627.15	-92.511	-56.2633
	-3546.92	-92.3972	-56.3115
	-3466.79	-92.2677	-56.0957
	-3386.63	-92.1671	-55.7502
	-3306.46	-92.0173	-55.6932
	-3226.28	-91.9049	-55.6701
	-3146.08	-91.7739	-55.6488
	-3065.92	-91.6334	-55.5823
	-2985.74	-91.4963	-55.5063
	-2905.56	-91.3055	-55.3908
	-2825.4	-91.18	-55.3071
	-2745.21	-90.9787	-55.3659
	-2665	-90.8414	-55.1045
	-2584.86	-90.6209	-54.9967
	-2504.68	-90.4252	-55.1208
	-2424.5	-90.2194	-54.9239
	-2344.32	-90.0183	-54.6998
	-2264.16	-89.738	-54.5741
	-2183.97	-89.5103	-54.3504
	-2103.8	-89.1813	-54.2683
	-2023.6	-88.9009	-54.0208
	-1943.39	-88.5699	-53.8055
	-1863.17	-88.2522	-53.5193
	-1782.89	-87.8944	-53.2699
	-1702.7	-87.4917	-52.7814
	-1622.5	-87.0173	-52.4759
	-1542.26	-86.517	-52.1895
	-1462.03	-85.9535	-51.7155
	-1381.8	-85.3028	-51.3353
	-1301.59	-84.546	-50.6705
	-1221.35	-83.667	-49.9932
	-1141.14	-82.7247	-49.1521
	-1060.92	-81.5877	-48.0231
	-980.67	-80.2063	-47.1645
	-900.381	-78.537	-45.5428
	-820.176	-76.4083	-43.9857
	-739.939	-73.8782	-41.9689
	-659.674	-70.5353	-39.2447
	-579.419	-66.3482	-36.0234
	-499.206	-60.9499	-32.1504
	-418.929	-53.9872	-27.3809
	-338.654	-45.2202	-22.0972
	-258.391	-34.7933	-15.6553
	-178.153	-22.67	-8.86786
	-97.8974	-8.00719	-1.50299
	-17.5881	9.84104	6.50692
	62.6421	25.692
	142.921	38.1618
	223.167	48.3201
	303.42	56.458
	383.672	62.9562
	463.964	68.1022
	544.217	72.0438
	624.49	75.156
	704.744	77.6605
	785.008	79.5389
	865.301	81.1053
	945.514	82.4143
	1025.78	83.5084
	1106.03	84.4066
	1186.28	85.2125
	1266.53	85.9077
	1346.77	86.561
	1427.01	87.0871
	1507.28	87.5849
	1587.52	88.017
	1667.77	88.456
	1748.07	88.8155
	1828.27	89.1755
	1908.49	89.4934
	1988.76	89.7873
	2069.01	90.0318
	2149.23	90.3116
	2229.46	90.5141
	2309.67	90.745
	2389.9	90.9667
	2470.14	91.1606
	2550.35	91.3853
	2630.61	91.5473
	2710.8	91.6889
	2791.03	91.8738
	2871.26	92.0167
	2951.48	92.1695
	3031.7	92.3161
	3111.92	92.4502
	3192.16	92.5732
	3272.37	92.6821
	3352.58	92.8054
	3432.81	92.9205
	3513.08	93.0476
	3593.25	93.1755
	3673.47	93.2859
	3753.69	93.3806
	3833.93	93.4795
	3914.16	93.5852
	3994.39	93.6703
	4074.6	93.7469
	4154.79	93.8513
	4234.97	93.9173
	4315.14	93.9996
	4395.37	94.0614
	4475.49	94.1352
	4555.68	94.2185
	4635.85	94.2817
	4716.02	94.3358
	4796.19	94.4262
	4876.38	94.5149
	4956.54	94.5825
	5036.71	94.6323
	5116.9	94.6826
	5197.08	94.749
	5277.29	94.8041
	5357.42	94.8769
	5437.6	94.9166
	5517.78	94.9671
	5597.94	95.037
	5678.12	95.0957
	5758.3	95.1475
	5838.46	95.1897
	5918.65	95.2416
	5998.82	95.3013
	6078.98	95.3377
	6159.22	95.3768
	6239.35	95.4277
	6319.51	95.4647
	6399.7	95.5206
	6479.87	95.5713
	6560.03	95.5966
	6640.24	95.637
	6720.38	95.6802
	6800.56	95.7083
	6880.74	95.7551
	6960.92	95.7768
	7041.14	95.8148
	7121.26	95.854
	7201.44	95.8974
	7281.6	95.9433
	7361.8	95.9537
	7441.98	96.0026
	7522.14	96.0568
	7602.32	96.0878
	7682.49	96.1304
	7762.67	96.1497
	7842.83	96.1839
	7923.05	96.2074
	8003.2	96.2459
	8083.36	96.282
	8163.54	96.311
	8243.64	96.3357
	8323.7	96.3678
	8403.81	96.4172
	8483.88	96.4493
	8563.96	96.4821
	8644.03	96.4965
	8724.08	96.5075
	8804.19	96.5622
	8884.24	96.571
	8964.3	96.6256
	9044.38	96.6351
	9124.48	96.6623
	9204.53	96.6898
	9284.6	96.7007
	9364.69	96.7228
	9444.76	96.7573
	9524.85	96.7763
	9604.89	96.8008
	9685.01	96.8291
	9765.04	96.8446
	9845.12	96.8701
	9925.19	96.893
	10005.2	96.9102
	10085.3	96.9411
	10165.4	96.9823
	10245.5	97.0047
	10325.5	97.051
	10405.6	97.0765
	10485.7	97.1065
	10565.8	97.1205
	10645.8	97.141
	10725.9	97.1674
	10805.9	97.2093
	10886	97.2096
	10966.1	97.2412
	11046.1	97.2562
	11126.2	97.2968
	11206.3	97.3032
	11286.3	97.3331
	11366.4	97.3509
	11446.5	97.3727
	11526.5	97.3967
	11606.5	97.4035
	11686.6	97.4208
	11766.7	97.4393
	11846.7	97.4437
	11926.8	97.4512

## Sheet: Fig 3g
Fluorescence intensity of PNP before and after lysis
	Wavelength (nm)	PNP + Tx-100 (10 %) (AFT.)			PNP + DW (BEF.)
	500	744492900	741000000	755000000	16959790	16590480	16329390
	505	721047200	709000000	726000000	15187730	14894520	14731300
	510	672636000	658000000	675000000	13579470	13272310	13135080
	515	597808200	584000000	600000000	12244560	12030420	11816100
	520	514973700	504000000	516000000	11697840	11513950	11239330
	525	441619600	431000000	441000000	12689350	12551740	12097730
	530	382004200	373000000	381000000	17518670	17163810	16451820
	535	335136700	328000000	333000000	28891480	28373560	26915260
	540	298493700	293000000	296000000	50102870	49000020	46333530
	545	273812400	270000000	271000000	81726740	80498440	75428130
	550	261670600	257000000	258000000	123000000	121000000	113000000
	555	257165400	253000000	253000000	169000000	166000000	155000000
	560	252569700	248000000	249000000	211000000	208000000	194000000
	565	241223000	239000000	238000000	241000000	237000000	221000000
	570	221759300	220000000	220000000	251000000	247000000	230000000
	575	197311000	196000000	197000000	244000000	240000000	223000000
	580	171112800	169000000	171000000	223000000	220000000	203000000
	585	146896700	145000000	147000000	199000000	196000000	180000000
	590	124705800	123000000	124000000	174000000	171000000	158000000
	595	104721900	103000000	103000000	151000000	149000000	137000000

## Sheet: Fig 4b
SNAFIA test for CAP1 in various solution condition
	Intensity		Log(Conc)	PBS			AVG	Tear			AVG			Tear				PBS
		1000	3	20232350	21204830	21414190	2.09505e+07	16918080	17110720	16937290	1.69887e+07		3.69897	16758960	17063350	17183750	17002020	21496530	21625830	21445560	21522640
		200	2.30103	19369320	19118090	19305970	19264460	15018170	15027840	15074370	1.50401e+07		3	16918080	17110720	16937290		20232350	21204830	21414190
		40	1.60206	15301000	15437730	15173560	1.53041e+07	13705530	14131350	14255060	1.40306e+07		2.30103	15018170	15027840	15074370		19369320	19118090	19305970
		8	0.90309	10658270	10754530	10828220	1.0747e+07	11941560	11570390	12032880	1.18483e+07		1.60206	13705530	14131350	14255060		15301000	15437730	15173560
		1.6	0.20412	9887987	9750014	9793921	9.81064e+06	7060094	7178527	6700666	6.97976e+06		0.90309	11941560	11570390	12032880		10658270	10754530	10828220
		0.32	-0.49485	6306758	6453040	6547994	6.43593e+06	6754172	6655386	6567230	6.65893e+06		0.20412	7060094	7178527	6700666		9887987	9750014	9793921
		0		5463228	5615882	5763926	5.61435e+06	5480312	5603804	5743099	5.60907e+06		-0.49485	6754172	6655386	6567230		6306758	6453040	6547994
						Max	21522640			Max	17002020		-1.19382	5448204	5428836	5476932		5464512	5500653	5577080
						Min	5.61435e+06			Min	5.60907e+06		-1.89279	5251490	5427778	5405366		5125226	5086336	5056514
														5480312	5603804	5743099		5463228	5615882	5763926
	Norm.		Log(Conc)	PBS				Tear
		1000	3	0.918892	0.980022	0.993183		0.992632	1.00954	0.994318
		200	2.30103	0.864642	0.848849	0.860659		0.82587	0.826719	0.830803
		40	1.60206	0.608906	0.617501	0.600895		0.710655	0.748031	0.758889
		8	0.90309	0.317063	0.323113	0.327746		0.555825	0.523246	0.563841
		1.6	0.20412	0.268642	0.259969	0.262729		0.127361	0.137757	0.0958132
		0.32	-0.49485	0.0435253	0.0527206	0.0586894		0.10051	0.0918388	0.084101
		0		-0.00949928	9.65953e-05	0.00940268		-0.0113017	-0.000462362	0.0117641
						1.96602e-17				-2.71773e-17
	Regression line						Blank
				PBS	Serum				PBS	Serum
		a	Slope	0.2711	0.2799			Mean	1.96602e-17	-2.71773e-17
		b	Y-intercept	0.172	0.2037			STD	0.007717	0.00942223
		c	X-intercept	-0.6346	-0.7279
		d	1/slope	3.689	3.573
		eqn	y=ax+b	x=(y-b)/a	PBS	Serum
			LOD	Blank+3*SD	0.023151	0.0282667
				log(x)	-0.549056	-0.626771
				x	0.282452	0.236172	fM
			LOQ	Blank+10*SD	0.07717	0.0942223
				log(x)	-0.349797	-0.391131
				x	0.446892	0.40632	fM

## Sheet: Fig 4c
Comparison for ELISA versus SNAFIA to CAP1 target
	ELISA	Conc.
		7.60801	0.4045	0.4511	0.4006							Bottom	0.06423		역산 식
		7.30698	0.2623	0.2352	0.2308							HillSlope	882.7		x	c*{(a-y)/(y-d)}^(1/b)
		7.00595	0.1581	0.1602	0.1347			blank				LogIC50	7.402
		6.70492	0.1128	0.1044	0.1133			mean	0.0676			Top	1.348
		6.40389	0.1009	0.1025	0.1134			sd	0.0041
		6.10286	0.0979	0.0918	0.095							LOD	blank의 mean + 3*SD	0.0799
		5.80183	0.0934	0.088	0.0851								Log(x)	7.36525
													x	2.31872e+07	fM
	SNAFIA-AF488
		Conc.	Log(Conc.)				Avg	Norm.
		100000	5	546060	519730	546060	537283	1.0285	0.942999	1.0285		Bottom	0.1342		역산 식
		20000	4.30103	521465	546515	586435	551472	0.948633	1.02998	1.15961		HillSlope	0.6794		x	c*{(a-y)/(y-d)}^(1/b)
		4000	3.60206	499515	496575	425880	473990	0.877354	0.867807	0.638238		LogIC50	2.396
		800	2.90309	408010	473675	482500	454728	0.580209	0.793444	0.822101		Top	1.06
		160	2.20412	382250	381870	367795	377305	0.496558	0.495324	0.449618
		32	1.50515	334795	346135	305685	328872	0.342456	0.379281	0.247927		LOD	blank의 mean + 3*SD	0.105005
		6.4	0.80618	291895	290910	279150	287318	0.203147	0.199948	0.16176			Log(x)	#NUM!
		1.28	0.10721	268145	292710	290910	283922	0.126023	0.205793	0.199948			x	#NUM!	fM
		0.256	-0.59176	210415	238730	215615	221587	-0.0614446	0.0305031	-0.0445586
		0		240215	214650	233145	229337	0.0353254	-0.0476922	0.0123669
						max	537283		mean	3.23815e-17
						min	229337		STD	0.0350018
	SNAFIA
		Conc.	Log(Conc.)				Avg
		5000	3.69897	21496530	21625830	21445560	21522640	0.998359	1.00648	0.995156		Bottom	-0.06309		역산 식
		1000	3	20232350	21204830	21414190	2.09505e+07	0.918919	0.980029	0.993185		HillSlope	0.6438		x	c*{(a-y)/(y-d)}^(1/b)
		200	2.30103	19369320	19118090	19305970	19264460	0.864687	0.848899	0.860706		LogEC50	0.3058	2.02209
		40	1.60206	15301000	15437730	15173560	1.53041e+07	0.609036	0.617628	0.601027		Top	1.007
		8	0.90309	10658270	10754530	10828220	1.0747e+07	0.317289	0.323338	0.327968
		1.6	0.20412	9887987	9750014	9793921	9.81064e+06	0.268885	0.260215	0.262974		LOD	blank의 mean + 3*SD	0.0202369
		0.32	-0.49485	6306758	6453040	6547994	6.43593e+06	0.0438422	0.0530345	0.0590014			Log(x)	0.0414399
		0.064	-1.19382	5464512	5500653	5577080	5.51408e+06	-0.00908405	-0.00681297	-0.00201034			x	1.10012	fM
		0.0128	-1.89279	5125226	5086336	5056514	5.08936e+06	-0.0304046	-0.0328484	-0.0347224
		0		5480312	5603804	5743099	5.60907e+06	-0.00809119	-0.000331017	0.0084222		LOQ	blank의 mean + 10*SD	0.0674563
						max	21522640		mean	-1.96602e-17			Log(x)	0.0142574
						min	5.60907e+06		STD	0.00674563			x	1.03337	fM

## Sheet: Fig 4d
Selectivity for CAP1 target
		Buffer	CAP1(1X)	APOE(1X)	APOE(5X)	APOE(10X)	CAP1 + APOE	AChE (1X)	AChE (5X)	AChE (10X)	CAP1 + AChE
		181280	954664	334989	217759	199112	919607	303950	216434	194713	875546
		185610	939152	347360	249172	212569	909939	334719	205839	182504	894994
		169640	937147	367489	250616	200856	889693	326773	195586	196622	905148
	avg.	178843	943654	349946	239182	204179	906413	321814	205953	191280	891896
	min(x)	178843
	max(x)	943654
		Normalized
		0.00318597	1.0144	0.204162	0.0508827	0.0265015	0.968558	0.163579	0.0491503	0.0207498	0.910947
		0.0088475	0.994113	0.220338	0.0919556	0.0440967	0.955917	0.203809	0.0352972	0.00478637	0.936376
		-0.0120335	0.991492	0.246657	0.0938437	0.0287818	0.929445	0.19342	0.0218912	0.0232458	0.949652

## Sheet: Fig 5b,c
Clinical diagnosis
	Patients ID	Repeat #1~3			AVG	STD	MMSE	DX(2020)	DX(2022)	Group avg.	Norm.
	30	14606922	14039404	13111733	13919353	616283	8	AD		1.44638e+07	1.01642	0.951303	0.844863	0.937528		1.01642	0.478178	1.04668	1.20117	1.01642	1.61591	1.04668	1.45673	0.0874948	1.32138
	31	9915896	9747310	9667400	9.77687e+06	103579	20	AD			0.478178	0.458835	0.449666	0.462226		0.951303	0.458835	1.03777	1.06594	0.951303	1.57723	1.03777	1.47015	0.0887268	1.2895
	32	14870686	14793009	14993610	1.48858e+07	82586.5	22	AD			1.04668	1.03777	1.06079	1.04841		0.844863	0.449666	1.06079	1.06783	0.844863	1.55889	1.06079	1.4741	0.0966762	1.32595
	33	16217116	15038566	15054973	15436885	551747	20	AD			1.20117	1.06594	1.06783	1.11165
	34	14606922	14039404	13111733	13919353	616283	13	AD			1.01642	0.951303	0.844863	0.937528
	35	19831792	19494620	19334800	1.95537e+07	207158	12	AD			1.61591	1.57723	1.55889	1.58401
	36	14870686	14793009	14993610	1.48858e+07	82586.5	7	AD			1.04668	1.03777	1.06079	1.04841
	37	18444416	18561420	18595858	18533898	64816.5	17	AD			1.45673	1.47015	1.4741	1.46699
	38	6510904	6521642	6590925	6541157	35463.3	22	AD			0.0874948	0.0887268	0.0966762	0.0909659
	39	17264840	16986936	17304628	17185468	141320	20	AD			1.32138	1.2895	1.32595	1.31228
	1	6510904	6521642	6590925	6541157	35463.3	25	HC		5.74835e+06	0.0874948	0.0887268	0.0966762	0.0909659		0.0874948	-0.00309692	-0.145134	0.0490059	-0.311142	0.11746	0.209228	-0.0863786	0.0404373	0.0874948	0.0170402	-0.0147277	-0.0288015	0.133389
	2	5721354	5572352	5618722	5637476	62258.5	무	HC			-0.00309692	-0.0201932	-0.0148728	-0.0127209		0.0887268	-0.0201932	-0.148123	0.0303647	-0.308002	0.136715	0.161468	-0.0792955	0.0384076	0.0887268	0.0223374	-0.017149	-0.00220632	0.127089
	3	4483432	4457384	3534161	4.15833e+06	441479	23	HC			-0.145134	-0.148123	-0.254052	-0.182436		0.0966762	-0.0148728	-0.254052	-0.0245401	-0.321322	0.103684	0.152208	-0.0791247	0.0592453	0.0966762	-0.191554	-0.0134846	-0.00102612	0.12035
	4	6175455	6012988	5534466	5.90764e+06	272080	27	HC			0.0490059	0.0303647	-0.0245401	0.0182768
	5	3036595	3063958	2947868	3.01614e+06	49551.4	29	HC			-0.311142	-0.308002	-0.321322	-0.313489
	6	6772066	6939884	6652002	6787984	118065	28	HC			0.11746	0.136715	0.103684	0.119286
	7	7571865	7155620	7074914	7.26747e+06	217750	30	HC			0.209228	0.161468	0.152208	0.174301
	8	4995514	5057247	5058735	5.03717e+06	29458.2	30	HC			-0.0863786	-0.0792955	-0.0791247	-0.0815996
	9	6100776	6083086	6264696	6.14952e+06	81761.8	29	HC			0.0404373	0.0384076	0.0592453	0.0460301
	10	6510904	6521642	6590925	6541157	35463.3	29	HC			0.0874948	0.0887268	0.0966762	0.0909659
	11	5896859	5943026	4078863	5.30625e+06	868098	26	HC			0.0170402	0.0223374	-0.191554	-0.0507254
	12	5619986	5598883	5630820	5616563	13261	30	HC			-0.0147277	-0.017149	-0.0134846	-0.0151205
	13	5497326	5729116	5739402	5.65528e+06	111770	30	HC			-0.0288015	-0.00220632	-0.00102612	-0.010678
	14	6910892	6855988	6797254	6.85471e+06	46401.3	28	HC			0.133389	0.127089	0.12035	0.126943
	15	8274989	7872906	7912570	8020155	180921	28	MCI		1.12491e+07	0.289903	0.243769	0.24832	0.260664		0.289903	2.03705	-0.286181	0.842755	0.631156	1.72326	1.17025	0.274146	-0.0658689	-0.131619	0.535131	1.51509	0.43847	1.06534	-0.339239
	16	23502254	21275368	21219032	2.19989e+07	1.06329e+06	20	MCI	AD		2.03705	1.78155	1.77508	1.86456		0.243769	1.78155	-0.275656	0.852838	0.617733	1.71692	1.15747	0.257564	-0.0620332	-0.135169	0.517627	1.55127	0.438613	1.02208	-0.339023
	17	3254140	3345868	3342384	3.31413e+06	42443.6	29	MCI			-0.286181	-0.275656	-0.276056	-0.279298		0.24832	1.77508	-0.276056	0.856021	0.63943	1.68321	1.13873	0.264112	-0.0622544	-0.133662	0.496584	1.59377	0.480188	1.01265	-0.359681
	18	13093364	13181240	13208976	1.31612e+07	49281.1	25	MCI			0.842755	0.852838	0.856021	0.850538
	19	11249170	11132187	11321285	11234214	77919.9	26	MCI			0.631156	0.617733	0.63943	0.62944
	20	20767348	20712096	20418332	20632592	153175	27	MCI			1.72326	1.71692	1.68321	1.70779		15	16	17	18	19	20	21	22	23	24	25	26	27	28	29
	21	15947617	15836212	15672956	1.58189e+07	112794	23	MCI			1.17025	1.15747	1.13873	1.15548
	22	8137660	7993140	8050204	8.06033e+06	59433.3	30	MCI			0.274146	0.257564	0.264112	0.265274
	23	5174266	5207696	5205768	5195910	15324.8	28	MCI			-0.0658689	-0.0620332	-0.0622544	-0.0633855		28	20	29	25	26	27	23	30	28	28	27	21	27	24	29
	24	4601226	4570282	4583416	4.58497e+06	12680.8	28	MCI			-0.131619	-0.135169	-0.133662	-0.133483		0.260664	1.86456	-0.279298	0.850538	0.62944	1.70779	1.15548	0.265274	-0.0633855	-0.133483	0.516447	1.55338	0.452424	1.03336	-0.345981
	25	10412267	10259711	10076311	1.02494e+07	137346	27	MCI			0.535131	0.517627	0.496584	0.516447
	26	18953104	19268378	19638850	1.92868e+07	280257	21	MCI			1.51509	1.55127	1.59377	1.55338
	27	9569824	9571064	9933413	9.69143e+06	171106	27	MCI			0.43847	0.438613	0.480188	0.452424
	28	15033271	14656288	14574045	1.47545e+07	199936	24	MCI			1.06534	1.02208	1.01265	1.03336
	29	2791712	2793596	2613552	2.73295e+06	84433	29	MCI			-0.339239	-0.339023	-0.359681	-0.345981

## Sheet: Fig 5d,e
ROC curve (5d)
	Patients ID	Sub #	Repeat #1~3			AVG	STD	MMSE	DX(2020)	DX(2022)	Norm.			Avg. of Norm.
	15	25	8274989	7872906	7912570	8020155	180921	28	MCI		0.289903	0.243769	0.24832	0.260664
	16	26	23502254	21275368	21219032	2.19989e+07	1.06329e+06	20	MCI	AD	2.03705	1.78155	1.77508	1.86456
	17	27	3254140	3345868	3342384	3.31413e+06	42443.6	29	MCI		-0.286181	-0.275656	-0.276056	-0.279298
	18	28	13093364	13181240	13208976	1.31612e+07	49281.1	25	MCI		0.842755	0.852838	0.856021	0.850538
	19	29	11249170	11132187	11321285	11234214	77919.9	26	MCI		0.631156	0.617733	0.63943	0.62944
	20	30	20767348	20712096	20418332	20632592	153175	27	MCI		1.72326	1.71692	1.68321	1.70779
	21	31	15947617	15836212	15672956	1.58189e+07	112794	23	MCI		1.17025	1.15747	1.13873	1.15548
	22	32	8137660	7993140	8050204	8.06033e+06	59433.3	30	MCI		0.274146	0.257564	0.264112	0.265274
	23	33	5174266	5207696	5205768	5195910	15324.8	28	MCI		-0.0658689	-0.0620332	-0.0622544	-0.0633855
	24	34	4601226	4570282	4583416	4.58497e+06	12680.8	28	MCI		-0.131619	-0.135169	-0.133662	-0.133483
	25	35	10412267	10259711	10076311	1.02494e+07	137346	27	MCI		0.535131	0.517627	0.496584	0.516447
	26	36	18953104	19268378	19638850	1.92868e+07	280257	21	MCI		1.51509	1.55127	1.59377	1.55338
	27	37	9569824	9571064	9933413	9.69143e+06	171106	27	MCI		0.43847	0.438613	0.480188	0.452424
	28	38	15033271	14656288	14574045	1.47545e+07	199936	24	MCI		1.06534	1.02208	1.01265	1.03336
	29	39	2791712	2793596	2613552	2.73295e+06	84433	29	MCI		-0.339239	-0.339023	-0.359681	-0.345981
Scatter plot (5e)
	Patients ID	MMSE	Norm. MMSE
	15	28	0.8	0.243769	0.24832
	16	20	0	1.78155	1.77508			15	16	17	18	19	20	21	22	23	24	25	26	27	28	29
	17	29	0.9	-0.275656	-0.276056			0.260664	1.86456	-0.279298	0.850538	0.62944	1.70779	1.15548	0.265274	-0.0633855	-0.133483	0.516447	1.55338	0.452424	1.03336	-0.345981
	18	25	0.5	0.852838	0.856021			0.8	0	0.9	0.5	0.6	0.7	0.3	1	0.8	0.8	0.7	0.1	0.7	0.4	0.9
	19	26	0.6	0.617733	0.63943
	20	27	0.7	1.71692	1.68321
	21	23	0.3	1.15747	1.13873
	22	30	1	0.257564	0.264112
	23	28	0.8	-0.0620332	-0.0622544
	24	28	0.8	-0.135169	-0.133662
	25	27	0.7	0.517627	0.496584
	26	21	0.1	1.55127	1.59377
	27	27	0.7	0.438613	0.480188
	28	24	0.4	1.02208	1.01265
	29	29	0.9	-0.339023	-0.359681
	Max	30
	Min	20

## Sheet: SF 1c
Hydrodynamic size distribution of MNP fam.
	MNP	d(nm)	f(%)Int.	SiMNP	d (nm)	Intensity (a.u.)	CMNP	d (nm)	Intensity (a.u.)	AbMNP	d(nm)	f(%)Int.
		30	0		30	0		1	0		0.999999	0
		30.8648	0		30.8648	0		1.08623	0		1.08592	0
		31.7545	0		31.7545	0		1.1799	0		1.17923	0
		32.6698	0		32.6698	0		1.28164	0		1.28055	0
		33.6116	0		33.6116	0		1.39216	0		1.39057	0
		34.5804	0		34.5804	0		1.51221	0		1.51006	0
		35.5773	0		35.5773	0		1.64261	0		1.6398	0
		36.6028	0		36.6028	0		1.78425	0		1.7807	0
		37.6579	0		37.6579	0		1.93811	0		1.9337	0
		38.7435	0		38.7435	0		2.10523	0		2.09985	0
		39.8603	0		39.8603	0		2.28677	0		2.28027	0
		41.0093	0		41.0093	0		2.48396	0		2.4762	0
		42.1914	0		42.1914	0		2.69815	0		2.68896	0
		43.4076	0		43.4076	0		2.93082	0		2.92	0
		44.6589	0		44.6589	0		3.18355	0		3.17089	0
		45.9462	0		45.9462	0		3.45807	0		3.44334	0
		47.2707	0		47.2707	0		3.75626	0		3.7392	0
		48.6333	0		48.6333	0		4.08017	0		4.06048	0
		50.0352	0		50.0352	0		4.43201	0		4.40936	0
		51.4775	0		51.4775	0		4.81418	0		4.78822	0
		52.9614	0		52.9614	0		5.22932	0		5.19964	0
		54.488	0		54.488	0		5.68025	0		5.6464	0
		56.0587	0		56.0587	0		6.17006	0		6.13155	0
		57.6747	0		57.6747	0		6.70211	0		6.65839	0
		59.3372	0		59.3372	0		7.28004	0		7.23049	0
		61.0476	0		61.0476	0		7.90781	0		7.85175	0
		62.8074	0		62.8074	0		8.58971	0		8.52639	0
		64.6179	0		64.6179	0		9.33041	0		9.25899	0
		66.4805	0		66.4805	0		10.135	0		10.0546	0
		68.3969	0		68.3969	0		11.0089	0		10.9184	0
		70.3685	0		70.3685	0		11.9582	0		11.8566	0
		72.397	0		72.397	0		12.9894	0		12.8753	0
		74.4839	0		74.4839	0		14.1095	0		13.9816	0
		76.6309	0		76.6309	0		15.3262	0		15.1829	0
		78.8399	0		78.8399	0		16.6478	0		16.4875	0
		81.1125	0		81.1125	0		18.0833	0		17.9041	0
		83.4507	0		83.4507	0		19.6427	0		19.4425	0
		85.8562	0		85.8562	0		21.3365	0		21.113	0
		88.3311	0		88.3311	0		23.1764	0		22.9271	0
		90.8773	0		90.8773	0		25.1749	0		24.8971	0
		93.497	0		93.497	0		27.3457	0		27.0363	0
		96.1921	0		96.1921	0		29.7038	0		29.3593	0
		98.9649	0		98.9649	0		32.2652	0		31.8819	0
		101.818	0		101.818	0		35.0475	0		34.6212	0
		104.753	0		104.753	0		38.0697	0		37.596	0
		107.772	0		107.772	0		41.3524	0		40.8263	0
		110.879	0		110.879	0		44.9183	0		44.3342	0
		114.075	0		114.075	0		48.7917	0		48.1435	0
		117.363	0		117.363	0		52.999	0		52.28	0
		120.746	0		120.746	0		57.5692	0		56.7721	0
		124.227	0		124.227	0		62.5335	0		61.65	0
		127.808	0		127.808	0		67.9258	0		66.9471	0
		131.492	0		131.492	0		73.7831	0		72.6994	0
		135.283	0		135.283	0		80.1455	0		78.9458	0
		139.182	0		139.182	0		87.0565	0		85.729	0
		143.194	0		143.194	0		94.5635	0		93.0951	0
		147.322	0		147.322	0		102.718	0		101.094	0
		151.569	0		151.569	0		111.575	0		109.78	0
		155.938	3.2167		155.938	0		121.197	0		119.213	0
		160.433	15.6343		160.433	0		131.648	0		129.456	0
		165.058	27.3684		165.058	3.9027		143	2.58589		140.579	0
		169.816	28.8397		169.816	11.7818		155.331	6.64583		152.658	2.44824
		174.711	19.0062		174.711	19.6702		168.725	11.2867		165.774	6.40158
		179.747	5.93471		179.747	23.4525		183.274	15.1155		180.018	10.9491
		184.928	0		184.928	21.2019		199.078	17.0407		195.486	14.7411
		190.259	0		190.259	14.0456		216.245	16.5616		212.282	16.7212
		195.743	0		195.743	5.63631		234.892	13.8616		230.522	16.3975
		201.386	0		201.386	0.309146		255.147	9.72739		250.329	13.9238
		207.191	0		207.191	0		277.149	5.324		271.837	10.0202
		213.163	0		213.163	0		301.048	1.85081		295.194	5.7641
		219.308	0		219.308	0		327.007	0		320.558	2.27972
		225.63	0		225.63	0		355.205	0		348.101	0.353514
		232.134	0		232.134	0		385.835	0		378.011	0
		238.825	0		238.825	0		419.106	0		410.49	0
		245.71	0		245.71	0		455.246	0		445.76	0
		252.793	0		252.793	0		494.503	0		484.061	0
		260.08	0		260.08	0		537.144	0		525.652	0
		267.577	0		267.577	0		583.463	0		570.818	0
		275.29	0		275.29	0		633.775	0		619.863	0
		283.225	0		283.225	0		688.427	0		673.123	0
		291.389	0		291.389	0		747.79	0		730.96	0
		299.789	0		299.789	0		812.273	0		793.765	0
		308.431	0		308.431	0		882.316	0		861.967	0
		317.322	0		317.322	0		958.4	0		936.029	0
		326.469	0		326.469	0		1041.04	0		1016.46	0
		335.879	0		335.879	0		1130.81	0		1103.79	0
		345.561	0		345.561	0		1228.33	0		1198.63	0
		355.523	0		355.523	0		1334.24	0		1301.62	0
		365.771	0		365.771	0		1449.3	0		1413.46	0
		376.315	0		376.315	0		1574.27	0		1534.9	0
		387.162	0		387.162	0		1710.03	0		1666.79	0
		398.322	0		398.322	0		1857.48	0		1810	0
		409.805	0		409.805	0		2017.65	0		1965.52	0
		421.618	0		421.618	0		2191.64	0		2134.4	0
		433.771	0		433.771	0		2380.63	0		2317.79	0
		446.275	0		446.275	0		2585.91	0		2516.94	0
		459.139	0		459.139	0		2808.9	0		2733.2	0
		472.374	0		472.374	0		3051.11	0		2968.05	0
		485.991	0		485.991	0		3314.21	0		3223.07	0
		500	0		500	0		3600	0		3500	0

## Sheet: SF 1d
Hydrodynamic diameter of MNP fam.
	MNP	SiMNP	CMNP	Ab-MNP
	174.14	180.556	208.21	223.82
	176.173	180.387	236.32	225.44
	172.134	181.93	244.33	246.3

## Sheet: SF 1e
Diffraction pattern of MNP using XRD
	MNP	2-Theta	Intensity (a.u.)		JCPDS	2-Theta	Intensity (a.u.)
		3	1514			18.278	20.4
		3.02	1514			30.066	59.4
		3.04	1535			35.413	200
		3.06	1504			37.043	15.4
		3.08	1564			43.038	40.8
		3.1	1500			47.121	1.2
		3.12	1526			53.391	16.2
		3.14	1500			56.914	52.2
		3.16	1547			62.496	68
		3.18	1512			65.71	1.6
		3.2	1500			66.763	0.2
		3.22	1517			70.897	5
		3.24	1500			73.93	12.4
		3.26	1500			74.93	5.2
		3.28	1535			78.888	4
		3.3	1500			81.821	0.8
		3.32	1500			86.665	4.6
		3.34	1500			89.558	16.6
		3.36	1512			94.381	6.2
		3.38	1500			97.287	0.2
		3.4	1500			98.259	0.2
		3.42	1500			102.177	2
		3.44	1509			105.152	8.4
		3.46	1500			106.153	1.8
		3.48	1504			110.211	3.6
		3.5	1521			113.324	0.4
		3.52	1500			114.378	0.2
		3.54	1513			118.687	1
		3.56	1518			122.038	6
		3.58	1500			127.921	12.4
		3.6	1534			131.684	0.2
		3.62	1503			138.514	2.4
		3.64	1500			143.089	7.4
		3.66	1500			144.725	1.8
		3.68	1500
		3.7	1544
		3.72	1520
		3.74	1520
		3.76	1500
		3.78	1500
		3.8	1500
		3.82	1500
		3.84	1521
		3.86	1501
		3.88	1500
		3.9	1505
		3.92	1500
		3.94	1534
		3.96	1500
		3.98	1526
		4	1517
		4.02	1513
		4.04	1500
		4.06	1511
		4.08	1522
		4.1	1575
		4.12	1511
		4.14	1535
		4.16	1500
		4.18	1536
		4.2	1507
		4.22	1500
		4.24	1505
		4.26	1500
		4.28	1519
		4.3	1501
		4.32	1509
		4.34	1500
		4.36	1512
		4.38	1506
		4.4	1540
		4.42	1516
		4.44	1500
		4.46	1553
		4.48	1500
		4.5	1500
		4.52	1500
		4.54	1540
		4.56	1519
		4.58	1513
		4.6	1553
		4.62	1519
		4.64	1516
		4.66	1566
		4.68	1500
		4.7	1515
		4.72	1500
		4.74	1503
		4.76	1500
		4.78	1544
		4.8	1513
		4.82	1500
		4.84	1517
		4.86	1520
		4.88	1500
		4.9	1500
		4.92	1521
		4.94	1500
		4.96	1500
		4.98	1500
		5	1533
		5.02	1558
		5.04	1500
		5.06	1500
		5.08	1506
		5.1	1500
		5.12	1522
		5.14	1503
		5.16	1503
		5.18	1500
		5.2	1500
		5.22	1515
		5.24	1516
		5.26	1500
		5.28	1500
		5.3	1506
		5.32	1500
		5.34	1500
		5.36	1526
		5.38	1500
		5.4	1500
		5.42	1506
		5.44	1500
		5.46	1504
		5.48	1520
		5.5	1574
		5.52	1500
		5.54	1500
		5.56	1544
		5.58	1500
		5.6	1500
		5.62	1500
		5.64	1500
		5.66	1500
		5.68	1504
		5.7	1500
		5.72	1515
		5.74	1500
		5.76	1518
		5.78	1518
		5.8	1500
		5.82	1545
		5.84	1500
		5.86	1500
		5.88	1547
		5.9	1500
		5.92	1500
		5.94	1549
		5.96	1554
		5.98	1509
		6	1500
		6.02	1536
		6.04	1500
		6.06	1500
		6.08	1510
		6.1	1520
		6.12	1500
		6.14	1542
		6.16	1500
		6.18	1506
		6.2	1500
		6.22	1501
		6.24	1500
		6.26	1509
		6.28	1550
		6.3	1500
		6.32	1500
		6.34	1549
		6.36	1500
		6.38	1500
		6.4	1540
		6.42	1500
		6.44	1562
		6.46	1526
		6.48	1513
		6.5	1500
		6.52	1500
		6.54	1500
		6.56	1552
		6.58	1500
		6.6	1504
		6.62	1500
		6.64	1500
		6.66	1526
		6.68	1500
		6.7	1500
		6.72	1531
		6.74	1518
		6.76	1500
		6.78	1509
		6.8	1500
		6.82	1512
		6.84	1500
		6.86	1500
		6.88	1500
		6.9	1500
		6.92	1574
		6.94	1500
		6.96	1508
		6.98	1531
		7	1500
		7.02	1517
		7.04	1524
		7.06	1500
		7.08	1522
		7.1	1500
		7.12	1519
		7.14	1531
		7.16	1500
		7.18	1500
		7.2	1511
		7.22	1540
		7.24	1520
		7.26	1503
		7.28	1548
		7.3	1500
		7.32	1516
		7.34	1500
		7.36	1500
		7.38	1500
		7.4	1507
		7.42	1500
		7.44	1503
		7.46	1533
		7.48	1500
		7.5	1512
		7.52	1500
		7.54	1543
		7.56	1544
		7.58	1500
		7.6	1522
		7.62	1500
		7.64	1500
		7.66	1500
		7.68	1519
		7.7	1506
		7.72	1507
		7.74	1517
		7.76	1569
		7.78	1500
		7.8	1509
		7.82	1500
		7.84	1507
		7.86	1500
		7.88	1519
		7.9	1543
		7.92	1500
		7.94	1539
		7.96	1500
		7.98	1500
		8	1500
		8.02	1500
		8.04	1527
		8.06	1500
		8.08	1500
		8.1	1500
		8.12	1570
		8.14	1500
		8.16	1500
		8.18	1527
		8.2	1500
		8.22	1500
		8.24	1525
		8.26	1564
		8.28	1500
		8.3	1500
		8.32	1525
		8.34	1547
		8.36	1500
		8.38	1500
		8.4	1500
		8.42	1521
		8.44	1509
		8.46	1500
		8.48	1515
		8.5	1500
		8.52	1586
		8.54	1500
		8.56	1504
		8.58	1539
		8.6	1538
		8.62	1531
		8.64	1566
		8.66	1500
		8.68	1500
		8.7	1582
		8.72	1517
		8.74	1511
		8.76	1500
		8.78	1612
		8.8	1500
		8.82	1500
		8.84	1500
		8.86	1508
		8.88	1575
		8.9	1500
		8.92	1516
		8.94	1500
		8.96	1500
		8.98	1531
		9	1518
		9.02	1513
		9.04	1510
		9.06	1500
		9.08	1578
		9.1	1508
		9.12	1559
		9.14	1500
		9.16	1525
		9.18	1538
		9.2	1500
		9.22	1530
		9.24	1500
		9.26	1503
		9.28	1597
		9.3	1500
		9.32	1500
		9.34	1500
		9.36	1500
		9.38	1500
		9.4	1506
		9.42	1531
		9.44	1526
		9.46	1500
		9.48	1522
		9.5	1573
		9.52	1500
		9.54	1508
		9.56	1532
		9.58	1522
		9.6	1500
		9.62	1510
		9.64	1524
		9.66	1512
		9.68	1503
		9.7	1501
		9.72	1560
		9.74	1545
		9.76	1522
		9.78	1500
		9.8	1500
		9.82	1500
		9.84	1529
		9.86	1512
		9.88	1500
		9.9	1503
		9.92	1511
		9.94	1527
		9.96	1502
		9.98	1500
		10	1510
		10.02	1518
		10.04	1500
		10.06	1508
		10.08	1502
		10.1	1500
		10.12	1500
		10.14	1538
		10.16	1512
		10.18	1505
		10.2	1500
		10.22	1500
		10.24	1516
		10.26	1520
		10.28	1536
		10.3	1500
		10.32	1513
		10.34	1541
		10.36	1500
		10.38	1513
		10.4	1556
		10.42	1531
		10.44	1512
		10.46	1500
		10.48	1508
		10.5	1513
		10.52	1510
		10.54	1511
		10.56	1500
		10.58	1575
		10.6	1518
		10.62	1506
		10.64	1536
		10.66	1501
		10.68	1500
		10.7	1553
		10.72	1541
		10.74	1500
		10.76	1505
		10.78	1566
		10.8	1514
		10.82	1500
		10.84	1507
		10.86	1500
		10.88	1504
		10.9	1513
		10.92	1500
		10.94	1501
		10.96	1553
		10.98	1500
		11	1500
		11.02	1523
		11.04	1500
		11.06	1516
		11.08	1512
		11.1	1500
		11.12	1506
		11.14	1500
		11.16	1506
		11.18	1563
		11.2	1500
		11.22	1538
		11.24	1549
		11.26	1505
		11.28	1515
		11.3	1526
		11.32	1504
		11.34	1550
		11.36	1500
		11.38	1529
		11.4	1538
		11.42	1500
		11.44	1500
		11.46	1518
		11.48	1502
		11.5	1503
		11.52	1500
		11.54	1523
		11.56	1500
		11.58	1500
		11.6	1509
		11.62	1500
		11.64	1540
		11.66	1523
		11.68	1500
		11.7	1518
		11.72	1535
		11.74	1500
		11.76	1500
		11.78	1512
		11.8	1525
		11.82	1504
		11.84	1533
		11.86	1550
		11.88	1528
		11.9	1528
		11.92	1560
		11.94	1500
		11.96	1500
		11.98	1518
		12	1523
		12.02	1500
		12.04	1537
		12.06	1500
		12.08	1522
		12.1	1500
		12.12	1511
		12.14	1501
		12.16	1508
		12.18	1507
		12.2	1503
		12.22	1500
		12.24	1500
		12.26	1500
		12.28	1528
		12.3	1500
		12.32	1500
		12.34	1510
		12.36	1500
		12.38	1500
		12.4	1515
		12.42	1545
		12.44	1530
		12.46	1500
		12.48	1500
		12.5	1519
		12.52	1500
		12.54	1508
		12.56	1500
		12.58	1505
		12.6	1558
		12.62	1500
		12.64	1542
		12.66	1500
		12.68	1546
		12.7	1550
		12.72	1500
		12.74	1500
		12.76	1518
		12.78	1539
		12.8	1527
		12.82	1500
		12.84	1519
		12.86	1500
		12.88	1500
		12.9	1528
		12.92	1549
		12.94	1529
		12.96	1500
		12.98	1500
		13	1511
		13.02	1549
		13.04	1500
		13.06	1500
		13.08	1538
		13.1	1506
		13.12	1500
		13.14	1500
		13.16	1500
		13.18	1525
		13.2	1501
		13.22	1531
		13.24	1528
		13.26	1511
		13.28	1553
		13.3	1520
		13.32	1537
		13.34	1500
		13.36	1500
		13.38	1500
		13.4	1503
		13.42	1507
		13.44	1500
		13.46	1500
		13.48	1505
		13.5	1520
		13.52	1514
		13.54	1525
		13.56	1500
		13.58	1556
		13.6	1544
		13.62	1500
		13.64	1500
		13.66	1539
		13.68	1500
		13.7	1511
		13.72	1500
		13.74	1500
		13.76	1500
		13.78	1518
		13.8	1500
		13.82	1500
		13.84	1532
		13.86	1500
		13.88	1509
		13.9	1500
		13.92	1500
		13.94	1500
		13.96	1516
		13.98	1502
		14	1507
		14.02	1558
		14.04	1526
		14.06	1510
		14.08	1500
		14.1	1531
		14.12	1527
		14.14	1500
		14.16	1530
		14.18	1557
		14.2	1531
		14.22	1536
		14.24	1500
		14.26	1508
		14.28	1565
		14.3	1500
		14.32	1500
		14.34	1542
		14.36	1552
		14.38	1500
		14.4	1533
		14.42	1522
		14.44	1519
		14.46	1523
		14.48	1500
		14.5	1500
		14.52	1500
		14.54	1539
		14.56	1535
		14.58	1500
		14.6	1500
		14.62	1540
		14.64	1500
		14.66	1500
		14.68	1500
		14.7	1546
		14.72	1540
		14.74	1503
		14.76	1500
		14.78	1500
		14.8	1515
		14.82	1539
		14.84	1572
		14.86	1518
		14.88	1500
		14.9	1514
		14.92	1553
		14.94	1514
		14.96	1500
		14.98	1500
		15	1538
		15.02	1500
		15.04	1531
		15.06	1534
		15.08	1521
		15.1	1500
		15.12	1500
		15.14	1500
		15.16	1500
		15.18	1520
		15.2	1546
		15.22	1537
		15.24	1504
		15.26	1537
		15.28	1500
		15.3	1500
		15.32	1539
		15.34	1500
		15.36	1503
		15.38	1516
		15.4	1500
		15.42	1527
		15.44	1557
		15.46	1505
		15.48	1523
		15.5	1500
		15.52	1500
		15.54	1555
		15.56	1514
		15.58	1500
		15.6	1548
		15.62	1532
		15.64	1515
		15.66	1519
		15.68	1500
		15.7	1546
		15.72	1500
		15.74	1533
		15.76	1555
		15.78	1556
		15.8	1531
		15.82	1500
		15.84	1500
		15.86	1503
		15.88	1502
		15.9	1519
		15.92	1510
		15.94	1500
		15.96	1508
		15.98	1524
		16	1511
		16.02	1500
		16.04	1521
		16.06	1518
		16.08	1500
		16.1	1567
		16.12	1500
		16.14	1500
		16.16	1522
		16.18	1530
		16.2	1527
		16.22	1500
		16.24	1500
		16.26	1520
		16.28	1579
		16.3	1504
		16.32	1500
		16.34	1554
		16.36	1547
		16.38	1509
		16.4	1500
		16.42	1500
		16.44	1502
		16.46	1509
		16.48	1522
		16.5	1522
		16.52	1501
		16.54	1519
		16.56	1500
		16.58	1500
		16.6	1513
		16.62	1528
		16.64	1509
		16.66	1505
		16.68	1500
		16.7	1506
		16.72	1513
		16.74	1565
		16.76	1519
		16.78	1516
		16.8	1529
		16.82	1508
		16.84	1511
		16.86	1500
		16.88	1508
		16.9	1528
		16.92	1500
		16.94	1500
		16.96	1500
		16.98	1536
		17	1545
		17.02	1500
		17.04	1500
		17.06	1544
		17.08	1515
		17.1	1500
		17.12	1500
		17.14	1557
		17.16	1509
		17.18	1500
		17.2	1513
		17.22	1534
		17.24	1519
		17.26	1500
		17.28	1528
		17.3	1571
		17.32	1559
		17.34	1522
		17.36	1532
		17.38	1527
		17.4	1503
		17.42	1522
		17.44	1539
		17.46	1560
		17.48	1564
		17.5	1500
		17.52	1500
		17.54	1500
		17.56	1560
		17.58	1500
		17.6	1514
		17.62	1575
		17.64	1534
		17.66	1500
		17.68	1500
		17.7	1561
		17.72	1500
		17.74	1500
		17.76	1500
		17.78	1567
		17.8	1555
		17.82	1555
		17.84	1500
		17.86	1536
		17.88	1510
		17.9	1534
		17.92	1522
		17.94	1572
		17.96	1604
		17.98	1514
		18	1520
		18.02	1519
		18.04	1585
		18.06	1535
		18.08	1545
		18.1	1581
		18.12	1657
		18.14	1563
		18.16	1565
		18.18	1583
		18.2	1661
		18.22	1634
		18.24	1674
		18.26	1705
		18.28	1799
		18.3	1731
		18.32	1729
		18.34	1748
		18.36	1729
		18.38	1677
		18.4	1671
		18.42	1565
		18.44	1561
		18.46	1630
		18.48	1592
		18.5	1549
		18.52	1566
		18.54	1529
		18.56	1549
		18.58	1500
		18.6	1545
		18.62	1548
		18.64	1536
		18.66	1561
		18.68	1527
		18.7	1530
		18.72	1557
		18.74	1550
		18.76	1541
		18.78	1515
		18.8	1561
		18.82	1536
		18.84	1517
		18.86	1517
		18.88	1500
		18.9	1500
		18.92	1500
		18.94	1505
		18.96	1506
		18.98	1500
		19	1516
		19.02	1523
		19.04	1525
		19.06	1527
		19.08	1500
		19.1	1500
		19.12	1500
		19.14	1500
		19.16	1538
		19.18	1513
		19.2	1500
		19.22	1500
		19.24	1506
		19.26	1500
		19.28	1500
		19.3	1563
		19.32	1504
		19.34	1518
		19.36	1546
		19.38	1500
		19.4	1535
		19.42	1513
		19.44	1532
		19.46	1525
		19.48	1500
		19.5	1500
		19.52	1500
		19.54	1500
		19.56	1587
		19.58	1566
		19.6	1502
		19.62	1500
		19.64	1500
		19.66	1508
		19.68	1576
		19.7	1534
		19.72	1500
		19.74	1517
		19.76	1503
		19.78	1534
		19.8	1559
		19.82	1500
		19.84	1507
		19.86	1513
		19.88	1513
		19.9	1500
		19.92	1502
		19.94	1500
		19.96	1538
		19.98	1518
		20	1525
		20.02	1500
		20.04	1500
		20.06	1502
		20.08	1547
		20.1	1535
		20.12	1502
		20.14	1500
		20.16	1522
		20.18	1500
		20.2	1500
		20.22	1546
		20.24	1500
		20.26	1512
		20.28	1500
		20.3	1500
		20.32	1502
		20.34	1500
		20.36	1527
		20.38	1513
		20.4	1534
		20.42	1500
		20.44	1500
		20.46	1500
		20.48	1500
		20.5	1508
		20.52	1513
		20.54	1559
		20.56	1544
		20.58	1538
		20.6	1500
		20.62	1500
		20.64	1500
		20.66	1542
		20.68	1507
		20.7	1509
		20.72	1512
		20.74	1516
		20.76	1511
		20.78	1538
		20.8	1500
		20.82	1522
		20.84	1500
		20.86	1507
		20.88	1506
		20.9	1500
		20.92	1551
		20.94	1500
		20.96	1500
		20.98	1509
		21	1527
		21.02	1500
		21.04	1506
		21.06	1508
		21.08	1500
		21.1	1500
		21.12	1500
		21.14	1500
		21.16	1560
		21.18	1514
		21.2	1515
		21.22	1500
		21.24	1538
		21.26	1548
		21.28	1511
		21.3	1513
		21.32	1500
		21.34	1539
		21.36	1542
		21.38	1500
		21.4	1500
		21.42	1500
		21.44	1500
		21.46	1516
		21.48	1503
		21.5	1500
		21.52	1529
		21.54	1500
		21.56	1503
		21.58	1536
		21.6	1511
		21.62	1500
		21.64	1500
		21.66	1500
		21.68	1519
		21.7	1500
		21.72	1500
		21.74	1500
		21.76	1521
		21.78	1500
		21.8	1500
		21.82	1500
		21.84	1500
		21.86	1559
		21.88	1523
		21.9	1538
		21.92	1500
		21.94	1500
		21.96	1500
		21.98	1524
		22	1508
		22.02	1510
		22.04	1514
		22.06	1516
		22.08	1524
		22.1	1521
		22.12	1504
		22.14	1500
		22.16	1502
		22.18	1551
		22.2	1513
		22.22	1500
		22.24	1516
		22.26	1532
		22.28	1500
		22.3	1508
		22.32	1500
		22.34	1503
		22.36	1500
		22.38	1500
		22.4	1504
		22.42	1500
		22.44	1537
		22.46	1500
		22.48	1500
		22.5	1500
		22.52	1500
		22.54	1504
		22.56	1502
		22.58	1500
		22.6	1505
		22.62	1500
		22.64	1500
		22.66	1500
		22.68	1521
		22.7	1507
		22.72	1500
		22.74	1500
		22.76	1511
		22.78	1500
		22.8	1500
		22.82	1500
		22.84	1532
		22.86	1548
		22.88	1500
		22.9	1500
		22.92	1500
		22.94	1500
		22.96	1500
		22.98	1500
		23	1562
		23.02	1544
		23.04	1500
		23.06	1500
		23.08	1500
		23.1	1546
		23.12	1500
		23.14	1500
		23.16	1500
		23.18	1529
		23.2	1500
		23.22	1500
		23.24	1511
		23.26	1534
		23.28	1534
		23.3	1529
		23.32	1506
		23.34	1536
		23.36	1500
		23.38	1500
		23.4	1517
		23.42	1500
		23.44	1510
		23.46	1500
		23.48	1504
		23.5	1534
		23.52	1545
		23.54	1500
		23.56	1506
		23.58	1500
		23.6	1500
		23.62	1500
		23.64	1500
		23.66	1503
		23.68	1520
		23.7	1500
		23.72	1500
		23.74	1500
		23.76	1548
		23.78	1500
		23.8	1500
		23.82	1503
		23.84	1514
		23.86	1522
		23.88	1500
		23.9	1500
		23.92	1514
		23.94	1500
		23.96	1512
		23.98	1506
		24	1500
		24.02	1500
		24.04	1500
		24.06	1502
		24.08	1500
		24.1	1508
		24.12	1500
		24.14	1507
		24.16	1500
		24.18	1500
		24.2	1500
		24.22	1500
		24.24	1500
		24.26	1529
		24.28	1503
		24.3	1500
		24.32	1533
		24.34	1527
		24.36	1533
		24.38	1500
		24.4	1500
		24.42	1500
		24.44	1524
		24.46	1519
		24.48	1509
		24.5	1550
		24.52	1508
		24.54	1500
		24.56	1500
		24.58	1522
		24.6	1520
		24.62	1500
		24.64	1507
		24.66	1548
		24.68	1525
		24.7	1515
		24.72	1500
		24.74	1526
		24.76	1510
		24.78	1500
		24.8	1500
		24.82	1518
		24.84	1500
		24.86	1506
		24.88	1524
		24.9	1515
		24.92	1511
		24.94	1500
		24.96	1502
		24.98	1540
		25	1532
		25.02	1512
		25.04	1500
		25.06	1515
		25.08	1533
		25.1	1520
		25.12	1500
		25.14	1504
		25.16	1500
		25.18	1500
		25.2	1551
		25.22	1500
		25.24	1500
		25.26	1500
		25.28	1500
		25.3	1522
		25.32	1500
		25.34	1500
		25.36	1500
		25.38	1500
		25.4	1505
		25.42	1500
		25.44	1500
		25.46	1505
		25.48	1537
		25.5	1500
		25.52	1544
		25.54	1500
		25.56	1500
		25.58	1500
		25.6	1500
		25.62	1517
		25.64	1548
		25.66	1500
		25.68	1500
		25.7	1500
		25.72	1506
		25.74	1505
		25.76	1500
		25.78	1500
		25.8	1510
		25.82	1500
		25.84	1500
		25.86	1500
		25.88	1516
		25.9	1500
		25.92	1500
		25.94	1500
		25.96	1507
		25.98	1500
		26	1523
		26.02	1506
		26.04	1500
		26.06	1500
		26.08	1529
		26.1	1500
		26.12	1500
		26.14	1504
		26.16	1500
		26.18	1500
		26.2	1500
		26.22	1563
		26.24	1500
		26.26	1500
		26.28	1500
		26.3	1504
		26.32	1515
		26.34	1508
		26.36	1531
		26.38	1501
		26.4	1500
		26.42	1501
		26.44	1507
		26.46	1500
		26.48	1513
		26.5	1500
		26.52	1521
		26.54	1501
		26.56	1519
		26.58	1500
		26.6	1500
		26.62	1514
		26.64	1525
		26.66	1571
		26.68	1530
		26.7	1500
		26.72	1500
		26.74	1500
		26.76	1526
		26.78	1503
		26.8	1516
		26.82	1500
		26.84	1548
		26.86	1500
		26.88	1502
		26.9	1505
		26.92	1500
		26.94	1516
		26.96	1500
		26.98	1556
		27	1500
		27.02	1500
		27.04	1500
		27.06	1504
		27.08	1526
		27.1	1513
		27.12	1514
		27.14	1505
		27.16	1524
		27.18	1500
		27.2	1522
		27.22	1500
		27.24	1500
		27.26	1506
		27.28	1502
		27.3	1547
		27.32	1500
		27.34	1524
		27.36	1500
		27.38	1500
		27.4	1500
		27.42	1500
		27.44	1506
		27.46	1500
		27.48	1519
		27.5	1500
		27.52	1519
		27.54	1500
		27.56	1500
		27.58	1537
		27.6	1502
		27.62	1510
		27.64	1511
		27.66	1523
		27.68	1509
		27.7	1510
		27.72	1533
		27.74	1508
		27.76	1512
		27.78	1500
		27.8	1500
		27.82	1500
		27.84	1502
		27.86	1508
		27.88	1500
		27.9	1516
		27.92	1500
		27.94	1514
		27.96	1509
		27.98	1516
		28	1523
		28.02	1500
		28.04	1500
		28.06	1500
		28.08	1500
		28.1	1500
		28.12	1509
		28.14	1500
		28.16	1526
		28.18	1506
		28.2	1509
		28.22	1500
		28.24	1509
		28.26	1500
		28.28	1500
		28.3	1538
		28.32	1500
		28.34	1500
		28.36	1519
		28.38	1507
		28.4	1523
		28.42	1506
		28.44	1500
		28.46	1500
		28.48	1546
		28.5	1514
		28.52	1515
		28.54	1500
		28.56	1500
		28.58	1508
		28.6	1502
		28.62	1500
		28.64	1509
		28.66	1500
		28.68	1500
		28.7	1515
		28.72	1509
		28.74	1500
		28.76	1509
		28.78	1500
		28.8	1500
		28.82	1500
		28.84	1500
		28.86	1500
		28.88	1545
		28.9	1605
		28.92	1500
		28.94	1535
		28.96	1500
		28.98	1500
		29	1506
		29.02	1500
		29.04	1537
		29.06	1520
		29.08	1506
		29.1	1523
		29.12	1503
		29.14	1518
		29.16	1500
		29.18	1533
		29.2	1500
		29.22	1523
		29.24	1538
		29.26	1566
		29.28	1530
		29.3	1503
		29.32	1500
		29.34	1500
		29.36	1522
		29.38	1545
		29.4	1514
		29.42	1507
		29.44	1540
		29.46	1500
		29.48	1504
		29.5	1527
		29.52	1546
		29.54	1555
		29.56	1549
		29.58	1527
		29.6	1541
		29.62	1589
		29.64	1567
		29.66	1561
		29.68	1564
		29.7	1542
		29.72	1573
		29.74	1566
		29.76	1577
		29.78	1624
		29.8	1580
		29.82	1630
		29.84	1600
		29.86	1674
		29.88	1697
		29.9	1698
		29.92	1703
		29.94	1784
		29.96	1838
		29.98	1914
		30	1989
		30.02	2118
		30.04	2183
		30.06	2339
		30.08	2403
		30.1	2556
		30.12	2547
		30.14	2454
		30.16	2367
		30.18	2122
		30.2	1995
		30.22	1920
		30.24	1810
		30.26	1784
		30.28	1705
		30.3	1713
		30.32	1641
		30.34	1640
		30.36	1672
		30.38	1608
		30.4	1586
		30.42	1612
		30.44	1571
		30.46	1553
		30.48	1573
		30.5	1547
		30.52	1581
		30.54	1559
		30.56	1547
		30.58	1538
		30.6	1564
		30.62	1505
		30.64	1560
		30.66	1546
		30.68	1500
		30.7	1580
		30.72	1521
		30.74	1552
		30.76	1570
		30.78	1511
		30.8	1538
		30.82	1514
		30.84	1542
		30.86	1520
		30.88	1522
		30.9	1558
		30.92	1508
		30.94	1504
		30.96	1500
		30.98	1500
		31	1539
		31.02	1512
		31.04	1501
		31.06	1546
		31.08	1500
		31.1	1512
		31.12	1534
		31.14	1572
		31.16	1524
		31.18	1500
		31.2	1500
		31.22	1500
		31.24	1500
		31.26	1500
		31.28	1547
		31.3	1500
		31.32	1525
		31.34	1500
		31.36	1500
		31.38	1500
		31.4	1500
		31.42	1503
		31.44	1543
		31.46	1500
		31.48	1541
		31.5	1512
		31.52	1537
		31.54	1548
		31.56	1505
		31.58	1573
		31.6	1501
		31.62	1554
		31.64	1536
		31.66	1522
		31.68	1503
		31.7	1500
		31.72	1500
		31.74	1511
		31.76	1537
		31.78	1541
		31.8	1534
		31.82	1506
		31.84	1500
		31.86	1503
		31.88	1538
		31.9	1514
		31.92	1506
		31.94	1560
		31.96	1559
		31.98	1550
		32	1511
		32.02	1559
		32.04	1500
		32.06	1500
		32.08	1500
		32.1	1500
		32.12	1549
		32.14	1504
		32.16	1515
		32.18	1507
		32.2	1500
		32.22	1520
		32.24	1500
		32.26	1535
		32.28	1503
		32.3	1502
		32.32	1500
		32.34	1500
		32.36	1526
		32.38	1500
		32.4	1523
		32.42	1522
		32.44	1500
		32.46	1500
		32.48	1500
		32.5	1500
		32.52	1517
		32.54	1523
		32.56	1524
		32.58	1537
		32.6	1500
		32.62	1500
		32.64	1500
		32.66	1500
		32.68	1532
		32.7	1517
		32.72	1500
		32.74	1540
		32.76	1516
		32.78	1500
		32.8	1514
		32.82	1500
		32.84	1500
		32.86	1500
		32.88	1507
		32.9	1500
		32.92	1500
		32.94	1534
		32.96	1500
		32.98	1522
		33	1500
		33.02	1515
		33.04	1500
		33.06	1518
		33.08	1500
		33.1	1501
		33.12	1500
		33.14	1500
		33.16	1500
		33.18	1500
		33.2	1500
		33.22	1517
		33.24	1537
		33.26	1500
		33.28	1500
		33.3	1515
		33.32	1500
		33.34	1500
		33.36	1511
		33.38	1500
		33.4	1506
		33.42	1551
		33.44	1513
		33.46	1505
		33.48	1519
		33.5	1500
		33.52	1500
		33.54	1500
		33.56	1500
		33.58	1521
		33.6	1500
		33.62	1524
		33.64	1531
		33.66	1500
		33.68	1500
		33.7	1500
		33.72	1504
		33.74	1504
		33.76	1500
		33.78	1500
		33.8	1509
		33.82	1528
		33.84	1530
		33.86	1554
		33.88	1529
		33.9	1500
		33.92	1500
		33.94	1500
		33.96	1518
		33.98	1530
		34	1519
		34.02	1528
		34.04	1527
		34.06	1509
		34.08	1508
		34.1	1517
		34.12	1500
		34.14	1500
		34.16	1559
		34.18	1590
		34.2	1553
		34.22	1547
		34.24	1526
		34.26	1537
		34.28	1537
		34.3	1520
		34.32	1560
		34.34	1501
		34.36	1532
		34.38	1561
		34.4	1586
		34.42	1577
		34.44	1594
		34.46	1571
		34.48	1566
		34.5	1500
		34.52	1540
		34.54	1528
		34.56	1535
		34.58	1596
		34.6	1611
		34.62	1576
		34.64	1575
		34.66	1581
		34.68	1588
		34.7	1511
		34.72	1529
		34.74	1560
		34.76	1593
		34.78	1619
		34.8	1603
		34.82	1625
		34.84	1680
		34.86	1626
		34.88	1644
		34.9	1646
		34.92	1613
		34.94	1611
		34.96	1728
		34.98	1689
		35	1733
		35.02	1776
		35.04	1723
		35.06	1710
		35.08	1697
		35.1	1749
		35.12	1777
		35.14	1850
		35.16	1923
		35.18	2001
		35.2	1959
		35.22	2088
		35.24	2175
		35.26	2221
		35.28	2352
		35.3	2609
		35.32	2785
		35.34	3098
		35.36	3464
		35.38	4014
		35.4	4314
		35.42	4741
		35.44	5154
		35.46	5094
		35.48	4938
		35.5	4635
		35.52	4047
		35.54	3539
		35.56	3203
		35.58	2833
		35.6	2487
		35.62	2404
		35.64	2280
		35.66	2146
		35.68	2052
		35.7	2013
		35.72	1890
		35.74	1916
		35.76	1817
		35.78	1789
		35.8	1796
		35.82	1734
		35.84	1718
		35.86	1706
		35.88	1671
		35.9	1682
		35.92	1694
		35.94	1657
		35.96	1675
		35.98	1657
		36	1589
		36.02	1626
		36.04	1634
		36.06	1598
		36.08	1621
		36.1	1592
		36.12	1566
		36.14	1561
		36.16	1615
		36.18	1561
		36.2	1571
		36.22	1602
		36.24	1603
		36.26	1559
		36.28	1566
		36.3	1537
		36.32	1563
		36.34	1532
		36.36	1553
		36.38	1547
		36.4	1518
		36.42	1542
		36.44	1573
		36.46	1586
		36.48	1603
		36.5	1520
		36.52	1537
		36.54	1525
		36.56	1507
		36.58	1513
		36.6	1556
		36.62	1514
		36.64	1537
		36.66	1550
		36.68	1561
		36.7	1539
		36.72	1558
		36.74	1587
		36.76	1530
		36.78	1562
		36.8	1529
		36.82	1517
		36.84	1500
		36.86	1549
		36.88	1615
		36.9	1530
		36.92	1541
		36.94	1652
		36.96	1598
		36.98	1612
		37	1616
		37.02	1670
		37.04	1670
		37.06	1696
		37.08	1723
		37.1	1746
		37.12	1714
		37.14	1702
		37.16	1663
		37.18	1648
		37.2	1564
		37.22	1517
		37.24	1541
		37.26	1500
		37.28	1569
		37.3	1559
		37.32	1522
		37.34	1527
		37.36	1512
		37.38	1515
		37.4	1500
		37.42	1514
		37.44	1548
		37.46	1507
		37.48	1516
		37.5	1539
		37.52	1503
		37.54	1513
		37.56	1514
		37.58	1500
		37.6	1500
		37.62	1500
		37.64	1514
		37.66	1504
		37.68	1516
		37.7	1534
		37.72	1500
		37.74	1500
		37.76	1532
		37.78	1500
		37.8	1500
		37.82	1500
		37.84	1500
		37.86	1500
		37.88	1504
		37.9	1500
		37.92	1500
		37.94	1507
		37.96	1527
		37.98	1525
		38	1523
		38.02	1502
		38.04	1516
		38.06	1500
		38.08	1500
		38.1	1500
		38.12	1500
		38.14	1500
		38.16	1504
		38.18	1523
		38.2	1531
		38.22	1500
		38.24	1506
		38.26	1505
		38.28	1500
		38.3	1500
		38.32	1500
		38.34	1515
		38.36	1520
		38.38	1511
		38.4	1500
		38.42	1509
		38.44	1500
		38.46	1500
		38.48	1500
		38.5	1500
		38.52	1500
		38.54	1500
		38.56	1500
		38.58	1500
		38.6	1500
		38.62	1500
		38.64	1500
		38.66	1500
		38.68	1500
		38.7	1517
		38.72	1500
		38.74	1509
		38.76	1503
		38.78	1500
		38.8	1500
		38.82	1500
		38.84	1500
		38.86	1514
		38.88	1503
		38.9	1500
		38.92	1500
		38.94	1500
		38.96	1500
		38.98	1500
		39	1500
		39.02	1518
		39.04	1500
		39.06	1500
		39.08	1500
		39.1	1511
		39.12	1500
		39.14	1500
		39.16	1500
		39.18	1500
		39.2	1526
		39.22	1500
		39.24	1506
		39.26	1500
		39.28	1500
		39.3	1500
		39.32	1500
		39.34	1500
		39.36	1500
		39.38	1500
		39.4	1540
		39.42	1500
		39.44	1500
		39.46	1500
		39.48	1500
		39.5	1500
		39.52	1500
		39.54	1500
		39.56	1500
		39.58	1500
		39.6	1500
		39.62	1500
		39.64	1500
		39.66	1500
		39.68	1503
		39.7	1500
		39.72	1500
		39.74	1500
		39.76	1500
		39.78	1500
		39.8	1500
		39.82	1500
		39.84	1500
		39.86	1500
		39.88	1500
		39.9	1524
		39.92	1502
		39.94	1500
		39.96	1500
		39.98	1500
		40	1500
		40.02	1500
		40.04	1500
		40.06	1500
		40.08	1500
		40.1	1500
		40.12	1506
		40.14	1506
		40.16	1500
		40.18	1500
		40.2	1500
		40.22	1500
		40.24	1500
		40.26	1510
		40.28	1500
		40.3	1500
		40.32	1500
		40.34	1500
		40.36	1500
		40.38	1500
		40.4	1500
		40.42	1500
		40.44	1500
		40.46	1500
		40.48	1500
		40.5	1510
		40.52	1501
		40.54	1500
		40.56	1500
		40.58	1500
		40.6	1519
		40.62	1500
		40.64	1513
		40.66	1506
		40.68	1510
		40.7	1506
		40.72	1500
		40.74	1511
		40.76	1500
		40.78	1500
		40.8	1533
		40.82	1500
		40.84	1500
		40.86	1500
		40.88	1510
		40.9	1500
		40.92	1500
		40.94	1521
		40.96	1500
		40.98	1519
		41	1526
		41.02	1500
		41.04	1500
		41.06	1500
		41.08	1500
		41.1	1500
		41.12	1500
		41.14	1500
		41.16	1500
		41.18	1500
		41.2	1529
		41.22	1500
		41.24	1534
		41.26	1500
		41.28	1500
		41.3	1500
		41.32	1504
		41.34	1500
		41.36	1509
		41.38	1509
		41.4	1500
		41.42	1500
		41.44	1500
		41.46	1505
		41.48	1503
		41.5	1529
		41.52	1514
		41.54	1500
		41.56	1500
		41.58	1500
		41.6	1500
		41.62	1500
		41.64	1500
		41.66	1500
		41.68	1500
		41.7	1514
		41.72	1505
		41.74	1500
		41.76	1505
		41.78	1532
		41.8	1500
		41.82	1500
		41.84	1500
		41.86	1500
		41.88	1500
		41.9	1500
		41.92	1500
		41.94	1520
		41.96	1500
		41.98	1500
		42	1516
		42.02	1500
		42.04	1500
		42.06	1500
		42.08	1500
		42.1	1541
		42.12	1538
		42.14	1500
		42.16	1500
		42.18	1500
		42.2	1500
		42.22	1500
		42.24	1500
		42.26	1500
		42.28	1500
		42.3	1517
		42.32	1500
		42.34	1500
		42.36	1521
		42.38	1502
		42.4	1507
		42.42	1529
		42.44	1532
		42.46	1512
		42.48	1537
		42.5	1516
		42.52	1531
		42.54	1554
		42.56	1511
		42.58	1523
		42.6	1542
		42.62	1542
		42.64	1526
		42.66	1532
		42.68	1575
		42.7	1585
		42.72	1531
		42.74	1601
		42.76	1582
		42.78	1578
		42.8	1530
		42.82	1608
		42.84	1561
		42.86	1647
		42.88	1624
		42.9	1712
		42.92	1754
		42.94	1812
[truncated: 1,853 more rows]

[truncated: 25 more sheets: SF 3, SF 4b, SF 4c, SF 5b, SF 5d, SF 6a, SF 6b,c, SF 7a, SF 7b, SF 7e, SF 8a, SF 8c, SF 9a, SF 9b, SF 10, SF 11, SF 13b, SF 13c, SF 13d, SF 14 …]
